# Supplementary material for: Long‐Lived Charge‐Transfer State in Spiro Compact Electron Donor–Acceptor Dyads Based on Pyromellitimide‐Derived Rhodamine: Charge Transfer Dynamics and Electron Spin Polarization
Source: Angew Chem Int Ed Engl. 2022 Apr 21;61(33):e202203758. doi: 10.1002/anie.202203758 (PMC9543469; doi:10.1002/anie.202203758)
Supplement: Supplementary file 2 — Supporting Information [file ANIE-61-0-s002.cif]

data_ZHL
_audit_creation_date              2021-04-06
_audit_creation_method
;
Olex2 1.2
(compiled 2017.03.28 svn.r3405 for OlexSys, GUI svn.r5335)
;
_publ_contact_author_address      ?
_publ_contact_author_email        ?
_publ_contact_author_id_orcid     ?
_publ_contact_author_name         ''
_publ_contact_author_phone        ?
_publ_section_references
;
Bourhis, L.J., Dolomanov, O.V., Gildea, R.J., Howard, J.A.K., Puschmann, H.
 (2015). Acta Cryst. A71, 59-75.

Dolomanov, O.V., Bourhis, L.J., Gildea, R.J, Howard, J.A.K. & Puschmann, H.
 (2009), J. Appl. Cryst. 42, 339-341.

Sheldrick, G.M. (2015). Acta Cryst. A71, 3-8.
;
_chemical_formula_moiety          'C42 H54 N4 O4'
_chemical_formula_sum             'C42 H54 N4 O4'
_chemical_formula_weight          678.92
loop_
  _atom_type_symbol
  _atom_type_scat_dispersion_real
  _atom_type_scat_dispersion_imag
  _atom_type_scat_Cromer_Mann_a1
  _atom_type_scat_Cromer_Mann_a2
  _atom_type_scat_Cromer_Mann_a3
  _atom_type_scat_Cromer_Mann_a4
  _atom_type_scat_Cromer_Mann_b1
  _atom_type_scat_Cromer_Mann_b2
  _atom_type_scat_Cromer_Mann_b3
  _atom_type_scat_Cromer_Mann_b4
  _atom_type_scat_Cromer_Mann_c
  _atom_type_scat_source
  _atom_type_scat_dispersion_source
 H 0.00000 0.00000 0.49300 0.32291 0.14019 0.04081 10.51090 26.12570 3.14236
 57.79970 0.0030380000826
 'International Tables Volume C Table 6.1.1.4 (pp. 500-502)'
 'Henke, Gullikson and Davis, At. Data and Nucl. Data Tables, 1993, 54, 2'
 C 0.00347 0.00161 2.31000 1.02000 1.58860 0.86500 20.84390 10.20750 0.56870
 51.65120 0.215599998832
 'International Tables Volume C Table 6.1.1.4 (pp. 500-502)'
 'Henke, Gullikson and Davis, At. Data and Nucl. Data Tables, 1993, 54, 2'
 O 0.01158 0.00611 3.04850 2.28680 1.54630 0.86700 13.27710 5.70110 0.32390
 32.90890 0.250800013542
 'International Tables Volume C Table 6.1.1.4 (pp. 500-502)'
 'Henke, Gullikson and Davis, At. Data and Nucl. Data Tables, 1993, 54, 2'
 N 0.00653 0.00323 12.21260 3.13220 2.01250 1.16630 0.00570 9.89330 28.99750
 0.58260 -11.5290002823
 'International Tables Volume C Table 6.1.1.4 (pp. 500-502)'
 'Henke, Gullikson and Davis, At. Data and Nucl. Data Tables, 1993, 54, 2'

_space_group_crystal_system       'monoclinic'
_space_group_IT_number            14
_space_group_name_H-M_alt         'P 1 21/c 1'
_space_group_name_Hall            '-P 2ybc'
loop_
  _space_group_symop_id
  _space_group_symop_operation_xyz
 1 x,y,z
 2 -x,y+1/2,-z+1/2
 3 -x,-y,-z
 4 x,-y-1/2,z-1/2

_symmetry_Int_Tables_number       14
_cell_length_a                    13.6758(13)
_cell_length_b                    22.612(2)
_cell_length_c                    12.9254(13)
_cell_angle_alpha                 90
_cell_angle_beta                  111.165(4)
_cell_angle_gamma                 90
_cell_volume                      3727.4(7)
_cell_formula_units_Z             4
_cell_measurement_reflns_used     5697
_cell_measurement_theta_max       26.53
_cell_measurement_theta_min       2.41
_exptl_absorpt_coefficient_mu     0.078
_exptl_absorpt_correction_T_max   0.7456
_exptl_absorpt_correction_T_min   0.5244
_exptl_absorpt_correction_type    'none'
_exptl_absorpt_process_details
;
SADABS-2016/2 (Bruker,2016/2) was used for absorption correction.
wR2(int) was 0.1484 before and 0.0750 after correction.
The Ratio of minimum to maximum transmission is 0.7033.
The \l/2 correction factor is Not present.
;
_exptl_crystal_colour             'clear light yellow'
_exptl_crystal_colour_lustre      clear
_exptl_crystal_colour_modifier    light
_exptl_crystal_colour_primary     yellow
_exptl_crystal_density_diffrn     1.2097
_exptl_crystal_density_meas       .
_exptl_crystal_description        block
_exptl_crystal_F_000              1464.6317
_exptl_crystal_size_max           0.2
_exptl_crystal_size_mid           0.2
_exptl_crystal_size_min           0.15
_diffrn_reflns_av_R_equivalents   0.0983
_diffrn_reflns_av_unetI/netI      0.1137
_diffrn_reflns_limit_h_max        17
_diffrn_reflns_limit_h_min        -17
_diffrn_reflns_limit_k_max        29
_diffrn_reflns_limit_k_min        -25
_diffrn_reflns_limit_l_max        15
_diffrn_reflns_limit_l_min        -16
_diffrn_reflns_number             31278
_diffrn_reflns_theta_full         27.4777
_diffrn_reflns_theta_max          27.48
_diffrn_reflns_theta_min          2.41
_diffrn_ambient_temperature       150.0
_diffrn_measured_fraction_theta_full 0.9984
_diffrn_measured_fraction_theta_max 0.9984
_diffrn_measurement_device_type   'CCD area detector'
_diffrn_measurement_method        'phi and omega scans'
_diffrn_radiation_monochromator   'graphite'
_diffrn_radiation_type            'Mo K\a'
_diffrn_radiation_wavelength      0.71073
_reflns_Friedel_coverage          0.0
_reflns_limit_h_max               16
_reflns_limit_h_min               -17
_reflns_limit_k_max               29
_reflns_limit_k_min               0
_reflns_limit_l_max               16
_reflns_limit_l_min               0
_reflns_number_gt                 4735
_reflns_number_total              8533
_reflns_threshold_expression      I>=2u(I)
_computing_cell_refinement        'SAINT V8.38A (?, 2016)'
_computing_data_reduction         'SAINT V8.38A (?, 2016)'
_computing_molecular_graphics     'Olex2 (Dolomanov et al., 2009)'
_computing_publication_material   'Olex2 (Dolomanov et al., 2009)'
_computing_structure_refinement   'olex2.refine (Bourhis et al., 2015)'
_computing_structure_solution     'ShelXT (Sheldrick, 2015)'
_refine_diff_density_max          0.4979
_refine_diff_density_min          -0.6063
_refine_diff_density_rms          0.1233
_refine_ls_d_res_high             0.7702
_refine_ls_d_res_low              8.4601
_refine_ls_goodness_of_fit_ref    1.0518
_refine_ls_hydrogen_treatment     constr
_refine_ls_matrix_type            full
_refine_ls_number_constraints     82
_refine_ls_number_parameters      457
_refine_ls_number_reflns          8533
_refine_ls_number_restraints      0
_refine_ls_R_factor_all           0.1325
_refine_ls_R_factor_gt            0.0589
_refine_ls_restrained_S_all       1.0518
_refine_ls_shift/su_max           0.0005
_refine_ls_shift/su_mean          0.0001
_refine_ls_structure_factor_coef  Fsqd
_refine_ls_weighting_details
'w=1/[\s^2^(Fo^2^)+(0.0511P)^2^] where P=(Fo^2^+2Fc^2^)/3'
_refine_ls_weighting_scheme       calc
_refine_ls_wR_factor_gt           0.1167
_refine_ls_wR_factor_ref          0.1492
_olex2_refinement_description
;
1. Fixed Uiso
 At 1.2 times of:
  All C(H) groups, All C(H,H) groups
 At 1.5 times of:
  All C(H,H,H) groups
2.a Secondary CH2 refined with riding coordinates:
 C00V(H00a,H00b), C00W(H00c,H00e), C00X(H00f,H00h), C00Y(H00i,H00j), C00Z(H00k,
 H00l), C010(H01a,H01b), C011(H01c,H01d), C012(H01e,H01f), C013(H01g,H01h),
 C014(H01i,H01j), C015(H01k,H01l), C017(H01p,H01q), C01A(H01x,H01y), C01B(H01z,
 H)
2.b Aromatic/amide H refined with riding coordinates:
 C00D(H00D), C00G(H00G), C00M(H00M), C00N(H00N), C00O(H00O), C00Q(H00Q),
 C00R(H00R), C00T(H00T)
2.c Idealised Me refined as rotating group:
 C016(H01m,H01n,H01o), C018(H01r,H01s,H01t), C019(H01u,H01v,H01w), C01C(H01,Ha,
 Hb), C01D(H0aa,Hc,Hd), C01E(H1aa,He,Hf)
;
_atom_sites_solution_primary      dual
loop_
  _atom_site_label
  _atom_site_type_symbol
  _atom_site_fract_x
  _atom_site_fract_y
  _atom_site_fract_z
  _atom_site_U_iso_or_equiv
  _atom_site_adp_type
  _atom_site_occupancy
  _atom_site_refinement_flags_posn
 O001 O 0.69030(11) 0.35047(6) 0.68859(13) 0.0258(4) Uani 1.000000 .
 O002 O 0.30826(12) 0.16848(6) 0.60787(14) 0.0314(4) Uani 1.000000 .
 O003 O 0.10909(12) 0.32353(6) 0.85400(14) 0.0334(4) Uani 1.000000 .
 O004 O 0.36362(13) 0.46295(6) 0.89825(15) 0.0362(4) Uani 1.000000 .
 N005 N 0.45340(13) 0.22564(7) 0.62495(16) 0.0234(4) Uani 1.000000 .
 N006 N 0.22090(14) 0.40415(7) 0.88457(16) 0.0265(5) Uani 1.000000 .
 N007 N 0.89429(14) 0.25426(8) 1.02501(16) 0.0281(5) Uani 1.000000 .
 N008 N 0.52760(16) 0.44949(8) 0.34592(17) 0.0349(5) Uani 1.000000 .
 C009 C 0.59941(17) 0.35700(9) 0.59736(19) 0.0231(5) Uani 1.000000 .
 C00A C 0.60341(16) 0.27775(9) 0.76450(19) 0.0212(5) Uani 1.000000 .
 C00B C 0.41702(16) 0.30623(9) 0.71575(19) 0.0215(5) Uani 1.000000 .
 C00C C 0.69207(17) 0.30925(9) 0.76878(18) 0.0214(5) Uani 1.000000 .
 C00D C 0.41663(16) 0.35937(9) 0.76879(18) 0.0235(5) Uani 1.000000 .
 H00D H 0.46964(16) 0.38837(9) 0.77938(18) 0.0282(6) Uiso 1.000000 R
 C00E C 0.33454(16) 0.36759(8) 0.80529(19) 0.0227(5) Uani 1.000000 .
 C00F C 0.50819(16) 0.32500(9) 0.58161(19) 0.0222(5) Uani 1.000000 .
 C00G C 0.60576(17) 0.39792(9) 0.52004(19) 0.0251(5) Uani 1.000000 .
 H00G H 0.66911(17) 0.41928(9) 0.53429(19) 0.0302(6) Uiso 1.000000 R
 C00H C 0.25770(16) 0.32484(9) 0.79181(19) 0.0228(5) Uani 1.000000 .
 C00I C 0.36178(16) 0.21319(9) 0.64002(19) 0.0228(5) Uani 1.000000 .
 C00J C 0.31317(17) 0.41841(9) 0.8671(2) 0.0259(5) Uani 1.000000 .
 C00K C 0.34007(16) 0.26405(9) 0.70047(19) 0.0227(5) Uani 1.000000 .
 C00L C 0.80058(17) 0.26252(9) 0.94002(19) 0.0247(5) Uani 1.000000 .
 C00M C 0.70994(17) 0.23103(9) 0.9372(2) 0.0263(5) Uani 1.000000 .
 H00M H 0.71454(17) 0.20405(9) 0.9951(2) 0.0315(6) Uiso 1.000000 R
 C00N C 0.61628(17) 0.23899(9) 0.85240(19) 0.0249(5) Uani 1.000000 .
 H00N H 0.55721(17) 0.21717(9) 0.85325(19) 0.0298(6) Uiso 1.000000 R
 C00O C 0.42505(18) 0.33510(9) 0.4829(2) 0.0278(5) Uani 1.000000 .
 H00O H 0.36208(18) 0.31345(9) 0.4692(2) 0.0334(6) Uiso 1.000000 R
 C00P C 0.49910(16) 0.28414(9) 0.67041(19) 0.0220(5) Uani 1.000000 .
 C00Q C 0.78798(17) 0.30227(9) 0.85303(19) 0.0246(5) Uani 1.000000 .
 H00Q H 0.84635(17) 0.32473(9) 0.85210(19) 0.0295(6) Uiso 1.000000 R
 C00R C 0.25775(16) 0.27160(9) 0.73909(19) 0.0251(5) Uani 1.000000 .
 H00R H 0.20553(16) 0.24227(9) 0.72982(19) 0.0301(6) Uiso 1.000000 R
 C00S C 0.52118(18) 0.40835(9) 0.4219(2) 0.0269(5) Uani 1.000000 .
 C00T C 0.42897(18) 0.37476(9) 0.4041(2) 0.0288(5) Uani 1.000000 .
 H00T H 0.36990(18) 0.37969(9) 0.3376(2) 0.0345(7) Uiso 1.000000 R
 C00U C 0.18499(17) 0.34769(9) 0.8452(2) 0.0267(5) Uani 1.000000 .
 C00V C 0.49450(17) 0.18894(9) 0.55743(19) 0.0276(5) Uani 1.000000 .
 H00a H 0.44895(17) 0.15373(9) 0.53290(19) 0.0331(7) Uiso 1.000000 R
 H00b H 0.48985(17) 0.21152(9) 0.49019(19) 0.0331(7) Uiso 1.000000 R
 C00W C 0.99292(17) 0.27585(10) 1.0201(2) 0.0294(6) Uani 1.000000 .
 H00c H 1.04824(17) 0.24606(10) 1.0543(2) 0.0353(7) Uiso 1.000000 R
 H00e H 0.98535(17) 0.28003(10) 0.9413(2) 0.0353(7) Uiso 1.000000 R
 C00X C 0.04023(18) 0.48514(10) 0.7767(2) 0.0317(6) Uani 1.000000 .
 H00f H 0.09111(18) 0.51710(10) 0.7813(2) 0.0381(7) Uiso 1.000000 R
 H00h H 0.04883(18) 0.45426(10) 0.7263(2) 0.0381(7) Uiso 1.000000 R
 C00Y C 0.17837(19) 0.44134(10) 0.9509(2) 0.0321(6) Uani 1.000000 .
 H00i H 0.18445(19) 0.41989(10) 1.0197(2) 0.0385(7) Uiso 1.000000 R
 H00j H 0.22128(19) 0.47770(10) 0.9726(2) 0.0385(7) Uiso 1.000000 R
 C00Z C 0.90148(18) 0.22135(9) 1.12459(19) 0.0296(6) Uani 1.000000 .
 H00k H 0.96099(18) 0.23708(9) 1.18808(19) 0.0355(7) Uiso 1.000000 R
 H00l H 0.83668(18) 0.22816(9) 1.14029(19) 0.0355(7) Uiso 1.000000 R
 C010 C 0.06431(19) 0.45878(10) 0.8909(2) 0.0342(6) Uani 1.000000 .
 H01a H 0.04447(19) 0.48782(10) 0.9372(2) 0.0410(7) Uiso 1.000000 R
 H01b H 0.01996(19) 0.42329(10) 0.8838(2) 0.0410(7) Uiso 1.000000 R
 C011 C 0.4447(2) 0.45732(10) 0.2381(2) 0.0346(6) Uani 1.000000 .
 H01c H 0.4760(2) 0.47106(10) 0.1843(2) 0.0416(7) Uiso 1.000000 R
 H01d H 0.4109(2) 0.41864(10) 0.2120(2) 0.0416(7) Uiso 1.000000 R
 C012 C 0.60705(18) 0.16815(10) 0.6142(2) 0.0320(6) Uani 1.000000 .
 H01e H 0.65429(18) 0.20288(10) 0.6337(2) 0.0383(7) Uiso 1.000000 R
 H01f H 0.61376(18) 0.14731(10) 0.6838(2) 0.0383(7) Uiso 1.000000 R
 C013 C 0.64020(18) 0.12683(9) 0.5397(2) 0.0340(6) Uani 1.000000 .
 H01g H 0.59871(18) 0.08990(9) 0.5281(2) 0.0408(7) Uiso 1.000000 R
 H01h H 0.62480(18) 0.14581(9) 0.4665(2) 0.0408(7) Uiso 1.000000 R
 C014 C -0.07068(18) 0.51010(10) 0.7282(2) 0.0368(6) Uani 1.000000 .
 H01i H -0.11950(18) 0.48152(10) 0.7420(2) 0.0442(8) Uiso 1.000000 R
 H01j H -0.07359(18) 0.54709(10) 0.7680(2) 0.0442(8) Uiso 1.000000 R
 C015 C 0.61638(19) 0.48969(10) 0.3732(2) 0.0404(6) Uani 1.000000 .
 H01k H 0.59242(19) 0.52763(10) 0.3340(2) 0.0485(8) Uiso 1.000000 R
 H01l H 0.64256(19) 0.49783(10) 0.4539(2) 0.0485(8) Uiso 1.000000 R
 C016 C 1.02772(19) 0.33455(10) 1.0780(2) 0.0381(6) Uani 1.000000 .
 H01m H 0.9762(6) 0.36510(16) 1.0407(7) 0.0572(10) Uiso 1.000000 GR
 H01n H 1.0333(11) 0.3312(2) 1.1555(4) 0.0572(10) Uiso 1.000000 GR
 H01o H 1.0961(6) 0.3453(3) 1.0752(11) 0.0572(10) Uiso 1.000000 GR
 C017 C -0.1085(2) 0.52315(11) 0.6041(2) 0.0419(7) Uani 1.000000 .
 H01p H -0.1134(2) 0.48530(11) 0.5640(2) 0.0503(8) Uiso 1.000000 R
 H01q H -0.1800(2) 0.53997(11) 0.5808(2) 0.0503(8) Uiso 1.000000 R
 C018 C 0.7563(2) 0.11175(11) 0.5893(2) 0.0449(7) Uani 1.000000 .
 H01r H 0.7749(3) 0.0862(6) 0.5380(6) 0.0674(11) Uiso 1.000000 GR
 H01s H 0.7977(2) 0.14822(12) 0.6017(12) 0.0674(11) Uiso 1.000000 GR
 H01t H 0.7713(3) 0.0911(6) 0.6600(7) 0.0674(11) Uiso 1.000000 GR
 C019 C 0.91646(19) 0.15517(10) 1.1162(2) 0.0376(6) Uani 1.000000 .
 H01u H 0.8590(6) 0.13929(15) 1.0523(7) 0.0564(10) Uiso 1.000000 GR
 H01v H 0.9834(6) 0.14775(10) 1.1069(13) 0.0564(10) Uiso 1.000000 GR
 H01w H 0.9166(12) 0.13579(13) 1.1841(5) 0.0564(10) Uiso 1.000000 GR
 C01A C -0.02813(19) 0.62726(10) 0.6188(2) 0.0386(7) Uani 1.000000 .
 H01x H 0.00534(19) 0.62391(10) 0.7004(2) 0.0464(8) Uiso 1.000000 R
 H01y H 0.01911(19) 0.65077(10) 0.5921(2) 0.0464(8) Uiso 1.000000 R
 C01B C -0.0398(2) 0.56546(10) 0.5682(2) 0.0416(7) Uani 1.000000 .
 H01z H 0.0308(2) 0.54776(10) 0.5882(2) 0.0500(8) Uiso 1.000000 R
 H H -0.0697(2) 0.56925(10) 0.4864(2) 0.0500(8) Uiso 1.000000 R
 C01C C 0.3616(2) 0.50135(11) 0.2404(2) 0.0499(8) Uani 1.000000 .
 H01 H 0.3118(8) 0.5078(6) 0.1647(3) 0.0749(11) Uiso 1.000000 GR
 Ha H 0.3242(9) 0.4857(4) 0.2864(12) 0.0749(11) Uiso 1.000000 GR
 Hb H 0.3951(2) 0.5389(3) 0.2715(13) 0.0749(11) Uiso 1.000000 GR
 C01D C -0.1313(2) 0.66004(11) 0.5909(3) 0.0497(8) Uani 1.000000 .
 H0aa H -0.1684(6) 0.6602(6) 0.5103(3) 0.0746(12) Uiso 1.000000 GR
 Hc H -0.1746(6) 0.6403(4) 0.6265(12) 0.0746(12) Uiso 1.000000 GR
 Hd H -0.1176(2) 0.7008(2) 0.6178(12) 0.0746(12) Uiso 1.000000 GR
 C01E C 0.7058(2) 0.46575(13) 0.3424(2) 0.0552(8) Uani 1.000000 .
 H1aa H 0.6806(4) 0.4578(7) 0.2625(4) 0.0829(12) Uiso 1.000000 GR
 He H 0.7625(6) 0.4950(4) 0.3614(14) 0.0829(12) Uiso 1.000000 GR
 Hf H 0.7320(10) 0.4290(5) 0.3832(12) 0.0829(12) Uiso 1.000000 GR

loop_
  _atom_site_aniso_label
  _atom_site_aniso_U_11
  _atom_site_aniso_U_22
  _atom_site_aniso_U_33
  _atom_site_aniso_U_12
  _atom_site_aniso_U_13
  _atom_site_aniso_U_23
 O001 0.0220(8) 0.0303(8) 0.0212(10) -0.0021(6) 0.0031(8) 0.0072(7)
 O002 0.0280(9) 0.0288(8) 0.0353(11) -0.0069(7) 0.0088(9) -0.0076(8)
 O003 0.0295(9) 0.0380(9) 0.0361(11) -0.0048(7) 0.0162(9) -0.0027(8)
 O004 0.0389(10) 0.0273(8) 0.0440(12) -0.0032(7) 0.0168(10) -0.0060(8)
 N005 0.0217(10) 0.0240(9) 0.0230(12) -0.0004(7) 0.0061(9) -0.0041(9)
 N006 0.0282(11) 0.0267(9) 0.0257(12) 0.0027(8) 0.0109(10) -0.0013(9)
 N007 0.0213(10) 0.0387(11) 0.0198(12) -0.0010(8) 0.0019(10) 0.0095(9)
 N008 0.0365(12) 0.0355(11) 0.0249(13) -0.0027(9) 0.0018(11) 0.0097(10)
 C009 0.0228(12) 0.0255(11) 0.0174(13) 0.0039(9) 0.0031(11) 0.0004(10)
 C00A 0.0203(11) 0.0229(10) 0.0191(13) 0.0008(9) 0.0057(11) -0.0016(10)
 C00B 0.0197(11) 0.0270(11) 0.0158(13) 0.0018(9) 0.0039(11) 0.0029(10)
 C00C 0.0250(12) 0.0230(10) 0.0164(13) 0.0008(9) 0.0078(11) 0.0020(10)
 C00D 0.0206(12) 0.0236(10) 0.0235(14) -0.0019(9) 0.0047(11) 0.0021(10)
 C00E 0.0224(12) 0.0236(10) 0.0192(14) 0.0024(9) 0.0041(11) 0.0022(10)
 C00F 0.0210(12) 0.0254(11) 0.0201(14) 0.0008(9) 0.0073(11) -0.0008(10)
 C00G 0.0228(12) 0.0285(11) 0.0225(14) 0.0001(9) 0.0062(12) 0.0030(11)
 C00H 0.0216(12) 0.0261(11) 0.0200(14) 0.0010(9) 0.0065(11) 0.0029(10)
 C00I 0.0201(12) 0.0247(11) 0.0191(14) 0.0006(9) 0.0016(11) 0.0009(10)
 C00J 0.0274(12) 0.0241(11) 0.0242(15) 0.0027(10) 0.0068(12) 0.0045(11)
 C00K 0.0205(11) 0.0251(11) 0.0189(13) 0.0000(9) 0.0030(11) 0.0007(10)
 C00L 0.0258(13) 0.0275(11) 0.0198(14) 0.0011(9) 0.0071(12) -0.0006(10)
 C00M 0.0277(13) 0.0303(11) 0.0204(14) -0.0013(10) 0.0082(12) 0.0041(11)
 C00N 0.0256(12) 0.0275(11) 0.0215(14) -0.0015(9) 0.0085(12) 0.0005(11)
 C00O 0.0239(12) 0.0319(12) 0.0258(15) 0.0016(10) 0.0067(12) 0.0011(11)
 C00P 0.0190(11) 0.0235(10) 0.0213(14) -0.0013(9) 0.0048(11) -0.0027(10)
 C00Q 0.0226(12) 0.0280(11) 0.0219(14) -0.0029(9) 0.0067(12) 0.0001(11)
 C00R 0.0200(12) 0.0273(11) 0.0256(14) -0.0024(9) 0.0053(11) 0.0010(11)
 C00S 0.0306(13) 0.0254(11) 0.0237(15) 0.0038(10) 0.0086(12) 0.0020(11)
 C00T 0.0279(13) 0.0322(12) 0.0222(15) 0.0050(10) 0.0042(12) 0.0041(11)
 C00U 0.0241(12) 0.0319(12) 0.0209(14) 0.0040(10) 0.0043(12) 0.0037(11)
 C00V 0.0314(13) 0.0267(11) 0.0255(15) 0.0006(10) 0.0114(12) -0.0029(11)
 C00W 0.0220(12) 0.0415(13) 0.0227(14) 0.0031(10) 0.0056(12) 0.0046(12)
 C00X 0.0303(13) 0.0317(12) 0.0333(16) 0.0015(10) 0.0116(13) -0.0013(12)
 C00Y 0.0402(15) 0.0307(12) 0.0296(16) 0.0071(11) 0.0176(14) -0.0005(11)
 C00Z 0.0277(13) 0.0373(12) 0.0208(14) 0.0012(10) 0.0051(12) 0.0048(12)
 C010 0.0369(15) 0.0373(13) 0.0330(16) 0.0089(11) 0.0183(14) 0.0006(12)
 C011 0.0445(16) 0.0322(13) 0.0213(15) 0.0004(11) 0.0047(14) 0.0016(12)
 C012 0.0313(13) 0.0329(12) 0.0302(16) 0.0060(10) 0.0094(13) -0.0003(11)
 C013 0.0342(14) 0.0285(12) 0.0418(17) 0.0027(10) 0.0169(14) -0.0032(12)
 C014 0.0312(14) 0.0352(13) 0.0425(18) 0.0039(11) 0.0115(14) 0.0035(13)
 C015 0.0432(16) 0.0387(13) 0.0288(17) -0.0086(12) 0.0005(14) 0.0132(13)
 C016 0.0336(15) 0.0445(14) 0.0366(17) -0.0068(11) 0.0130(14) -0.0001(13)
 C017 0.0402(16) 0.0379(14) 0.0409(18) 0.0031(12) 0.0066(15) -0.0003(13)
 C018 0.0437(16) 0.0408(14) 0.057(2) 0.0146(12) 0.0262(16) 0.0091(14)
 C019 0.0391(15) 0.0372(13) 0.0348(17) 0.0042(11) 0.0114(14) 0.0078(13)
 C01A 0.0396(16) 0.0417(14) 0.0363(17) 0.0034(12) 0.0157(14) 0.0014(13)
 C01B 0.0461(17) 0.0448(14) 0.0315(17) 0.0074(12) 0.0109(15) 0.0000(13)
 C01C 0.0543(19) 0.0439(15) 0.0385(19) 0.0147(13) 0.0011(16) -0.0004(14)
 C01D 0.0500(18) 0.0438(15) 0.058(2) 0.0088(13) 0.0228(18) 0.0056(15)
 C01E 0.0490(18) 0.079(2) 0.0356(19) -0.0127(15) 0.0129(16) 0.0069(17)

loop_
  _geom_bond_atom_site_label_1
  _geom_bond_atom_site_label_2
  _geom_bond_distance
  _geom_bond_site_symmetry_2
  _geom_bond_publ_flag
 O001 C009 1.378(3) . ?
 O001 C00C 1.388(2) . ?
 O002 C00I 1.229(2) . ?
 O003 C00U 1.214(2) . ?
 O004 C00J 1.205(2) . ?
 N005 C00I 1.365(2) . ?
 N005 C00P 1.490(3) . ?
 N005 C00V 1.456(2) . ?
 N006 C00J 1.397(3) . ?
 N006 C00U 1.396(3) . ?
 N006 C00Y 1.463(2) . ?
 N007 C00L 1.367(3) . ?
 N007 C00W 1.457(3) . ?
 N007 C00Z 1.459(3) . ?
 N008 C00S 1.378(3) . ?
 N008 C011 1.456(3) . ?
 N008 C015 1.455(3) . ?
 C009 C00F 1.392(3) . ?
 C009 C00G 1.387(3) . ?
 C00A C00C 1.390(3) . ?
 C00A C00N 1.395(3) . ?
 C00A C00P 1.511(3) . ?
 C00B C00D 1.384(3) . ?
 C00B C00K 1.381(3) . ?
 C00B C00P 1.526(3) . ?
 C00C C00Q 1.378(3) . ?
 C00D H00D 0.9500 . ?
 C00D C00E 1.378(3) . ?
 C00E C00H 1.392(3) . ?
 C00E C00J 1.488(3) . ?
 C00F C00O 1.387(3) . ?
 C00F C00P 1.513(3) . ?
 C00G H00G 0.9500 . ?
 C00G C00S 1.394(3) . ?
 C00H C00R 1.383(3) . ?
 C00H C00U 1.492(3) . ?
 C00I C00K 1.479(3) . ?
 C00K C00R 1.397(3) . ?
 C00L C00M 1.418(3) . ?
 C00L C00Q 1.401(3) . ?
 C00M H00M 0.9500 . ?
 C00M C00N 1.364(3) . ?
 C00N H00N 0.9500 . ?
 C00O H00O 0.9500 . ?
 C00O C00T 1.373(3) . ?
 C00Q H00Q 0.9500 . ?
 C00R H00R 0.9500 . ?
 C00S C00T 1.418(3) . ?
 C00T H00T 0.9500 . ?
 C00V H00a 0.9900 . ?
 C00V H00b 0.9900 . ?
 C00V C012 1.521(3) . ?
 C00W H00c 0.9900 . ?
 C00W H00e 0.9900 . ?
 C00W C016 1.514(3) . ?
 C00X H00f 0.9900 . ?
 C00X H00h 0.9900 . ?
 C00X C010 1.515(3) . ?
 C00X C014 1.525(3) . ?
 C00Y H00i 0.9900 . ?
 C00Y H00j 0.9900 . ?
 C00Y C010 1.522(3) . ?
 C00Z H00k 0.9900 . ?
 C00Z H00l 0.9900 . ?
 C00Z C019 1.520(3) . ?
 C010 H01a 0.9900 . ?
 C010 H01b 0.9900 . ?
 C011 H01c 0.9900 . ?
 C011 H01d 0.9900 . ?
 C011 C01C 1.519(3) . ?
 C012 H01e 0.9900 . ?
 C012 H01f 0.9900 . ?
 C012 C013 1.523(3) . ?
 C013 H01g 0.9900 . ?
 C013 H01h 0.9900 . ?
 C013 C018 1.521(3) . ?
 C014 H01i 0.9900 . ?
 C014 H01j 0.9900 . ?
 C014 C017 1.527(3) . ?
 C015 H01k 0.9900 . ?
 C015 H01l 0.9900 . ?
 C015 C01E 1.516(3) . ?
 C016 H01m 0.9800 . ?
 C016 H01n 0.9800 . ?
 C016 H01o 0.9800 . ?
 C017 H01p 0.9900 . ?
 C017 H01q 0.9900 . ?
 C017 C01B 1.525(3) . ?
 C018 H01r 0.9800 . ?
 C018 H01s 0.9800 . ?
 C018 H01t 0.9800 . ?
 C019 H01u 0.9800 . ?
 C019 H01v 0.9800 . ?
 C019 H01w 0.9800 . ?
 C01A H01x 0.9900 . ?
 C01A H01y 0.9900 . ?
 C01A C01B 1.526(3) . ?
 C01A C01D 1.518(3) . ?
 C01B H01z 0.9900 . ?
 C01B H 0.9900 . ?
 C01C H01 0.9800 . ?
 C01C Ha 0.9800 . ?
 C01C Hb 0.9800 . ?
 C01D H0aa 0.9800 . ?
 C01D Hc 0.9800 . ?
 C01D Hd 0.9800 . ?
 C01E H1aa 0.9800 . ?
 C01E He 0.9800 . ?
 C01E Hf 0.9800 . ?

loop_
  _geom_angle_atom_site_label_1
  _geom_angle_atom_site_label_2
  _geom_angle_atom_site_label_3
  _geom_angle
  _geom_angle_site_symmetry_1
  _geom_angle_site_symmetry_3
  _geom_angle_publ_flag
 C00C O001 C009 118.57(16) . . ?
 C00P N005 C00I 113.74(15) . . ?
 C00V N005 C00I 122.73(17) . . ?
 C00V N005 C00P 123.00(15) . . ?
 C00U N006 C00J 111.80(16) . . ?
 C00Y N006 C00J 122.34(18) . . ?
 C00Y N006 C00U 125.27(17) . . ?
 C00W N007 C00L 122.21(19) . . ?
 C00Z N007 C00L 121.59(18) . . ?
 C00Z N007 C00W 116.17(19) . . ?
 C011 N008 C00S 122.43(19) . . ?
 C015 N008 C00S 120.8(2) . . ?
 C015 N008 C011 116.73(19) . . ?
 C00F C009 O001 123.59(19) . . ?
 C00G C009 O001 114.59(18) . . ?
 C00G C009 C00F 121.8(2) . . ?
 C00N C00A C00C 116.0(2) . . ?
 C00P C00A C00C 122.7(2) . . ?
 C00P C00A C00N 121.37(18) . . ?
 C00K C00B C00D 122.10(18) . . ?
 C00P C00B C00D 127.54(18) . . ?
 C00P C00B C00K 110.32(17) . . ?
 C00A C00C O001 122.3(2) . . ?
 C00Q C00C O001 114.97(17) . . ?
 C00Q C00C C00A 122.7(2) . . ?
 H00D C00D C00B 122.08(11) . . ?
 C00E C00D C00B 115.84(18) . . ?
 C00E C00D H00D 122.08(12) . . ?
 C00H C00E C00D 122.34(19) . . ?
 C00J C00E C00D 129.07(19) . . ?
 C00J C00E C00H 108.53(17) . . ?
 C00O C00F C009 116.3(2) . . ?
 C00P C00F C009 121.4(2) . . ?
 C00P C00F C00O 122.23(18) . . ?
 H00G C00G C009 119.30(13) . . ?
 C00S C00G C009 121.4(2) . . ?
 C00S C00G H00G 119.30(12) . . ?
 C00R C00H C00E 122.10(18) . . ?
 C00U C00H C00E 107.51(17) . . ?
 C00U C00H C00R 130.38(18) . . ?
 N005 C00I O002 125.92(19) . . ?
 C00K C00I O002 127.55(18) . . ?
 C00K C00I N005 106.53(17) . . ?
 N006 C00J O004 125.51(19) . . ?
 C00E C00J O004 128.68(19) . . ?
 C00E C00J N006 105.80(17) . . ?
 C00I C00K C00B 108.95(17) . . ?
 C00R C00K C00B 122.37(19) . . ?
 C00R C00K C00I 128.68(19) . . ?
 C00M C00L N007 120.6(2) . . ?
 C00Q C00L N007 122.75(19) . . ?
 C00Q C00L C00M 116.6(2) . . ?
 H00M C00M C00L 119.56(14) . . ?
 C00N C00M C00L 120.9(2) . . ?
 C00N C00M H00M 119.56(12) . . ?
 C00M C00N C00A 122.9(2) . . ?
 H00N C00N C00A 118.56(13) . . ?
 H00N C00N C00M 118.56(12) . . ?
 H00O C00O C00F 118.27(12) . . ?
 C00T C00O C00F 123.5(2) . . ?
 C00T C00O H00O 118.27(14) . . ?
 C00A C00P N005 111.85(16) . . ?
 C00B C00P N005 100.38(15) . . ?
 C00B C00P C00A 109.51(18) . . ?
 C00F C00P N005 112.36(17) . . ?
 C00F C00P C00A 110.90(16) . . ?
 C00F C00P C00B 111.40(16) . . ?
 C00L C00Q C00C 120.93(19) . . ?
 H00Q C00Q C00C 119.54(12) . . ?
 H00Q C00Q C00L 119.54(13) . . ?
 C00K C00R C00H 115.23(19) . . ?
 H00R C00R C00H 122.39(11) . . ?
 H00R C00R C00K 122.39(12) . . ?
 C00G C00S N008 121.1(2) . . ?
 C00T C00S N008 121.8(2) . . ?
 C00T C00S C00G 117.0(2) . . ?
 C00S C00T C00O 120.0(2) . . ?
 H00T C00T C00O 120.00(14) . . ?
 H00T C00T C00S 120.00(14) . . ?
 N006 C00U O003 125.24(19) . . ?
 C00H C00U O003 128.5(2) . . ?
 C00H C00U N006 106.25(17) . . ?
 H00a C00V N005 108.42(11) . . ?
 H00b C00V N005 108.42(11) . . ?
 H00b C00V H00a 107.5 . . ?
 C012 C00V N005 115.43(19) . . ?
 C012 C00V H00a 108.42(12) . . ?
 C012 C00V H00b 108.42(12) . . ?
 H00c C00W N007 108.81(12) . . ?
 H00e C00W N007 108.81(13) . . ?
 H00e C00W H00c 107.7 . . ?
 C016 C00W N007 113.74(18) . . ?
 C016 C00W H00c 108.81(13) . . ?
 C016 C00W H00e 108.81(13) . . ?
 H00h C00X H00f 107.9 . . ?
 C010 C00X H00f 109.14(13) . . ?
 C010 C00X H00h 109.14(12) . . ?
 C014 C00X H00f 109.14(12) . . ?
 C014 C00X H00h 109.14(13) . . ?
 C014 C00X C010 112.32(18) . . ?
 H00i C00Y N006 108.83(11) . . ?
 H00j C00Y N006 108.83(11) . . ?
 H00j C00Y H00i 107.7 . . ?
 C010 C00Y N006 113.7(2) . . ?
 C010 C00Y H00i 108.83(12) . . ?
 C010 C00Y H00j 108.83(12) . . ?
 H00k C00Z N007 108.74(12) . . ?
 H00l C00Z N007 108.74(11) . . ?
 H00l C00Z H00k 107.6 . . ?
 C019 C00Z N007 114.03(19) . . ?
 C019 C00Z H00k 108.74(14) . . ?
 C019 C00Z H00l 108.74(12) . . ?
 C00Y C010 C00X 114.88(18) . . ?
 H01a C010 C00X 108.55(12) . . ?
 H01a C010 C00Y 108.55(12) . . ?
 H01b C010 C00X 108.55(13) . . ?
 H01b C010 C00Y 108.55(12) . . ?
 H01b C010 H01a 107.5 . . ?
 H01c C011 N008 108.98(12) . . ?
 H01d C011 N008 108.98(12) . . ?
 H01d C011 H01c 107.8 . . ?
 C01C C011 N008 113.0(2) . . ?
 C01C C011 H01c 108.98(13) . . ?
 C01C C011 H01d 108.98(14) . . ?
 H01e C012 C00V 109.34(12) . . ?
 H01f C012 C00V 109.34(12) . . ?
 H01f C012 H01e 108.0 . . ?
 C013 C012 C00V 111.4(2) . . ?
 C013 C012 H01e 109.34(12) . . ?
 C013 C012 H01f 109.34(13) . . ?
 H01g C013 C012 109.20(12) . . ?
 H01h C013 C012 109.20(13) . . ?
 H01h C013 H01g 107.9 . . ?
 C018 C013 C012 112.0(2) . . ?
 C018 C013 H01g 109.20(13) . . ?
 C018 C013 H01h 109.20(13) . . ?
 H01i C014 C00X 108.67(12) . . ?
 H01j C014 C00X 108.67(13) . . ?
 H01j C014 H01i 107.6 . . ?
 C017 C014 C00X 114.34(19) . . ?
 C017 C014 H01i 108.67(13) . . ?
 C017 C014 H01j 108.67(13) . . ?
 H01k C015 N008 108.93(13) . . ?
 H01l C015 N008 108.93(13) . . ?
 H01l C015 H01k 107.7 . . ?
 C01E C015 N008 113.2(2) . . ?
 C01E C015 H01k 108.93(14) . . ?
 C01E C015 H01l 108.93(16) . . ?
 H01m C016 C00W 109.5 . . ?
 H01n C016 C00W 109.5 . . ?
 H01n C016 H01m 109.5 . . ?
 H01o C016 C00W 109.5 . . ?
 H01o C016 H01m 109.5 . . ?
 H01o C016 H01n 109.5 . . ?
 H01p C017 C014 108.43(13) . . ?
 H01q C017 C014 108.43(12) . . ?
 H01q C017 H01p 107.5 . . ?
 C01B C017 C014 115.4(2) . . ?
 C01B C017 H01p 108.43(13) . . ?
 C01B C017 H01q 108.43(14) . . ?
 H01r C018 C013 109.5 . . ?
 H01s C018 C013 109.5 . . ?
 H01s C018 H01r 109.5 . . ?
 H01t C018 C013 109.5 . . ?
 H01t C018 H01r 109.5 . . ?
 H01t C018 H01s 109.5 . . ?
 H01u C019 C00Z 109.5 . . ?
 H01v C019 C00Z 109.5 . . ?
 H01v C019 H01u 109.5 . . ?
 H01w C019 C00Z 109.5 . . ?
 H01w C019 H01u 109.5 . . ?
 H01w C019 H01v 109.5 . . ?
 H01y C01A H01x 107.7 . . ?
 C01B C01A H01x 108.84(14) . . ?
 C01B C01A H01y 108.84(12) . . ?
 C01D C01A H01x 108.84(16) . . ?
 C01D C01A H01y 108.84(13) . . ?
 C01D C01A C01B 113.6(2) . . ?
 C01A C01B C017 115.14(19) . . ?
 H01z C01B C017 108.49(13) . . ?
 H01z C01B C01A 108.49(13) . . ?
 H C01B C017 108.49(15) . . ?
 H C01B C01A 108.49(14) . . ?
 H C01B H01z 107.5 . . ?
 H01 C01C C011 109.5 . . ?
 Ha C01C C011 109.5 . . ?
 Ha C01C H01 109.5 . . ?
 Hb C01C C011 109.5 . . ?
 Hb C01C H01 109.5 . . ?
 Hb C01C Ha 109.5 . . ?
 H0aa C01D C01A 109.5 . . ?
 Hc C01D C01A 109.5 . . ?
 Hc C01D H0aa 109.5 . . ?
 Hd C01D C01A 109.5 . . ?
 Hd C01D H0aa 109.5 . . ?
 Hd C01D Hc 109.5 . . ?
 H1aa C01E C015 109.5 . . ?
 He C01E C015 109.5 . . ?
 He C01E H1aa 109.5 . . ?
 Hf C01E C015 109.5 . . ?
 Hf C01E H1aa 109.5 . . ?
 Hf C01E He 109.5 . . ?

loop_
  _refln_index_h
  _refln_index_k
  _refln_index_l
  _refln_F_squared_meas
  _refln_F_squared_sigma
 0 0 2 92.79 9.1
 0 0 -2 108.39 9.4
 0 0 -2 91.89 8.8
 0 0 3 -0.9 1.8
 0 0 -3 -1.3 1.5
 0 0 3 1.8 2.3
 0 0 -3 1.5 2.3
 0 0 -4 2888.11 216.78
 0 0 -4 2948 217.38
 0 0 4 2620.64 216.98
 0 0 4 2950.7 216.78
 0 0 5 1.1 3.3
 0 0 5 -0.4 2.3
 0 0 -5 3 2.8
 0 0 6 1013.2 81.69
 0 0 6 944.61 80.29
 0 0 -6 1002.1 81.29
 0 0 -6 1104.29 81.19
 0 0 7 -11.9 4.1
 0 0 -7 -0.6 4.1
 0 0 -7 2.9 4
 0 0 -8 487.05 47.4
 0 0 -8 635.74 49.4
 0 0 -9 -0.5 4.3
 0 0 -9 1 6.1
 0 0 -10 -9.1 5.4
 0 0 -10 17.5 7.8
 0 0 -11 -1.8 5.8
 0 0 -11 -5 6.6
 0 0 -12 33.5 8.9
 0 0 -12 13.9 9.9
 0 0 -12 24.8 10.8
 0 0 -13 -9.6 7.8
 0 0 -13 12.5 8.8
 0 0 -13 10.8 10.9
 0 0 -14 2.5 9.4
 0 0 -14 -4.2 9.7
 0 0 -15 -9.2 17.3
 0 1 2 85.79 7.7
 0 1 2 84.39 7.9
 0 1 -2 75.59 7.5
 0 1 -2 87.89 8.3
 0 -1 2 74.29 8.4
 0 -1 -2 75.59 7.5
 0 -1 -2 84.79 7.8
 0 1 3 23.7 4.2
 0 1 -3 17.4 3.7
 0 1 3 20.2 4.3
 0 -1 -3 14.2 3.4
 0 -1 3 9.8 3.6
 0 -1 3 13.8 3.3
 0 -1 -3 13.8 3.5
 0 1 -4 152.08 15.2
 0 1 -4 155.78 16
 0 1 4 150.98 15.1
 0 1 4 170.98 16
 0 -1 -4 168.28 15.4
 0 -1 4 167.28 15.4
 0 -1 -4 172.98 15.7
 0 -1 4 178.38 16.4
 0 1 5 9.2 3.9
 0 1 -5 7.9 4.1
 0 1 -5 3.4 2.8
 0 1 5 5.9 4.2
 0 -1 5 9.2 4.1
 0 -1 5 6.2 3.1
 0 -1 -5 1.2 3
 0 -1 -5 3.7 3.1
 0 1 -6 44.9 8.9
 0 1 6 37.9 8.3
 0 1 6 42 8.1
 0 1 -6 44.3 8.1
 0 -1 6 36.5 7.2
 0 -1 -6 49.9 8.8
 0 -1 6 44.5 8.8
 0 -1 -6 45.1 8.3
 0 1 -7 36.2 7.6
 0 1 7 27.9 8
 0 1 -7 37.5 9
 0 -1 -7 38.5 8.2
 0 -1 -7 33.6 7.3
 0 -1 7 29 8.1
 0 1 -8 11.5 5.8
 0 1 -8 11.9 6.7
 0 1 8 9 6.9
 0 -1 -8 3 5.3
 0 -1 -8 8.1 4.9
 0 1 -9 49.99 11.3
 0 1 -9 60.39 12.9
 0 -1 -9 66.59 12.1
 0 -1 -9 48.4 11.2
 0 1 -10 31.7 9.8
 0 1 -10 22.1 9.4
 0 -1 -10 33.7 9.9
 0 -1 -10 26.1 8.3
 0 1 -11 198.88 22
 0 1 -11 119.29 20.8
 0 -1 -11 162.08 20.5
 0 -1 -11 143.29 16.8
 0 -1 -11 158.48 19.2
 0 1 -12 328.67 33.7
 0 1 -12 312.27 33
 0 -1 -12 261.77 28
 0 -1 -12 351.76 33.9
 0 -1 -12 322.77 31.1
 0 1 -13 12.3 10.3
 0 1 -13 16.9 9.9
 0 -1 -13 1.1 9.4
 0 -1 -13 -3.4 8.7
 0 -1 -13 15.8 8.2
 0 1 -14 5.3 10.7
 0 1 -14 3.6 10.7
 0 -1 -14 8.1 9.4
 0 1 -15 -14.4 11.8
 0 2 -1 1195.18 87.09
 0 2 -1 997.8 86.29
 0 2 1 1169.18 86.29
 0 -2 1 1155.18 86.99
 0 -2 -1 1156.58 86.19
 0 -2 1 1187.48 86.39
 0 2 2 174.78 14.4
 0 2 -2 139.49 14
 0 2 2 160.58 14.1
 0 2 -2 182.68 15.2
 0 -2 2 187.18 15.1
 0 -2 -2 187.38 14.5
 0 -2 -2 169.78 13.9
 0 2 3 3060.99 234.58
 0 2 3 3024.7 234.78
 0 2 -3 3214.08 235.78
 0 2 -3 3025.8 234.58
 0 -2 3 3021.9 235.38
 0 -2 -3 3425.16 234.98
 0 -2 -3 3207.38 234.28
 0 -2 3 2836.22 234.38
 0 2 4 5.3 2.8
 0 2 -4 4 2.5
 0 2 -4 0.1 3.2
 0 2 4 11.9 4
 0 -2 4 3.6 2.7
 0 -2 4 7.7 3.9
 0 -2 -4 3.8 2.7
 0 2 5 265.57 23.8
 0 2 -5 276.97 24
 0 2 5 256.47 24.5
 0 2 -5 284.07 25.5
 0 -2 -5 271.87 24
 0 -2 5 248.18 24.6
 0 -2 5 262.77 23.6
 0 -2 -5 279.47 23.5
 0 2 6 321.37 29.7
 0 2 -6 314.17 28.8
 0 2 6 317.97 28.8
 0 2 -6 326.57 30.4
 0 -2 6 317.87 28.7
 0 -2 -6 330.17 28.4
 0 -2 -6 344.77 29.2
 0 2 -7 43.1 8.7
 0 2 -7 37.3 9.2
 0 2 7 32.4 10.5
 0 -2 -7 40.4 7.8
 0 -2 -7 33.9 7.8
 0 -2 7 39.6 9.2
 0 2 -8 7 6.6
 0 2 -8 3.7 5.3
 0 2 8 9.9 6.7
 0 -2 -8 10.3 5.4
 0 -2 -8 12.9 5.7
 0 2 -9 11.8 6.8
 0 2 -9 8.7 5.5
 0 -2 -9 2.8 5.1
 0 -2 -9 6.4 5.6
 0 2 -10 5.4 6.4
 0 2 -10 10.5 8.6
 0 -2 -10 18.2 6.8
 0 -2 -10 4 5.8
 0 2 -11 18.2 10.2
 0 2 -11 29.5 9.2
 0 -2 -11 22.2 7.5
 0 -2 -11 45.7 11.6
 0 -2 -11 14 6.4
 0 2 -12 14.1 8
 0 2 -12 13.7 10.9
 0 -2 -12 15.2 7
 0 -2 -12 23.6 10.8
 0 -2 -12 22.5 8
 0 2 -13 1.3 8.9
 0 2 -13 25.6 11.4
 0 -2 -13 29.8 8.8
 0 -2 -13 10.1 7.2
 0 2 -14 17 12.6
 0 2 -14 55.19 13.7
 0 -2 -14 17.5 8.9
 0 2 -15 -2.9 12.7
 0 2 -15 -9 12.4
 0 3 0 1 0.5
 0 3 0 1.1 0.7
 0 -3 0 1 0.7
 0 3 1 382.66 27.3
 0 3 -1 360.96 27.1
 0 3 -1 298.07 27.6
 0 -3 -1 356.56 27
 0 -3 1 352.56 27
 0 -3 1 344.07 27.7
 0 3 2 5096.39 379.06
 0 3 -2 4775.02 378.86
 0 3 2 5211.58 378.76
 0 -3 2 5228.38 379.86
 0 -3 -2 5102.29 378.36
 0 -3 2 4813.02 378.76
 0 3 -3 720.43 57.39
 0 3 -3 706.93 55.99
 0 3 3 743.03 56.09
 0 3 3 738.33 56.09
 0 -3 3 654.43 55.69
 0 -3 3 685.83 56.89
 0 -3 -3 760.42 55.29
 0 3 -4 14.5 3.9
 0 3 -4 15.1 4.6
 0 3 4 20.8 4.8
 0 3 4 11.9 4
 0 -3 -4 15.9 3.3
 0 -3 4 14.1 4.6
 0 -3 -4 16.8 4
 0 -3 4 11.6 3.3
 0 3 5 4.3 3.2
 0 3 -5 0.2 2.5
 0 3 5 -0.1 2.8
 0 3 -5 5.7 4.1
 0 -3 5 5.4 3.3
 0 -3 -5 -0.6 2
 0 -3 5 3.7 3.1
 0 -3 -5 10.2 3.7
 0 3 -6 421.06 35.9
 0 3 -6 454.95 38
 0 3 6 406.36 36.5
 0 3 6 412.86 35.8
 0 -3 6 379.56 35.3
 0 -3 -6 479.35 36.5
 0 -3 6 379.46 36.5
 0 -3 -6 410.26 34.7
 0 3 -7 185.88 20.2
 0 3 -7 246.38 23.5
 0 -3 -7 204.38 19.5
 0 -3 7 186.88 22
 0 -3 -7 218.88 21.1
 0 3 8 24 9.1
 0 3 -8 30.3 7.8
 0 3 -8 21.6 8.5
 0 -3 -8 21.8 6.1
 0 -3 -8 33.3 8.6
 0 3 -9 74.99 16.5
 0 3 -9 72.69 12.8
 0 -3 -9 68.29 12.6
 0 -3 -9 80.29 11.7
 0 3 -10 55.49 12.3
 0 3 -10 74.59 15.5
 0 -3 -10 68.09 10.9
 0 -3 -10 73.99 14.1
 0 3 -11 237.98 29.2
 0 3 -11 251.87 27.9
 0 -3 -11 326.77 29.8
 0 -3 -11 260.27 24.3
 0 -3 -11 211.78 22
 0 3 -12 35.3 11.3
 0 3 -12 33.5 13.1
 0 -3 -12 54.69 8.6
 0 -3 -12 55.49 9.8
 0 3 -13 18.6 11.8
 0 3 -13 31.8 13.5
 0 -3 -13 12.3 7.1
 0 -3 -13 28.2 7.9
 0 3 -14 -15.4 11.8
 0 3 -14 23.7 11.1
 0 -3 -14 7.7 6.5
 0 3 -15 -4.4 13.5
 0 3 -15 8.6 13.6
 0 4 0 416.56 33.3
 0 4 0 410.86 32.8
 0 4 0 447.66 32.3
 0 -4 0 422.56 32.7
 0 4 1 2955.2 222.48
 0 4 -1 2724.43 222.08
 0 4 -1 3131.29 223.08
 0 -4 -1 2968 222.28
 0 -4 1 3030.7 222.88
 0 -4 1 2916.51 221.98
 0 4 -2 1540.15 118.69
 0 4 2 1605.84 117.49
 0 4 -2 1462.85 117.99
 0 -4 2 1589.34 118.49
 0 -4 -2 1515.65 116.89
 0 -4 2 1565.24 117.39
 0 4 3 3250.87 258.17
 0 4 -3 3205.78 258.37
 0 4 -3 3522.75 260.07
 0 4 3 3430.86 258.57
 0 -4 3 3488.05 258.37
 0 -4 -3 3237.88 257.37
 0 -4 3 3825.52 259.97
 0 4 -4 663.83 56.89
 0 4 -4 775.92 59.09
 0 4 4 741.53 57.19
 0 4 4 669.43 56.89
 0 -4 4 707.63 56.79
 0 -4 4 792.32 58.69
 0 -4 -4 711.43 55.69
 0 4 -5 49.3 7.8
 0 4 5 53.39 8.4
 0 4 5 52.59 8.7
 0 4 -5 62.39 10.8
 0 -4 5 46.8 7.5
 0 -4 5 36.8 8
 0 4 -6 4 3
 0 4 -6 -10.3 3.4
 0 4 6 -2 3.6
 0 4 6 2 3.3
 0 -4 -6 3.7 3.1
 0 -4 6 -10.8 3.6
 0 -4 6 -5.7 3.3
 0 -4 -6 3.2 2.7
 0 4 -7 28.9 9.1
 0 4 -7 30.6 7.2
 0 4 7 16.5 8.3
 0 -4 -7 48.2 10.2
 0 -4 -7 34.4 6.3
 0 4 -8 153.18 17.4
 0 4 8 133.69 18.2
 0 4 -8 165.18 20.5
 0 -4 -8 186.98 18.5
 0 -4 -8 145.49 15.4
 0 4 -9 18.6 9.4
 0 4 -9 29.2 8.3
 0 -4 -9 30.3 8.5
 0 -4 -9 18.5 5.9
 0 4 -10 377.66 40.6
 0 4 -10 466.25 40
 0 -4 -10 397.56 35.1
 0 4 -11 250.47 30.2
 0 4 -11 277.47 28.7
 0 -4 -11 234.58 21.9
 0 -4 -11 242.28 22.8
 0 4 -12 -6.6 6.9
 0 4 -12 14.2 11.4
 0 -4 -12 10.7 4.8
 0 -4 -12 -7.4 4.9
 0 4 -13 -1.8 7.6
 0 4 -13 5.7 11.9
 0 -4 -13 1.4 5.2
 0 4 -14 21.1 13.4
 0 4 -14 15.7 11.9
 0 4 -15 47 18.2
 0 4 -15 63.69 17.9
 0 5 0 0.9 1
 0 5 0 2.6 1.7
 0 5 0 1.8 0.7
 0 5 -1 166.18 13.1
 0 5 1 163.58 14.2
 0 5 -1 141.99 13.8
 0 -5 1 166.48 13.8
 0 5 2 2655.13 201.68
 0 5 -2 2550.64 202.58
 0 -5 2 2783.82 202.38
 0 -5 2 2534.15 200.98
 0 -5 -2 2793.12 200.78
 0 5 3 43.8 5.7
 0 5 -3 37.3 5.8
 0 5 3 44.9 5.7
 0 5 -3 46.5 7.6
 0 -5 -3 42.2 4.6
 0 -5 3 48.5 5.7
 0 -5 3 52.59 7.9
 0 5 4 2018.5 154.28
 0 5 -4 2072.29 156.38
 0 5 4 2008.5 154.18
 0 5 -4 1907.71 154.08
 0 -5 4 2118.69 155.78
 0 -5 -4 1999.9 152.58
 0 -5 4 1999.3 153.88
 0 5 5 22.1 5.6
 0 5 -5 35 7.9
 0 5 5 22.9 6.2
 0 5 -5 21.1 5
 0 -5 -5 21.1 4.6
 0 -5 5 9.9 4.2
 0 5 6 219.08 21.1
 0 5 -6 203.18 22.2
 0 5 6 195.18 20.1
 0 5 -6 195.48 20.1
 0 -5 -6 210.28 18
 0 -5 6 225.98 21.6
 0 -5 6 198.88 19.6
 0 5 -7 13 6
 0 5 7 4.2 5.4
 0 5 -7 1.9 3.8
 0 -5 -7 -5 2.2
 0 5 8 93.89 15.7
 0 5 -8 115.19 14.4
 0 -5 -8 106.29 11.2
 0 5 -9 -10.7 6
 0 5 -9 -3.2 3.6
 0 -5 -9 2.4 3.6
 0 5 -10 252.87 26.1
 0 5 -10 220.88 28.3
 0 -5 -10 233.88 21.2
 0 5 -11 5.5 6
 0 5 -11 7.2 9.2
 0 -5 -11 21.4 4.9
 0 -5 -11 8.9 4.1
 0 5 -12 14.2 11.4
 0 5 -12 10.1 9.5
 0 -5 -12 9.9 6.8
 0 5 -13 35.6 15
 0 5 -13 48.7 13.6
 0 5 -14 14.2 9.9
 0 5 -14 37.4 14.7
 0 5 -15 32.5 16.3
 0 5 -15 39.9 20.8
 0 6 0 2501.65 180.78
 0 6 0 2385.36 182.18
 0 6 0 2318.67 182.08
 0 6 -1 38.5 5.6
 0 6 -1 30.5 3.6
 0 6 1 35.5 5
 0 -6 1 26.9 4.3
 0 -6 1 33.4 3.4
 0 6 -2 1166.68 97.09
 0 6 2 1259.27 95.99
 0 6 -2 1098.29 95.59
 0 -6 2 1407.96 97.19
 0 -6 -2 1303.67 95.39
 0 -6 2 1294.37 95.49
 0 6 -3 17.9 3.9
 0 6 3 22.1 4.1
 0 6 -3 16.6 4.9
 0 -6 3 16.7 3.4
 0 -6 -3 15.6 2.8
 0 -6 3 15.8 4.2
 0 6 -4 189.48 20
 0 6 -4 188.28 18
 0 6 4 235.58 18.6
 0 6 4 199.18 18.2
 0 -6 -4 188.78 16.3
 0 -6 4 233.38 20
 0 -6 4 181.68 17.7
 0 6 5 203.88 20
 0 6 -5 220.78 22.3
 0 6 -5 198.48 19.8
 0 -6 5 199.18 21.3
 0 -6 -5 228.98 17.8
 0 -6 5 224.28 19.9
 0 6 6 141.59 15.8
 0 6 -6 158.88 18.4
 0 6 6 156.38 16.6
 0 6 -6 165.08 16.3
 0 -6 6 129.09 15.2
 0 -6 6 160.88 17.5
 0 6 -7 126.19 14.8
 0 6 7 97.69 22
 0 6 -7 106.89 17.4
 0 -6 -7 149.59 14.4
 0 6 -8 22 7.4
 0 6 -8 39 10.4
 0 6 8 25.7 8.9
 0 -6 -8 26.7 4.9
 0 6 -9 47.9 10.7
 0 6 -9 63.99 14.4
 0 -6 -9 44.3 6.5
 0 6 -10 116.69 18.3
 0 6 -10 107.59 20.5
 0 -6 -10 123.99 12.8
 0 6 -11 1.5 6.5
 0 6 -11 -0.3 9.7
 0 6 -12 21.9 10.5
 0 6 -12 16.8 11.3
 0 6 -13 0.4 12.4
 0 6 -13 -7.7 8.5
 0 6 -14 13 10.3
 0 6 -14 -23.8 13.5
 0 6 -15 1.5 18.3
 0 7 0 0.4 1.3
 0 7 0 0.3 0.9
 0 7 0 3.7 2.2
 0 7 1 509.85 42
 0 7 -1 496.75 40.9
 0 7 -1 547.85 42.4
 0 -7 1 585.54 40.7
 0 -7 1 503.45 41.7
 0 7 -2 184.18 17.1
 0 7 -2 188.48 15.7
 0 7 2 175.58 16
 0 -7 2 174.98 15.2
 0 -7 2 193.38 16.7
 0 7 3 -0.9 2
 0 7 -3 1.3 1.9
 0 7 -3 3.5 2.6
 0 -7 3 2.1 1.9
 0 -7 -3 0.6 1.3
 0 -7 3 1.9 2.5
 0 7 -4 169.18 17.6
 0 7 -4 172.18 16
 0 7 4 148.69 15.5
 0 7 4 180.28 16.1
 0 -7 4 185.58 17.5
 0 -7 4 174.18 15.5
 0 -7 -4 158.48 13.9
 0 7 -5 427.16 37.5
 0 7 -5 419.16 34.8
 0 7 5 385.66 34.5
 0 7 5 439.26 35.1
 0 -7 -5 391.96 32
 0 -7 5 375.06 33.9
 0 -7 5 449.95 36.8
 0 7 6 27 6.8
 0 7 6 46.3 8.7
 0 7 -6 43.9 9.6
 0 7 -6 41.9 7.9
 0 -7 6 41 7.7
 0 -7 -6 32.2 4.5
 0 7 -7 152.68 23.9
 0 7 -7 150.88 17
 0 -7 -7 158.48 13.6
 0 7 -8 318.57 32.5
 0 7 8 284.77 29.8
 0 7 -8 297.07 29
 0 -7 -8 300.47 26
 0 7 -9 136.29 22.1
 0 7 -9 99.39 16.6
 0 -7 -9 131.79 11
 0 -7 -9 127.79 10.8
 0 7 -10 155.38 24.3
 0 7 -10 155.48 19.9
 0 7 -11 9 7.2
 0 7 -11 -12.4 9.2
 0 7 -12 27.1 13.8
 0 7 -12 8.8 8.1
 0 7 -13 89.59 18.5
 0 7 -13 59.59 19.7
 0 7 -14 52.19 22.3
 0 7 -14 49.9 15.9
 0 7 -15 18.3 17.1
 0 8 0 272.77 20.5
 0 8 0 241.88 21.5
 0 8 0 267.77 22.6
 0 8 -1 53.49 7
 0 8 -1 59.19 6.1
 0 8 -1 72.39 8
 0 8 1 63.59 7.5
 0 -8 1 56.39 6.7
 0 -8 1 67.79 5.7
 0 8 2 35.2 6.2
 0 8 -2 45.1 7.4
 0 8 -2 43.6 5.3
 0 -8 2 49.4 5
 0 -8 2 48.7 6.2
 0 8 -3 96.39 10.1
 0 8 -3 92.59 11.8
 0 8 3 99.99 10.4
 0 -8 3 110.99 11.6
 0 -8 3 100.09 9.7
 0 8 4 285.67 25.5
 0 8 -4 331.17 28.5
 0 8 -4 287.37 25.5
 0 8 4 280.07 25.6
 0 -8 -4 305.57 23.6
 0 -8 4 268.67 24.8
 0 -8 4 331.97 27.5
 0 8 5 6.4 3.6
 0 8 -5 16.6 6.5
 0 8 -5 11.2 4.2
 0 8 5 7.8 4.5
 0 -8 -5 9.9 2.2
 0 -8 5 10.6 4.1
 0 -8 5 4.6 4.5
 0 8 -6 1.5 5
 0 8 -6 -2.1 3.5
 0 8 6 -3.2 4.3
 0 -8 6 9.1 4.5
 0 8 7 72.39 12.8
 0 8 -7 107.79 17.2
 0 8 -8 -1.4 4.5
 0 8 -8 0.8 7.7
 0 8 8 11 7.3
 0 8 -9 109.09 19.2
 0 8 -9 105.19 16.7
 0 8 -10 41.6 13.8
 0 8 -10 28 9.8
 0 8 -11 10.3 10.1
 0 8 -11 5.9 7.4
 0 8 -12 14.4 9.4
 0 8 -12 16.2 13.1
 0 8 -13 10 10.5
 0 8 -14 51.79 18.9
 0 8 -14 45.2 14.7
 0 8 -15 7.9 18.5
 0 8 -15 11.2 14
 0 9 0 -1.8 0.7
 0 9 0 0.4 1.4
 0 9 0 -1 2.1
 0 9 -1 59.09 7.1
 0 9 -1 59.59 7.7
 0 9 1 51.49 7
 0 9 1 56.19 5.9
 0 9 -1 49.5 5.6
 0 -9 1 61.89 5.3
 0 -9 1 54.99 6.4
 0 9 -2 126.79 11.7
 0 9 -2 133.29 13.7
 0 9 2 136.99 12.9
 0 -9 2 119.79 12.5
 0 -9 2 129.19 11.2
 0 9 3 382.96 34
 0 9 -3 417.06 36
 0 9 -3 393.16 33.6
 0 -9 3 453.15 35.4
 0 -9 3 422.76 33.1
 0 9 4 10.4 3.9
 0 9 -4 14.3 5.4
 0 9 -4 8.7 3.8
 0 -9 4 16.8 3.8
 0 -9 4 7.7 5
 0 9 5 82.49 10.5
 0 9 -5 81.59 13.2
 0 9 -5 68.39 10.5
 0 9 5 85.69 10.7
 0 -9 5 92.79 10.5
 0 9 -6 17.5 7.4
 0 9 6 20.2 6.5
 0 9 -6 14.9 5.6
 0 -9 6 12.8 5.1
 0 9 7 4.7 5.2
 0 9 -7 -3.9 5.2
 0 9 -7 8.2 5.4
 0 9 -8 3.7 5.5
 0 9 8 6.2 7.5
 0 9 -8 4.1 7.4
 0 9 -9 24.9 10.9
 0 9 -9 -8.7 5.6
 0 9 -10 9.4 7.9
 0 9 -10 2.3 9.8
 0 9 -11 9.1 8
 0 9 -11 5.2 10.8
 0 9 -12 18.1 11
 0 9 -12 5.9 13.3
 0 9 -13 20.7 16.1
 0 9 -13 -7 9.8
 0 9 -14 1.5 11.4
 0 9 -14 9.4 16.4
 0 10 0 901.11 70.89
 0 10 0 831.52 71.59
 0 10 0 980.4 69.39
 0 10 -1 11.5 3.9
 0 10 1 9.3 3.8
 0 10 -1 4.4 2.8
 0 10 1 13.2 2.9
 0 10 -1 17.4 3
 0 -10 1 11.6 3.3
 0 -10 1 9.6 2
 0 10 2 99.49 10.6
 0 10 -2 78.69 9
 0 10 -2 104.79 11.3
 0 -10 2 97.99 8.7
 0 -10 2 102.49 10.5
 0 10 -3 175.58 18
 0 10 -3 139.19 15.3
 0 10 3 172.08 16.6
 0 -10 3 184.28 15.1
 0 -10 3 192.38 17.4
 0 10 4 117.89 13.4
 0 10 -4 124.79 13.1
 0 10 -4 108.69 14.9
 0 -10 4 150.88 12.7
 0 -10 4 128.39 14.6
 0 10 -5 333.47 29.6
 0 10 -5 350.86 40.4
 0 10 5 336.27 29.8
 0 10 5 340.87 30
 0 -10 5 333.27 28.8
 0 10 -6 4.8 5.9
 0 10 -6 -3.8 3.7
 0 10 6 -1.4 4.6
 0 -10 6 4.2 4
 0 10 7 17.4 6.7
 0 10 -7 9.3 5
 0 10 -7 7.8 7.5
 0 10 -8 114.39 19.3
 0 10 -8 82.19 14.1
 0 10 -9 230.48 26.7
 0 10 -9 162.28 20.6
 0 10 -10 25.2 11.5
 0 10 -10 24.6 9.3
 0 10 -11 7.4 7
 0 10 -11 -9.5 9.5
 0 10 -12 11.4 9.3
 0 10 -12 14.2 13.7
 0 10 -13 28 12
 0 10 -13 0.5 15.4
 0 10 -14 47.6 20.5
 0 10 -14 45.9 14.2
 0 11 0 -1.6 1.5
 0 11 0 -1.5 2.9
 0 11 0 1 1.2
 0 11 1 31.4 3.4
 0 11 1 29 6
 0 11 -1 33.5 4.8
 0 11 1 31.3 4.9
 0 11 -1 24.9 5.5
 0 -11 1 31.3 5.3
 0 11 -2 151.68 16.2
 0 11 -2 153.08 14
 0 11 2 147.19 15.3
 0 11 -2 144.69 15.8
 0 -11 2 146.69 15.7
 0 -11 2 166.28 13.1
 0 11 3 1353.96 109.19
 0 11 -3 1441.06 111.29
 0 11 -3 1315.87 108.09
 0 11 -3 1351.16 110.49
 0 -11 3 1543.45 107.49
 0 -11 3 1409.26 109.59
 0 11 -4 19.9 6.7
 0 11 4 9.5 4.4
 0 11 -4 11 4.3
 0 -11 4 12.8 3.7
 0 -11 4 22.4 6.7
 0 11 5 55.19 9.3
 0 11 -5 74.69 10.6
 0 11 -5 49.2 10.6
 0 11 5 49.9 10
 0 -11 5 50.39 7.7
 0 11 -6 99.99 12.5
 0 11 -6 95.19 16.8
 0 11 6 90.89 13.8
 0 11 7 37.7 9.7
 0 11 -7 62.79 13.7
 0 11 -7 35.5 8.5
 0 11 -8 372.86 38.4
 0 11 -8 353.86 33.8
 0 11 -9 26.5 8.1
 0 11 -9 4.3 8.7
 0 11 -10 19.8 8.6
 0 11 -10 21 11.1
 0 11 -11 3.7 11.3
 0 11 -11 5.3 7.7
 0 11 -12 102.39 19.2
 0 11 -12 119.29 24.8
 0 11 -13 3.6 15.7
 0 11 -13 8.1 10.7
 0 11 -14 0.8 11.5
 0 11 -14 11.9 16.9
 0 12 0 145.29 12.2
 0 12 0 138.29 13.8
 0 12 0 134.49 15.7
 0 12 1 62.29 10
 0 12 -1 71.89 7.4
 0 12 -1 59.09 9.7
 0 12 1 78.89 6.5
 0 12 -1 77.79 9.3
 0 12 1 59.99 7.5
 0 -12 1 61.69 7.7
 0 12 -2 207.58 19.5
 0 12 2 183.38 18.4
 0 12 -2 182.68 18.8
 0 12 -2 163.88 16.5
 0 -12 2 171.98 17.3
 0 -12 2 219.08 15.8
 0 12 3 30.6 6.9
 0 12 -3 43.5 9.1
 0 12 -3 28.8 5.8
 0 -12 3 39.5 7.5
 0 -12 3 34.9 5
 0 12 4 4.9 4.1
 0 12 -4 -1.8 2.7
 0 12 -4 1.5 4.3
 0 12 -5 22.7 5.9
 0 12 -5 22.2 7.7
 0 -12 5 23.5 5.2
 0 12 6 11 6.1
 0 12 -6 5.2 5.3
 0 12 -6 18.3 8
 0 12 -7 -5.3 6.3
 0 12 7 6.9 6.8
 0 12 -7 8.9 5.6
 0 12 -8 -3.3 5.4
 0 12 -8 10.2 8.7
 0 12 -9 85.69 14.2
 0 12 -9 97.49 20.7
 0 12 -10 24.5 9.9
 0 12 -10 -8 9.4
 0 12 -11 -0.5 10.6
 0 12 -12 -19 13.4
 0 12 -12 17.5 10.1
 0 12 -13 1.6 10.2
 0 12 -13 -2.2 15.5
 0 12 -14 0.7 18
 0 12 -14 -15.5 11.6
 0 13 0 2.1 1.4
 0 13 0 -1.7 2.3
 0 13 0 6 4
 0 13 1 123.49 14.1
 0 13 1 131.09 10.7
 0 13 -1 143.19 14.7
 0 13 -1 117.79 13.4
 0 13 -1 111.89 11.4
 0 13 1 122.79 12.3
 0 13 -2 66.39 10.7
 0 13 2 69.49 10.6
 0 13 2 60.19 7.2
 0 13 -2 55.39 7.6
 0 -13 2 82.79 6.9
 0 -13 2 67.19 8.5
 0 13 3 47.3 8.9
 0 13 -3 29 6.1
 0 -13 3 53.99 5.7
 0 13 -4 155.28 15.7
 0 13 -4 170.28 19
 0 13 4 152.28 16.8
 0 -13 4 158.78 14.6
 0 13 -5 21 6
 0 13 -5 26 9
 0 13 5 32 7.8
 0 -13 5 15.2 4.7
 0 13 6 53.59 11
 0 13 -6 58.19 13.4
 0 13 -7 119.39 20.1
 0 13 -7 91.69 14
 0 13 -8 15 9.3
 0 13 -8 -1.7 4.9
 0 13 -9 -1.8 5.8
 0 13 -9 -1.1 8.7
 0 13 -10 25.2 9.7
 0 13 -11 22.2 12.6
 0 13 -11 3.8 10
 0 13 -12 35.9 17.3
 0 13 -12 21.1 9.9
 0 13 -13 -2.1 15.7
 0 13 -13 -18 9.3
 0 13 -14 7.5 11.8
 0 13 -14 -3.5 17.7
 0 14 0 3.3 4.5
 0 14 0 4.2 2.9
 0 14 0 7 2.3
 0 14 -1 22.6 4.2
 0 14 -1 17.3 5.3
 0 14 1 19 4.5
 0 14 1 16.8 3.1
 0 14 1 29.2 6.9
 0 14 2 201.78 19.4
 0 14 2 221.18 21.8
 0 14 -2 207.48 19.6
 0 -14 2 247.78 18.5
 0 -14 2 235.28 20.7
 0 14 -3 51.49 10.5
 0 14 -3 56.89 8.8
 0 14 3 61.09 10.2
 0 -14 3 62.69 6.7
 0 14 -4 26.4 6.2
 0 14 -4 21 7.9
 0 14 4 22.6 7
 0 -14 4 22.8 4.5
 0 14 -5 8.4 4.5
 0 14 -5 3 5.9
 0 14 5 4.1 5.7
 0 -14 5 5.2 4.1
 0 14 -6 10.6 5.6
 0 14 -6 22 8
 0 14 -7 16.3 8.3
 0 14 -7 8.4 5.6
 0 14 -8 -4.2 4.7
 0 14 -8 3.8 9.3
 0 14 -9 -2.5 9.7
 0 14 -9 -0.7 5.5
 0 14 -10 30.1 10.8
 0 14 -10 35.1 13.6
 0 14 -11 27.7 10.8
 0 14 -11 0.9 11.6
 0 14 -12 9.6 13.6
 0 14 -12 -23.1 9.1
 0 14 -13 0.5 9.7
 0 14 -13 -13.4 15.8
 0 15 1 32 6.5
 0 15 -1 41.5 6.2
 0 15 1 46.6 4.9
 0 15 2 148.69 11.3
 0 15 2 121.29 15.2
 0 15 -2 105.99 12.5
 0 15 -2 127.49 15.3
 0 15 2 122.19 12.7
 0 15 -3 57.89 8.7
 0 15 3 45.3 9.7
 0 15 -3 57.29 10.9
 0 15 -4 105.09 17.2
 0 15 -4 113.29 13.1
 0 15 4 109.09 15.7
 0 -15 4 125.99 11.6
 0 15 -5 335.77 34.8
 0 15 -5 342.67 30.7
 0 15 -6 91.29 16.6
 0 15 -6 89.49 13.4
 0 15 -7 6.4 7.9
 0 15 -7 3.1 4.9
 0 15 -8 40 13.4
 0 15 -8 52.59 11.5
 0 15 -9 131.59 24.3
 0 15 -9 131.59 19.3
 0 15 -10 -10.8 11.1
 0 15 -10 8.8 9.1
 0 15 -11 8.6 9.2
 0 15 -11 16.4 14.3
 0 15 -12 25.5 15.7
 0 15 -12 26.6 11.9
 0 15 -13 23.6 13.5
 0 15 -13 33.8 18.9
 0 16 0 209.98 21.9
 0 16 0 217.08 18.5
 0 16 1 118.89 10.6
 0 16 -1 106.09 14
 0 16 -1 121.79 11.6
 0 16 1 108.59 12.6
 0 16 2 3.5 2
 0 16 -2 10.1 5.2
 0 16 2 2.9 2.9
 0 16 -2 -0.2 3.1
 0 16 -3 -0.6 3.3
 0 16 -3 -5.8 4
 0 16 3 3.8 2.6
 0 -16 3 7.7 2.6
 0 16 -4 274.17 28.7
 0 16 -4 350.86 33.8
 0 -16 4 372.46 28.5
 0 16 -5 -3 4.5
 0 16 -5 16.6 7.6
 0 16 -6 2.5 6.7
 0 16 -6 6.2 5
 0 16 -7 8.1 5.9
 0 16 -7 -10.2 7.4
 0 16 -8 95.89 15
 0 16 -9 10.2 7.8
 0 16 -9 -24.8 9.6
 0 16 -10 41.7 16.1
 0 16 -10 41 11.5
 0 16 -11 -6.1 13.2
 0 16 -11 7.6 9
 0 16 -12 45.6 12.6
 0 16 -12 25 16.6
 0 16 -13 17.4 12.4
 0 16 -13 21.6 19.5
 0 17 0 -3.8 3.3
 0 17 0 3.1 2.7
 0 17 1 19.8 3.9
 0 17 -1 28.4 5.2
 0 17 -1 22.6 6.6
 0 17 1 11.1 5
 0 17 -2 197.48 22.6
 0 17 2 220.18 21.3
 0 17 -2 207.08 19.8
 0 17 2 227.58 18.1
 0 17 -3 13.5 4.8
 0 17 -3 15.8 6.9
 0 -17 3 24.4 3.9
 0 17 -4 71.49 14.2
 0 17 -4 81.79 11.6
 0 17 -5 0 4.3
 0 17 -5 3.8 6.2
 0 17 -6 55.79 9.7
 0 17 -6 33.1 11.4
 0 17 -7 35.8 11.7
 0 17 -7 49.9 10.6
 0 17 -8 -0.9 8.8
 0 17 -8 29 8.6
 0 17 -9 7.6 7.2
 0 17 -9 -8.8 9.8
 0 17 -10 73.49 20.5
 0 17 -11 18.6 11.2
 0 17 -11 29.3 15.9
 0 17 -12 5.3 15.2
 0 17 -12 3.8 10.4
 0 18 0 131.69 12.6
 0 18 0 124.99 15.1
 0 18 1 16.2 5.1
 0 18 -1 12.6 5.5
 0 18 -1 11.5 4
 0 18 1 14.2 3.4
 0 18 -2 18.4 5.3
 0 18 2 14.5 4.9
 0 18 -2 28.3 8
 0 18 3 372.56 32.3
 0 18 -3 313.87 32.1
 0 18 -3 385.56 36.7
 0 18 3 428.06 30.6
 0 18 -4 11.2 4.9
 0 18 -4 10.8 7.5
 0 18 4 15.3 4.1
 0 18 -5 37 11.4
 0 18 -5 30.3 8
 0 18 -6 0.3 5
 0 18 -6 21.9 10
 0 18 -7 6.1 6.5
 0 18 -7 10.3 9.9
 0 18 -8 18.1 7.8
 0 18 -8 25.4 12.8
 0 18 -9 11 12.4
 0 18 -9 1 7.4
 0 18 -10 -2.8 13.7
 0 18 -10 13.5 8.8
 0 18 -11 54.89 14.3
 0 18 -11 46.3 19.2
 0 18 -12 7.2 17.3
 0 18 -12 -0.8 10.2
 0 19 0 2.6 4.7
 0 19 0 4.8 2.8
 0 19 1 6.4 4.5
 0 19 -1 13.9 4.2
 0 19 1 18.2 4.1
 0 19 -1 6.6 5.6
 0 19 -2 96.99 15.9
 0 19 2 107.99 10
 0 19 -2 85.59 13.4
 0 19 2 111.99 12.8
 0 19 3 4.6 3.7
 0 19 3 8 2.7
 0 19 -3 4.4 3.8
 0 19 -3 5.8 7
 0 19 -4 14.1 5.5
 0 19 -4 33.6 10.5
 0 19 4 13.3 4.2
 0 19 -5 102.79 14
 0 19 -5 87.99 17.1
 0 19 -6 265.77 27.8
 0 19 -6 331.67 37.7
 0 19 -7 -4.8 9.1
 0 19 -8 8.4 10.4
 0 19 -8 17 8
 0 19 -9 13.5 13.1
 0 19 -9 -8.6 7.4
 0 19 -10 -5.1 8.8
 0 19 -10 4.7 14.2
 0 19 -11 -10.8 13.7
 0 19 -11 13 10.7
 0 20 0 35.4 6.2
 0 20 0 40.6 9
 0 20 -1 166.58 16.4
 0 20 1 154.38 15.2
 0 20 -1 186.38 20.5
 0 20 1 180.78 18.6
 0 20 -2 10.3 4.6
 0 20 2 0.4 2.5
 0 20 -2 -0.8 5.3
 0 20 2 5 4.4
 0 20 3 23.7 6.2
 0 20 -3 14.4 7.6
 0 20 3 31 4.7
 0 20 -3 23.1 6.3
 0 20 4 35.3 7.1
 0 20 -4 31.3 7.5
 0 20 -4 35 10.7
 0 20 5 1.2 3.3
 0 20 -5 0.9 5.2
 0 20 -6 6.6 10.1
 0 20 -6 19.9 7.4
 0 20 -7 109.79 16.3
 0 20 -7 124.29 21.6
 0 20 -8 -4.3 10.1
 0 20 -8 8.5 6.8
 0 20 -9 9.5 13
 0 20 -9 11.7 9.2
 0 20 -10 -2.3 13.1
 0 20 -10 21.4 10
 0 20 -11 74.59 17
 0 21 0 -0.7 5.6
 0 21 0 -2 2.9
 0 21 -1 3.4 3.7
 0 21 1 1.1 2.7
 0 21 -1 -2.7 5.9
 0 21 1 -4 4.2
 0 21 -2 12.6 5.3
 0 21 2 2.1 3
 0 21 -2 12.8 7.2
 0 21 2 1.2 4
 0 21 -3 37.9 11.9
 0 21 3 33.5 5.2
 0 21 3 33.2 7.6
 0 21 -3 25.9 7.1
 0 21 4 12.3 4.8
 0 21 -4 0.6 4.9
 0 21 4 -0.6 2.3
 0 21 5 3.4 3.9
 0 21 -5 -8.8 8
 0 21 -5 -9.1 5.8
 0 21 -6 -0.7 8.8
 0 21 -6 5.6 6.6
 0 21 -7 3.4 6.9
 0 21 -7 -1.8 9.9
 0 21 -8 10.3 8.6
 0 21 -8 14.8 11.9
 0 21 -9 -10.4 10.8
 0 21 -9 -12.5 8.9
 0 21 -10 1.5 10.2
 0 21 -10 -11.8 16.1
 0 22 0 253.17 26
 0 22 0 229.88 21.6
 0 22 1 45.6 7.1
 0 22 -1 49.8 8
 0 22 1 34.2 8.8
 0 22 -1 25.1 9.6
 0 22 2 65.59 8.4
 0 22 -2 71.69 14.5
 0 22 2 89.19 13.3
 0 22 -2 68.39 10.8
 0 22 -3 1.4 8.5
 0 22 3 -1.4 2.4
 0 22 -3 8.4 5.3
 0 22 3 -0.1 4.8
 0 22 -4 24.6 10.8
 0 22 4 13.2 3.6
 0 22 4 18 6.5
 0 22 -4 -1 5.8
 0 22 -5 7.3 7.4
 0 22 5 29 7.7
 0 22 -5 36.5 12.6
 0 22 6 60.99 9.3
 0 22 -6 34.2 13.7
 0 22 -6 31.8 9.6
 0 22 -7 7.5 8
 0 22 -7 3.9 9.8
 0 22 -8 2.3 11.6
 0 22 -8 18.8 9.6
 0 22 -9 0.6 14.2
 0 22 -9 9.5 10.2
 0 22 -10 1.6 10.3
 0 22 -10 -9.3 16.9
 0 23 0 -3.5 3.7
 0 23 0 -2.2 5.9
 0 23 -1 15.3 5.7
 0 23 -1 16.7 7.8
 0 23 1 19.2 7.4
 0 23 1 18 5.1
 0 23 2 1.2 2.9
 0 23 -2 -1.8 4.9
 0 23 2 11.2 5.9
 0 23 -2 -3.5 7.3
 0 23 3 64.19 8.3
 0 23 -3 59.39 14.3
 0 23 -3 82.69 11.7
 0 23 3 55.79 11.4
 0 23 -4 -0.7 9
 0 23 4 4 3.2
 0 23 4 12.1 5.5
 0 23 -4 3.8 6.3
 0 23 -5 17.1 7.8
 0 23 5 6.3 5.5
 0 23 5 4.2 3.3
 0 23 -5 4.7 9.8
 0 23 -6 20.8 9.1
 0 23 -6 7 10
 0 23 6 21.2 6.5
 0 23 -7 24.9 9.5
 0 23 -7 5.6 12.1
 0 23 -8 -6.6 12.8
 0 23 -9 40.9 19.8
 0 23 -9 72.39 15.7
 0 24 0 3.7 4.3
 0 24 0 -8.1 6.9
 0 24 -1 7.1 7.1
 0 24 1 8.5 6.9
 0 24 -1 -1.2 5
 0 24 1 -1.8 3.8
 0 24 2 8.3 7.2
 0 24 2 13.6 4.3
 0 24 -2 0 8.3
 0 24 -2 -1.6 5.3
 0 24 -3 4.5 9
 0 24 3 14.5 6.2
 0 24 -3 -11.8 5.4
 0 24 3 -0.9 2.9
 0 24 4 86.39 9.3
 0 24 -4 54.09 16.1
 0 24 4 55.69 11.2
 0 24 -4 76.79 12.6
 0 24 5 20.6 7
 0 24 5 17.9 4.5
 0 24 -5 -2.5 7.2
 0 24 -5 16.8 12.3
 0 24 -6 -13.1 9.4
 0 24 -6 12.1 8.1
 0 24 6 3.2 5.9
 0 24 6 2.1 3.7
 0 24 -7 14 13.7
 0 24 -8 17.7 10.3
 0 24 -8 45.2 19.3
 0 24 -9 22.9 17.4
 0 25 0 10 5.2
 0 25 0 -7.8 7.1
 0 25 -1 5.3 8.1
 0 25 1 8.8 5.2
 0 25 -1 15.4 6.3
 0 25 1 0.7 7.5
 0 25 -2 9.7 9.8
 0 25 -2 13.6 7.3
 0 25 2 20.6 5.9
 0 25 2 21.4 8.4
 0 25 3 7.7 7.2
 0 25 -3 -3 9.4
 0 25 -3 8.2 7
 0 25 3 9.8 4.5
 0 25 4 26.8 9.9
 0 25 -4 16.8 8.6
 0 25 -4 7.3 12.3
 0 25 4 25.9 5.6
 0 25 -5 49.7 11.5
 0 25 5 56.59 10.9
 0 25 -5 37.3 15
 0 25 6 1.8 4
 0 25 6 -10.2 6.2
 0 25 -6 39.3 14.8
 0 25 -6 4 8.6
 0 25 7 10 7.6
 0 25 8 17.5 8.4
 0 25 -8 -4.6 14.9
 0 25 -8 24.6 11.5
 0 26 0 0.9 5.3
 0 26 0 -9.9 7.5
 0 26 -1 65.19 11.5
 0 26 1 87.29 11.6
 0 26 1 85.49 16
 0 26 -1 79.39 16.4
 0 26 2 22.9 9.9
 0 26 -2 11.2 10.5
 0 26 -2 17.8 7.5
 0 26 2 14.3 5.5
 0 26 -3 0.1 6.9
 0 26 3 8.3 4.8
 0 26 3 13.7 8.4
 0 26 -3 -9.9 9.3
 0 26 -4 -13.7 10.9
 0 26 4 3.8 4.6
 0 26 -4 11.2 7.8
 0 26 4 13.1 7.7
 0 26 5 4.4 7.3
 0 26 -5 -16.7 8.1
 0 26 -5 7.5 12.2
 0 26 5 7.7 4.4
 0 26 -6 6.2 9.6
 0 26 6 6.7 7.2
 0 26 6 10.4 5
 0 26 -7 44.8 15.7
 0 26 7 20.7 5.9
 0 26 7 14.5 8.9
 0 26 -7 14.7 10.3
 0 27 0 0.9 5.8
 0 27 0 -6.3 8.5
 0 27 -1 -2 9
 0 27 1 19.1 9.7
 0 27 1 2.8 5.4
 0 27 -1 11.5 6.9
 0 27 -2 14.3 8.5
 0 27 -2 26.6 13.1
 0 27 2 18.6 9.3
 0 27 2 20 6.7
 0 27 -3 6.4 7.5
 0 27 3 -5.6 7.6
 0 27 3 -2 4.8
 0 27 -3 19.5 12.3
 0 27 -4 1 8.9
 0 27 4 8.8 8.4
 0 27 -4 21.9 15.1
 0 27 4 16.9 5.5
 0 27 -5 11.5 22.4
 0 27 5 -0.9 4.4
 0 27 -5 13.2 9
 0 27 5 4.2 7.9
 0 27 6 37.6 7.1
 0 27 -6 14.5 11.2
 0 27 6 52.19 11.8
 0 27 -6 19.9 16.2
 0 28 0 -21.1 8.4
 0 28 0 20.2 7.4
 0 28 1 16.4 7.1
 0 28 1 6.5 9.3
 0 28 -1 -3.4 7.1
 0 28 -1 2.4 9.8
 0 28 2 -8.8 5.8
 0 28 -2 6 8.2
 0 28 2 -6.6 8.4
 0 28 -2 16.2 10.8
 0 28 3 -2.6 5.5
 0 28 -3 15.3 9
 0 28 -3 -30.1 11.1
 0 28 3 -10.2 8.1
 0 28 -4 -7.8 9.1
 0 28 4 -2.3 9
 0 28 4 -4.5 5.2
 0 28 -4 20.5 14.2
 0 29 0 -4.9 11.3
 0 29 0 -4.5 7.3
 0 29 1 -22 9.9
 0 29 -1 7.1 7.8
 0 29 -1 -8.3 10.7
 0 29 -2 30.4 10.4
 0 29 2 40.9 12.6
 0 29 2 28.8 8.3
 1 0 -15 -6.8 11.9
 1 0 -14 7 8.9
 1 0 -14 -13.7 8
 1 0 -13 0.1 7.7
 1 0 -13 0.2 7
 1 0 -13 2.4 8.3
 1 0 -12 671.53 56.69
 1 0 -12 658.03 54.59
 1 0 -11 0.5 5.8
 1 0 -11 0.8 6.2
 1 0 -11 -2.5 4.9
 1 0 -10 -6.9 6.2
 1 0 -10 -0.4 4.5
 1 0 -10 5.7 5.5
 1 0 -9 10.2 5.9
 1 0 -9 0.3 4.8
 1 0 -9 4.5 3.7
 1 0 -8 23 5.1
 -1 0 8 16.8 7
 1 0 -8 12.2 5.8
 1 0 -8 11.5 5.9
 1 0 -7 6.1 3.8
 1 0 -7 -0.5 3.3
 -1 0 7 -1.5 3.9
 -1 0 7 1.7 3.7
 1 0 -6 1.4 2.7
 -1 0 6 0.6 3.6
 -1 0 6 3.2 3.2
 1 0 -6 3.2 3.1
 1 0 -5 1.3 2.3
 -1 0 5 1.8 2.7
 -1 0 5 -2 2.5
 1 0 -5 2.6 2.5
 -1 0 4 667.73 55.49
 1 0 -4 730.83 55.79
 1 0 -4 747.13 55.49
 -1 0 4 670.53 55.39
 1 0 -3 1.9 1.6
 -1 0 3 -0.5 1.5
 -1 0 3 1.2 1.7
 1 0 -3 -0.1 1.4
 1 0 -3 -0.2 1
 1 0 -2 186.08 14.2
 -1 0 2 163.98 14.7
 -1 0 2 180.18 14.3
 -1 0 2 183.58 14.6
 1 0 -2 162.38 14.7
 1 0 -2 195.38 14.5
 -1 0 -1 2.5 2
 1 0 1 4.1 1.3
 1 0 1 2.8 2
 -1 0 -2 5942.51 438.66
 1 0 2 5760.72 437.26
 -1 0 -2 6147.38 438.06
 1 0 2 5411.86 438.26
 -1 0 -3 1.1 2
 -1 0 -3 0.9 2.7
 1 0 3 1.9 2
 1 0 3 -2.9 2.3
 1 0 4 150.18 15.1
 1 0 4 163.18 16.5
 -1 0 -4 162.18 16.6
 -1 0 -4 171.18 15.5
 1 0 5 2.1 3.7
 1 0 5 -1.8 2.6
 -1 0 -5 3.4 2.8
 1 0 6 4.9 4.1
 -1 0 -6 -8.2 3.6
 1 0 6 2.7 4.6
 -1 0 -6 2.6 3
 -1 0 -7 2.8 4.2
 1 0 7 -6.5 4.9
 -1 0 -7 0.4 4.6
 -1 0 -8 17.1 6.1
 -1 0 -8 15.2 7.2
 -1 0 -9 -0.8 5.7
 -1 0 -9 6.9 6.4
 -1 0 -10 15.4 7.5
 -1 0 -10 12.9 9.3
 -1 0 -11 -7.9 7.9
 -1 0 -11 3.9 7.3
 -1 0 -12 259.47 28.4
 -1 0 -12 189.98 27.2
 -1 0 -13 -8.7 9.3
 -1 0 -14 16.6 11.9
 -1 0 -15 16.5 12.9
 1 1 -15 -0.7 10.4
 1 1 -15 6.3 11.1
 1 -1 -15 -2.4 12.3
 1 1 -14 27.7 11.8
 1 -1 -14 35.5 13.4
 1 -1 -14 20.5 7.9
 1 1 -13 78.89 13.9
 1 1 -13 81.39 16.8
 1 1 -13 109.29 23.1
 1 -1 -13 117.49 14.8
 1 -1 -13 102.89 19.5
 1 -1 -13 108.09 13.9
 1 1 -12 24.1 9.8
 1 1 -12 24 7.6
 1 -1 -12 27.5 8.3
 1 -1 -12 24.7 7
 1 1 -11 33.7 9.7
 1 1 -11 20.3 6.7
 1 1 -11 21.3 9
 1 -1 -11 16.3 6.6
 1 -1 -11 17.2 7.4
 1 -1 -11 10 5.1
 1 1 -10 -2.3 5.5
 1 1 -10 -4.6 4.9
 1 1 -10 11.6 7.3
 1 -1 -10 4 5.3
 1 -1 -10 13.1 4.7
 1 -1 -10 10.6 5.8
 1 1 -9 144.19 18
 1 1 -9 159.28 18.5
 1 1 -9 148.29 15.3
 1 -1 -9 148.09 18
 1 -1 -9 141.99 16.4
 1 -1 -9 141.49 14.5
 -1 1 8 2.3 5.5
 1 1 -8 21.4 7.2
 1 1 -8 13.6 6.4
 1 1 -8 13.9 4.7
 -1 -1 8 11.1 6.7
 1 -1 -8 12.2 5.8
 1 -1 -8 24.7 6.3
 1 -1 -8 12.4 4
 1 1 -7 54.09 9.9
 -1 1 7 41.3 8.7
 1 1 -7 54.19 9.2
 -1 1 7 36.5 8.7
 1 -1 -7 41.4 7.8
 1 -1 -7 56.19 9.6
 1 -1 -7 47.1 6.6
 -1 -1 7 42.3 8
 -1 1 6 177.28 18.2
 -1 1 6 161.58 17.4
 1 1 -6 189.68 18.2
 1 1 -6 187.48 18.4
 -1 -1 6 171.18 17.6
 1 -1 -6 200.08 17.3
 -1 -1 6 180.38 18.5
 1 -1 -6 179.38 17.8
 -1 1 5 406.76 35.1
 -1 1 5 440.76 35.3
 1 1 -5 461.15 35.8
 1 1 -5 407.96 35.1
 -1 -1 5 431.86 35.7
 -1 -1 5 403.26 35
 1 -1 -5 389.36 35.3
 1 -1 -5 430.96 35.3
 -1 1 4 123.39 12.2
 1 1 -4 137.99 12.5
 1 1 -4 124.29 11.5
 1 1 -4 135.29 12.7
 -1 1 4 134.39 12.5
 1 -1 -4 123.19 11.4
 -1 -1 4 136.09 12.8
 1 -1 -4 129.89 12.4
 -1 -1 4 115.79 12.2
 1 -1 -4 117.79 10.7
 1 1 -3 650.53 49.5
 -1 1 3 669.63 49
 -1 1 3 595.44 49.2
 1 1 -3 620.74 49.3
 1 1 -3 655.73 48.8
 1 -1 -3 591.94 49.2
 -1 -1 3 567.54 49.1
 1 -1 -3 672.13 48.2
 1 -1 -3 611.84 47.8
 -1 -1 3 649.74 49.5
 -1 1 2 5.4 2
 1 1 -2 8.1 2.1
 1 1 -2 9.4 2
 1 1 -2 9.9 2.2
 1 -1 -2 3.9 1.6
 -1 -1 2 9.5 2
 -1 -1 2 7.1 2
 1 1 1 855.91 65.89
 -1 1 -1 813.32 65.89
 -1 1 -1 871.41 64.99
 1 -1 1 850.91 64.89
 1 -1 1 836.42 65.89
 -1 -1 -1 896.01 65.89
 1 1 2 3514.15 263.97
 1 1 2 3499.25 262.87
 -1 1 -2 3541.45 262.87
 -1 1 -2 3073.89 266.87
 1 -1 2 3368.06 262.77
 -1 -1 -2 3675.23 263.97
 1 -1 2 3697.93 264.17
 -1 1 -3 363.26 31.9
 -1 1 -3 356.76 30.3
 1 1 3 311.47 31.1
 1 1 3 374.86 30.4
 1 -1 3 371.46 30.4
 -1 -1 -3 385.66 31.6
 1 -1 3 423.26 32.2
 -1 -1 -3 403.96 30.7
 -1 1 -4 8.2 3.2
 1 1 4 4.2 2.5
 -1 1 -4 1.1 3.5
 1 1 4 6.1 3.8
 -1 -1 -4 8.2 3.1
 1 -1 4 2.8 2.7
 -1 -1 -4 10.3 4.1
 1 -1 4 12.3 4.4
 -1 1 -5 125.39 14.5
 -1 1 -5 125.19 12.5
 1 1 5 94.49 11.9
 1 1 5 113.19 13.7
 1 -1 5 102.69 13.2
 -1 -1 -5 136.79 14.1
 1 -1 5 96.69 12.2
 -1 -1 -5 135.29 13
 1 1 6 59.89 9.4
 -1 1 -6 67.09 10.3
 1 1 6 42.8 11.1
 -1 1 -6 79.49 12.9
 1 -1 6 58.09 9.7
 1 -1 6 55.79 10.6
 -1 -1 -6 50.79 9.8
 -1 -1 -6 59.69 9.9
 -1 1 -7 159.78 17.4
 -1 1 -7 151.28 18.9
 1 1 7 141.39 18.4
 1 -1 7 137.29 21.7
 -1 -1 -7 187.48 18.9
 -1 1 -8 103.99 17.9
 -1 1 -8 129.09 15.5
 -1 -1 -8 125.09 17.8
 -1 -1 -8 115.79 14.7
 -1 1 -9 30.8 9
 -1 -1 -9 24.4 7.8
 -1 -1 -9 15.3 8.8
 -1 1 -10 175.58 22.2
 -1 1 -10 185.38 23.8
 -1 -1 -10 208.88 22.6
 -1 -1 -10 166.08 24.5
 -1 1 -11 36.1 9.9
 -1 1 -11 44.4 12.6
 -1 -1 -11 24.6 10.5
 -1 -1 -11 42.8 11.2
 -1 1 -12 14.8 10.7
 -1 1 -12 4.4 7.5
 -1 -1 -12 15.1 8.8
 -1 1 -13 3.3 11.3
 -1 1 -13 18.7 11.2
 -1 -1 -13 9.5 9.4
 -1 1 -14 49.3 15.3
 -1 -1 -14 41 13.4
 -1 1 -15 4.8 14.6
 -1 -1 -15 3.5 14.7
 1 2 -15 15 10.7
 1 2 -15 -0.6 11
 1 2 -14 24.6 11.5
 1 2 -14 6.2 9.9
 1 -2 -14 25.4 12.8
 1 2 -13 80.39 15.5
 1 2 -13 57.89 13.6
 1 -2 -13 61.49 8.8
 1 -2 -13 64.09 9.5
 1 -2 -13 86.99 15.9
 1 2 -12 30.9 8.3
 1 2 -12 43.2 11.2
 1 -2 -12 51.59 18.7
 1 -2 -12 24.1 6.9
 1 -2 -12 34.1 6.7
 1 2 -11 -0.8 5.7
 1 2 -11 9.3 8.4
 1 2 -11 9.8 7.5
 1 -2 -11 7.6 4.5
 1 -2 -11 5.7 5.7
 1 -2 -11 2.1 5
 1 2 -10 3.5 5.1
 1 2 -10 17.3 7.5
 1 2 -10 4.7 7.2
 1 -2 -10 1.8 5.8
 1 -2 -10 7.1 4.5
 1 -2 -10 4 3.8
 1 2 -9 251.07 24.9
 1 2 -9 216.28 25
 1 -2 -9 241.88 24.8
 1 -2 -9 236.88 20.7
 1 -2 -9 233.08 21.9
 -1 2 8 54.69 10.5
 1 2 -8 48.5 10
 1 2 -8 38.2 7.6
 1 2 -8 56.39 10.9
 1 -2 -8 70.39 11.1
 -1 -2 8 46.8 10.5
 1 -2 -8 46.8 6.7
 1 -2 -8 44.2 7.7
 1 2 -7 74.59 10.8
 -1 2 7 58.69 10.6
 -1 2 7 59.09 10.3
 1 2 -7 70.59 11.6
 -1 -2 7 48.6 10
 1 -2 -7 65.09 7.1
 -1 -2 7 67.39 10.4
 1 -2 -7 64.49 8.2
 1 -2 -7 61.89 10.1
 1 2 -6 502.15 41.3
 1 2 -6 534.65 42.3
 -1 2 6 501.15 41.3
 -1 2 6 464.65 40.8
 -1 -2 6 459.85 41.4
 -1 -2 6 468.75 40.8
 1 -2 -6 467.35 40.4
 1 -2 -6 518.85 41.3
 -1 2 5 329.67 28.5
 1 2 -5 307.27 28.4
 -1 2 5 330.37 28.5
 1 2 -5 376.66 29.6
 1 -2 -5 339.27 26.8
 -1 -2 5 317.17 28.2
 1 -2 -5 351.36 28.7
 1 -2 -5 355.66 26.3
 -1 -2 5 278.57 28.5
 1 2 -4 139.09 14.6
 1 2 -4 172.38 15.7
 1 2 -4 163.88 14.5
 -1 2 4 164.08 14.6
 -1 2 4 162.28 15
 1 -2 -4 154.78 12.8
 -1 -2 4 156.08 14.7
 1 -2 -4 162.88 13.1
 1 -2 -4 181.28 15.2
 -1 -2 4 165.98 15.4
 -1 2 3 343.17 26.9
 -1 2 3 342.17 27.9
 1 2 -3 343.37 28
 1 2 -3 361.26 27.7
 -1 -2 3 309.87 27.7
 1 -2 -3 350.36 27.9
 -1 -2 3 351.76 28.3
 1 2 -2 2686.63 201.08
 1 2 -2 2545.25 200.98
 1 2 -2 2755.42 201.38
 -1 2 2 2617.54 200.88
 1 -2 -2 2660.73 200.88
 -1 -2 2 2652.43 200.98
 -1 -2 2 2728.23 201.08
 1 2 -1 569.44 44.6
 1 2 -1 608.84 44.9
 1 2 -1 537.35 45.1
 -1 2 1 599.74 44.5
 1 -2 -1 617.94 44.5
 -1 -2 1 593.04 45.2
 -1 -2 1 567.74 44.6
 -1 -2 1 589.64 44.8
 -1 2 0 690.43 49.9
 1 2 0 578.64 50.09
 -1 -2 0 692.53 50.29
 1 -2 0 647.64 49.99
 -1 2 -1 670.03 54.69
 1 2 1 724.73 55.79
 -1 2 -1 753.32 56.19
 1 -2 1 715.33 54.79
 -1 -2 -1 672.03 55.49
 1 -2 1 800.42 56.79
 -1 2 -2 45.8 7.1
 -1 2 -2 42.4 5.2
 1 2 2 51.49 6.4
 1 -2 2 46.7 5.2
 1 -2 2 52.79 6.5
 -1 -2 -2 48.1 6.1
 1 2 3 3118.79 233.98
 -1 2 -3 2954.9 233.68
 -1 2 -3 3533.05 236.08
 1 2 3 3169.98 235.08
 -1 -2 -3 3146.99 234.58
 1 -2 3 2980.2 235.18
 1 -2 3 2748.32 233.48
 -1 2 -4 442.46 34
 -1 2 -4 396.26 35.6
 1 2 4 399.06 35.1
 1 -2 4 398.56 35.3
 1 -2 4 432.06 33.9
 -1 -2 -4 377.46 34.2
 -1 2 -5 326.37 32.5
 1 2 5 331.77 31.2
 1 2 5 370.46 32.4
 -1 2 -5 348.57 30.7
 -1 -2 -5 438.66 31.9
 1 -2 5 343.87 30.6
 1 -2 5 361.76 32.6
 -1 -2 -5 356.76 31.5
 -1 2 -6 78.09 11
 -1 2 -6 60.69 11.8
 1 2 6 53.49 9.5
 1 -2 6 37.1 8.8
 -1 -2 -6 63.29 10.7
 -1 -2 -6 85.19 10
 1 -2 6 60.19 9.3
 -1 2 -7 23.5 8.6
 -1 2 -7 36.9 7.6
 1 2 7 32.6 8.8
 -1 -2 -7 29 8
 -1 -2 -7 33.1 8.6
 -1 2 -8 267.57 30.1
 -1 2 -8 306.97 28.2
 -1 -2 -8 278.97 27.9
 -1 -2 -8 278.17 27.7
 -1 2 -9 91.09 17.1
 -1 2 -9 95.69 14.9
 -1 -2 -9 117.99 16.4
 -1 -2 -9 103.99 16.1
 -1 2 -10 40.5 10
 -1 2 -10 7.7 10.6
 -1 -2 -10 34.7 9.5
 -1 2 -11 11.7 9.8
 -1 2 -11 1.6 6.9
 -1 2 -12 104.09 18.5
 -1 2 -12 123.29 21.8
 -1 -2 -12 113.89 17.3
 -1 2 -13 10.6 12.4
 -1 2 -13 5.6 8.7
 -1 -2 -13 -2 9
 -1 2 -14 3.9 13
 -1 -2 -14 -2.2 9.7
 -1 2 -15 37.3 16.3
 1 3 -15 31.3 14.1
 1 3 -15 1.3 11.1
 1 3 -14 -2.3 10.9
 1 3 -14 15.3 9.6
 1 3 -13 147.39 22.2
 1 3 -13 143.59 22.5
 1 -3 -13 161.48 24.5
 1 3 -12 -12.1 8.2
 1 -3 -12 -2.7 4
 1 -3 -12 -4.2 8.4
 1 3 -11 248.58 27.1
 1 3 -11 228.48 25.8
 1 -3 -11 219.98 20.2
 1 -3 -11 276.47 27.1
 1 -3 -11 234.38 20.8
 1 3 -10 31.4 9.1
 1 3 -10 26.6 10.5
 1 3 -10 42 8.3
 1 -3 -10 22.6 5
 1 -3 -10 22.5 5.6
 1 -3 -10 36 10
 -1 3 9 1 6.5
 1 3 -9 29.7 7.1
 1 3 -9 31.1 9.5
 1 3 -9 26.8 8
 1 -3 -9 32.2 5.5
 1 -3 -9 18.6 7.3
 1 -3 -9 23.2 4.7
 1 3 -8 94.19 14.2
 1 3 -8 73.49 13.7
 -1 3 8 92.29 13.6
 1 3 -8 67.69 15.2
 1 -3 -8 87.69 13
 1 -3 -8 86.59 8.4
 1 -3 -8 74.39 8.8
 1 3 -7 177.28 17.9
 1 3 -7 176.48 19.2
 -1 3 7 155.88 18.1
 -1 3 7 165.28 18.1
 -1 -3 7 155.68 17.2
 1 -3 -7 172.58 17.9
 -1 -3 7 160.98 18.4
 -1 3 6 15.5 5.3
 1 3 -6 8 3.9
 1 3 -6 3.7 4.2
 -1 3 6 5.4 4.1
 1 -3 -6 9.7 2.3
 -1 -3 6 14.7 5.4
 1 -3 -6 8 3.8
 1 -3 -6 9.3 2.4
 -1 -3 6 6.5 4
 1 3 -5 11.6 4.6
 -1 3 5 12.4 4.3
 -1 3 5 14.2 4.5
 1 3 -5 15.7 4.7
 1 -3 -5 18.1 2.5
 1 -3 -5 17.8 2.2
 1 -3 -5 13.2 4.2
 -1 -3 5 16.5 5.1
 -1 -3 5 12.4 3.8
 1 3 -4 11.9 3.4
 1 3 -4 7.3 3.5
 -1 3 4 10.6 3.3
 1 3 -4 7.5 3.3
 -1 -3 4 7.5 3
 -1 -3 4 14.5 3.9
 1 -3 -4 17.5 4.2
 -1 3 3 2837.32 211.58
 1 3 -3 2685.63 212.98
 1 3 -3 2697.83 212.98
 1 3 -3 2907.61 213.78
 -1 3 3 2930.21 212.98
 -1 -3 3 2933.31 213.68
 1 -3 -3 2996.6 213.08
 -1 -3 3 2524.95 212.68
 1 3 -2 71.09 7.1
 1 3 -2 64.19 7.1
 1 3 -2 70.59 7.9
 -1 -3 2 71.19 7.2
 -1 -3 2 70.79 6.7
 -1 -3 2 67.49 7.5
 1 -3 -2 74.79 6.8
 1 3 -1 166.68 14.1
 1 3 -1 191.48 14.6
 -1 3 1 190.78 14.1
 -1 -3 1 166.98 14.8
 -1 -3 1 170.28 14.1
 -1 3 0 1279.97 88.09
 1 3 0 1112.49 88.49
 -1 3 0 1131.69 87.09
 1 -3 0 1165.08 87.79
 -1 -3 0 1107.79 88.39
 -1 3 -1 -0.1 1.6
 -1 3 -1 0.9 1
 -1 -3 -1 1.1 1.6
 1 -3 1 1.1 1.6
 1 -3 1 1 0.9
 1 3 2 548.95 43.8
 -1 3 -2 586.54 44.7
 -1 3 -2 548.65 42.8
 1 -3 2 594.54 42.9
 1 -3 2 519.85 44
 -1 -3 -2 497.55 43.2
 1 3 3 688.43 53.49
 1 3 3 697.93 54.49
 -1 3 -3 626.34 53.19
 -1 3 -3 723.43 55.59
 1 -3 3 675.43 54.79
 -1 -3 -3 718.43 53.99
 1 -3 3 639.74 53.09
 1 3 4 964.2 74.29
 1 3 4 882.71 72.69
 -1 3 -4 951.8 74.99
 -1 3 -4 957.7 72.89
 -1 -3 -4 953.2 73.29
 1 -3 4 980.4 74.69
 1 -3 4 828.22 72.39
 -1 3 -5 418.26 34.3
 -1 3 -5 376.26 31.5
 1 3 5 356.46 32.6
 -1 -3 -5 354.56 31.5
 1 -3 5 349.07 31.1
 1 -3 5 344.87 32.9
 -1 3 -6 355.36 32.3
 1 3 6 273.17 28.7
 1 3 6 351.56 33.2
 -1 3 -6 330.17 29.6
 1 -3 6 336.87 31.4
 -1 -3 -6 361.76 30
 1 -3 6 318.67 29.1
 -1 3 -7 0.6 5.8
 1 3 7 3.8 5.7
 -1 3 -7 3.5 3.8
 -1 -3 -7 4.8 4.4
 -1 3 -8 9 5.6
 -1 -3 -8 3.4 5.1
 -1 3 -9 37 11.2
 -1 3 -9 32.5 9.3
 -1 -3 -9 24.5 7.9
 -1 3 -10 222.78 27.5
 -1 3 -10 233.08 25.1
 -1 -3 -10 209.78 23.6
 -1 3 -11 50.59 14.8
 -1 3 -11 60.69 13.7
 -1 -3 -11 65.69 12.7
 -1 3 -12 22 13.5
 -1 3 -12 44.7 13
 -1 -3 -12 32.2 10.3
 -1 3 -13 33.9 14.8
 -1 3 -13 5.4 9.7
 -1 3 -14 2.3 10.3
 -1 3 -14 16.1 14.6
 -1 -3 -14 -3 8.5
 -1 3 -15 -16.4 14.3
 1 4 -15 -0.5 9.7
 1 4 -15 0.9 14.3
 1 4 -14 32.4 12.5
 1 4 -14 14.8 12.5
 1 4 -13 106.59 19.3
 1 4 -13 72.09 16.2
 1 4 -12 9.6 9.8
 1 -4 -12 23.8 10.4
 1 4 -11 187.08 23.5
 1 4 -11 132.79 21.3
 1 -4 -11 157.58 22.3
 1 4 -10 149.29 22.1
 1 4 -10 150.98 18.4
 1 -4 -10 138.29 12.4
 1 -4 -10 162.98 18.9
 1 4 -9 19 9.4
 1 4 -9 23.4 6.9
 -1 4 9 17.2 8.7
 1 4 -9 42.9 10.4
 1 -4 -9 30.1 8.5
 1 -4 -9 30 4.3
 1 4 -8 37.4 8.7
 1 4 -8 26.7 6.7
 1 4 -8 42.4 10.3
 1 -4 -8 23.6 3.7
 1 -4 -8 32.4 4.4
 1 -4 -8 27.1 7.2
 -1 4 7 6 4.5
 1 4 -7 3.4 3.4
 1 4 -7 4 4.7
 1 4 -7 2.2 3.4
 -1 -4 7 16.7 5.6
 1 -4 -7 -3.6 3.6
 -1 -4 7 -3.2 4
 1 -4 -7 0.5 1.5
 1 -4 -7 2 1.4
 1 4 -6 -2.4 3.6
 -1 4 6 -2.1 3.1
 -1 4 6 -8.2 2.9
 1 4 -6 -0.5 3.2
 1 -4 -6 0.2 2.7
 -1 -4 6 1.7 3.4
 -1 -4 6 3.9 4.1
 -1 4 5 415.86 36.7
 -1 4 5 416.46 36.2
 1 4 -5 450.25 38.3
 1 4 -5 479.15 37.4
 1 4 -5 433.06 36.8
 -1 -4 5 458.45 38
 -1 -4 5 405.26 36.5
 1 -4 -5 511.75 37.5
 -1 4 4 406.26 35.9
 1 4 -4 496.95 37.7
 1 4 -4 435.16 36.2
 -1 4 4 424.26 37.5
 1 4 -4 412.86 36.1
 -1 -4 4 435.56 37
 -1 -4 4 451.35 36.1
 1 -4 -4 491.35 36.5
 -1 4 3 543.95 40.9
 1 4 -3 498.25 42.2
 1 4 -3 539.15 43.4
 -1 4 3 549.74 42.3
 1 4 -3 510.85 42.6
 1 -4 -3 617.74 42.7
 -1 -4 3 500.95 42
 -1 -4 3 516.85 42.9
 1 4 -2 9999 728.73
 -1 4 2 9396.86 727.83
 1 4 -1 869.31 69.69
 1 4 -1 962.9 70.89
 -1 -4 1 953.7 69.69
 -1 -4 1 892.01 70.09
 -1 4 0 217.58 17.1
 1 4 0 199.28 18.5
 -1 4 0 229.18 18.1
 1 -4 0 196.08 17.7
 -1 -4 0 226.38 18.5
 1 -4 0 256.97 17
 -1 4 -1 9.7 2
 1 4 1 8.6 2.6
 -1 4 -1 8 3.5
 1 -4 1 8.5 1.7
 1 -4 1 9.6 2.8
 -1 -4 -1 7.4 2.4
 -1 4 -2 1608.14 111.19
 -1 4 -2 1516.75 108.99
 1 4 2 1272.97 109.59
 1 -4 2 1415.46 110.39
 1 -4 2 1358.46 108.69
 -1 4 -3 1129.29 96.99
 1 4 3 1324.07 98.39
 1 4 3 1305.57 97.49
 -1 4 -3 1371.66 99.69
 -1 -4 -3 1332.07 97.49
 1 -4 3 1295.17 98.89
 1 -4 3 1123.19 96.79
 -1 4 -4 1937.31 151.68
 1 4 4 2039.1 151.88
 1 4 4 1975.1 152.88
 -1 4 -4 2094.29 154.48
 1 -4 4 1938.31 153.38
 1 -4 4 1789.02 151.18
 -1 -4 -4 2110.19 151.88
 1 4 5 215.58 21.1
 1 4 5 229.08 22.6
 -1 4 -5 250.37 24.1
 -1 4 -5 260.47 21.7
 1 -4 5 222.68 22.8
 1 -4 5 206.98 20.6
 -1 -4 -5 235.38 21.1
 1 4 6 194.48 20.2
 1 4 6 197.58 22.9
 -1 4 -6 247.68 20.9
 -1 4 -6 185.08 22.1
 1 -4 6 186.88 21.1
 -1 -4 -6 232.98 20.3
 1 -4 6 189.08 19.5
 1 4 7 2.8 6.5
 -1 4 -7 6.1 4.1
 -1 4 -7 1 5.8
 -1 -4 -7 6.2 4.1
 -1 4 -8 32 8.4
 -1 4 -8 12.4 8.7
 -1 -4 -8 38.8 8.3
 -1 4 -9 197.78 25.4
 -1 4 -9 210.98 22.6
 -1 -4 -9 191.58 20.8
 -1 4 -10 93.69 15.8
 -1 4 -10 84.09 17.7
 -1 -4 -10 73.39 12.8
 -1 4 -11 -4.7 10
 -1 4 -11 13.7 7.2
 -1 -4 -11 5.4 6.1
 -1 4 -12 29.4 11
 -1 4 -12 1.2 11.3
 -1 -4 -12 18.9 8
 -1 4 -13 34.2 12.6
 -1 4 -13 8.1 13.1
 -1 -4 -13 11.9 7.8
 -1 4 -14 -7.8 14.4
 -1 4 -14 10.8 11.2
 -1 -4 -14 -11.6 7.8
 -1 4 -15 83.89 18.6
 1 5 -15 5.9 14.3
 1 5 -15 5.8 10.2
 1 5 -14 122.49 21.4
 1 5 -14 75.89 18.7
 1 5 -13 0.8 11
 1 5 -13 7.3 9.6
 1 5 -12 10.2 10.8
 1 5 -12 20.1 10.3
 1 5 -11 2.2 6.5
 1 5 -11 -1.9 8.1
 1 5 -10 65.29 12.8
 1 5 -10 63.19 14.5
 1 -5 -10 62.99 12.4
 1 5 -9 -9.2 4.9
 1 5 -9 9.1 8.9
 -1 5 9 20 7.3
 1 -5 -9 -5.4 4.2
 1 5 -8 154.88 19.2
 1 5 -8 146.69 16.4
 1 5 -8 147.49 17
 1 -5 -8 154.78 17.3
 1 5 -7 97.89 15.2
 -1 5 7 124.69 14.7
 1 5 -7 134.79 16.6
 1 5 -7 120.09 14
 1 -5 -7 163.78 15.6
 -1 -5 7 129.39 18.9
 -1 5 6 1.7 3.3
 1 5 -6 -2.6 4.1
 -1 5 6 -3.5 3.2
 1 5 -6 -0.2 2.9
 1 5 -6 0.9 3
 1 -5 -6 3.8 3.5
 -1 -5 6 -0.6 3.1
 -1 -5 6 -1.9 3.4
 1 5 -5 516.15 40.3
 1 5 -5 469.95 41.4
 -1 5 5 503.45 39.1
 1 5 -5 463.85 39.9
 -1 5 5 446.76 39.6
 -1 -5 5 479.15 40.9
 1 -5 -5 539.95 40.5
 -1 -5 5 441.66 39.4
 1 5 -4 22.6 4.8
 -1 5 4 14.9 4
 1 5 -4 11.8 3.5
 1 5 -4 7.7 4
 -1 -5 4 20.1 4.7
 -1 -5 4 17 4.8
 1 5 -3 38 6.1
 1 5 -3 32.6 5.1
 -1 5 3 32.9 3.6
 -1 5 3 29.1 4.9
 1 5 -3 30.3 5.8
 -1 -5 3 31.3 5.6
 -1 -5 3 39 4.8
 1 5 -2 513.45 41.1
 1 5 -2 495.35 41.9
 -1 5 2 535.15 41
 1 5 -2 510.75 41.9
 -1 -5 2 539.25 40.9
 -1 -5 2 558.54 41.8
 1 5 -1 537.45 42.5
 1 5 -1 491.75 42.9
 -1 -5 1 530.15 42.9
 -1 -5 1 616.94 41.8
 -1 -5 1 531.85 42.3
 -1 5 0 49.6 4.4
 -1 5 0 55.79 5.5
 1 5 0 55.29 6.3
 1 -5 0 50.09 5.4
 -1 5 -1 504.55 40.5
 1 5 1 536.75 42
 -1 5 -1 566.94 42.4
 1 -5 1 482.75 40.3
 1 -5 1 566.24 41.9
 1 5 2 133.49 13.1
 -1 5 -2 153.08 13
 -1 5 -2 136.19 14
 1 -5 2 134.09 12
 1 -5 2 138.79 13.5
 -1 -5 -2 138.69 13.4
 -1 5 -3 336.57 29
 1 5 3 338.07 27.9
 -1 5 -3 292.57 26.4
 -1 -5 -3 329.87 26.8
 1 -5 3 315.47 26.4
 1 -5 3 329.17 28.3
 -1 5 -4 1.7 4.1
 -1 5 -4 2.7 2.3
 1 5 4 2 3.3
 1 5 4 3.1 2.9
 1 -5 4 13.8 4.9
 1 -5 4 7 2.8
 -1 -5 -4 2.7 2.5
 1 5 5 368.86 31.4
 1 5 5 346.07 32.3
 -1 5 -5 381.86 31.4
 -1 5 -5 431.66 35.1
 1 -5 5 366.86 33.2
 -1 -5 -5 373.66 30.8
 1 -5 5 306.77 30.4
 -1 5 -6 522.75 43.4
 -1 5 -6 508.85 40
 1 5 6 416.76 47.4
 1 -5 6 413.46 38.9
 1 -5 6 506.35 44
 -1 -5 -6 434.06 38.5
 1 5 7 210.38 22.6
 -1 5 -7 175.48 19.8
 -1 5 -7 245.38 26.9
 -1 -5 -7 192.38 19.2
 -1 5 -8 192.48 24
 -1 5 -8 191.28 20.6
 -1 -5 -8 176.58 18.7
 -1 5 -9 198.68 27.8
 -1 5 -9 164.68 20.3
 -1 -5 -9 169.78 18.2
 -1 5 -10 64.29 13.2
 -1 5 -10 43.3 14.7
 -1 -5 -10 58.09 10.3
 -1 5 -11 0.2 6.9
 -1 5 -11 12.4 10.6
 -1 -5 -11 6.9 6
 -1 5 -12 8.9 10.9
 -1 5 -12 -2.9 7.9
 -1 -5 -12 5.4 6.3
 -1 5 -13 3.3 13.3
 -1 5 -13 0.6 8.2
 -1 -5 -13 -0.5 6.5
 -1 5 -14 12.1 11.3
 -1 5 -15 6.9 19.4
 -1 5 -15 16.5 13.7
 1 6 -15 -13.4 11.9
 1 6 -15 9.6 15.2
 1 6 -14 43.9 14.6
 1 6 -14 36 14.9
 1 6 -13 85.39 16.3
 1 6 -13 59.79 18
 1 6 -12 11.4 9
 1 6 -12 26.2 12.4
 1 6 -11 20.9 10.4
 1 6 -11 11.7 7
 1 6 -10 -15.8 7
 1 6 -10 -5 4.7
 1 6 -9 50.99 10.4
 1 6 -9 40.9 10.6
 -1 6 9 20.4 10.1
 1 6 -8 73.89 14.8
 1 6 -8 55.79 11.1
 1 6 -8 57.29 10.6
 1 6 -7 21.2 6.2
 1 6 -7 40.1 9.9
 1 6 -7 29 6.9
 -1 6 7 41.7 8.2
 -1 6 6 171.88 15.7
 1 6 -6 125.69 16.6
 -1 6 6 150.78 14.9
 1 6 -6 139.09 15.4
 1 6 -6 131.29 15.2
 -1 -6 6 119.09 14.6
 -1 -6 6 187.28 17.5
 1 6 -5 1540.65 122.19
 -1 6 5 1504.85 121.89
 1 6 -5 1688.63 124.29
 1 6 -5 1675.33 122.79
 -1 6 5 1674.43 121.19
 -1 -6 5 1395.76 121.39
 1 6 -4 4 2.6
 1 6 -4 5.4 2.9
 -1 6 4 7.4 2.3
 1 6 -4 4.8 3.4
 -1 6 4 3.1 2.5
 -1 -6 4 8.2 3.7
 -1 -6 4 2.1 2.3
 -1 6 3 190.18 15.6
 1 6 -3 177.78 17.4
 1 6 -3 180.48 16.6
 -1 6 3 196.28 16.6
 1 6 -3 210.78 18.1
 -1 -6 3 176.18 17.2
 -1 -6 3 196.48 16.4
 1 6 -2 1328.07 103.29
 1 6 -2 1277.07 103.39
 1 6 -2 1316.37 102.29
 -1 -6 2 1367.16 102.99
 -1 -6 2 1412.96 102.09
 1 6 -1 1849.91 131.19
 -1 6 1 1527.65 130.69
 1 6 -1 1554.54 131.69
 1 6 -1 1737.73 132.69
 -1 -6 1 1821.92 131.69
 -1 -6 1 1703.23 132.39
 -1 -6 1 1938.31 130.89
 -1 6 0 7.4 1.4
 1 6 0 15.7 2
 1 6 0 6.6 1.9
 1 6 0 7.8 3
 -1 -6 0 11.5 3.1
 1 -6 0 10.4 2.2
 1 6 1 3.7 2.4
 -1 6 -1 2.7 2.3
 -1 6 -1 5.2 1.6
 1 -6 1 3.7 2.2
 1 -6 1 7.2 1.5
 -1 -6 -1 4.2 2.2
 -1 6 -2 96.19 11
 1 6 2 98.49 10.3
 1 -6 2 102.09 10.6
 -1 -6 -2 98.29 9.8
 1 -6 2 101.89 9.1
 -1 6 -3 1.8 2.1
 -1 6 -3 -0.2 2.4
 1 6 3 -1.7 2.3
 1 -6 3 -0.7 1.8
 1 -6 3 -2.4 2.4
 -1 -6 -3 0.9 1.9
 -1 6 -4 1040.7 85.89
 1 6 4 1061.09 83.29
 1 6 4 1119.99 84.49
 -1 6 -4 1093.29 83.19
 1 -6 4 1110.29 82.89
 1 -6 4 951.3 84.39
 -1 -6 -4 1066.59 82.69
 -1 6 -5 44.7 7.4
 1 6 5 28.6 7.4
 -1 6 -5 31.9 8.7
 1 6 5 20.7 5.8
 1 -6 5 29 5.8
 -1 -6 -5 36 6.1
 1 -6 5 25.4 7.3
 -1 6 -6 297.97 26.3
 -1 6 -6 310.17 29.7
 -1 -6 -6 283.87 24.8
 1 -6 6 253.17 25.1
 -1 6 -7 172.58 17.7
 1 6 7 141.99 19.1
 -1 6 -7 145.89 20
 -1 -6 -7 157.38 15.8
 -1 6 -8 10.9 5.8
 -1 6 -8 6.9 7.2
 -1 -6 -8 6.3 4.7
 -1 6 -9 270.77 30.1
 -1 6 -9 248.78 25.9
 -1 -6 -9 231.68 23
 -1 6 -10 136.19 23.2
 -1 6 -10 122.39 18.9
 -1 -6 -10 104.69 13.5
 -1 6 -11 -0.6 10.4
 -1 6 -11 1.7 7.6
 -1 -6 -11 -6.2 4.9
 -1 6 -12 -22 11.4
 -1 6 -12 5.2 8.3
 -1 -6 -12 -1.1 5.4
 -1 -6 -12 -5.3 5.3
 -1 6 -13 57.79 17.8
 -1 6 -13 37 13.7
 -1 -6 -13 31.1 6.5
 -1 6 -14 2.4 11.3
 -1 6 -14 -4.1 15.4
 1 7 -15 8.8 13.5
 1 7 -15 -4.5 16.8
 1 7 -14 23.4 15
 1 7 -14 15.5 10.7
 1 7 -13 59.99 14.6
 1 7 -13 60.19 18.8
 1 7 -12 15.6 10.2
 1 7 -12 15.2 12
 1 7 -11 9.4 8
 1 7 -11 11.7 9.7
 1 7 -10 -10.1 6.9
 1 7 -10 5.8 6.6
 1 7 -9 32.4 11.1
 -1 7 9 34.2 9.3
 1 7 -9 27.7 9
 1 7 -8 194.18 22.7
 1 7 -8 176.88 19.8
 -1 7 7 0.1 4.6
 1 7 -7 6 4.6
 1 7 -7 6.9 4.6
 1 7 -7 9.8 5.8
 1 7 -6 37.2 8.9
 1 7 -6 29.5 6.5
 -1 7 6 32.2 6.9
 -1 7 6 25.3 6
 1 7 -6 36.4 7.5
 -1 -7 6 36.6 8.1
 -1 -7 6 28.1 5.9
 -1 7 5 27.7 5.3
 -1 7 5 22.2 5.8
 1 7 -5 32.6 6.4
 1 7 -5 37.4 8.3
 -1 -7 5 35.9 7.1
 -1 -7 5 32.6 6
 1 7 -4 80.89 9.6
 1 7 -4 88.79 12.5
 -1 7 4 63.89 8.7
 -1 7 4 84.29 8.2
 1 7 -4 75.39 9.1
 -1 -7 4 78.89 8.7
 -1 -7 4 83.99 10.1
 -1 7 3 89.89 9.1
 -1 7 3 88.39 8.4
 1 7 -3 105.79 10.9
 1 7 -3 83.49 9
 1 7 -3 95.59 10.4
 -1 -7 3 73.29 9.4
 -1 -7 3 94.09 8.8
 1 7 -2 3902.31 295.67
 -1 7 2 3845.02 294.17
 1 7 -2 4412.76 296.37
 1 7 -2 3631.14 294.27
 -1 -7 2 3744.03 294.97
 -1 -7 2 3913.61 293.97
 1 7 -1 30.8 3.7
 1 7 -1 26.9 4.5
 -1 7 1 30.4 5.3
 1 7 -1 23.3 4.9
 -1 -7 1 38.9 3.6
 -1 -7 1 29.9 4.1
 1 7 0 1478.95 102.59
 1 7 0 1366.56 103.29
 -1 7 0 1333.57 103.69
 1 7 0 1236.28 104.39
 -1 7 0 1354.66 102.29
 -1 -7 0 1315.57 104.19
 1 -7 0 1389.66 103.09
 -1 7 -1 191.88 17.3
 1 7 1 160.68 16.9
 -1 7 -1 180.38 15.5
 -1 -7 -1 188.68 16.7
 1 -7 1 209.88 16.9
 1 -7 1 204.98 15.2
 1 7 2 71.59 8.6
 -1 7 -2 72.89 9.2
 -1 7 -2 61.59 7.1
 1 -7 2 71.99 6.9
 1 -7 2 72.49 8.4
 -1 -7 -2 81.29 8
 -1 7 -3 62.09 10.3
 1 7 3 50.59 8.2
 -1 7 -3 68.89 7.3
 1 -7 3 53.79 6.5
 1 -7 3 64.79 9.5
 -1 -7 -3 52.39 6.6
 1 7 4 10.4 4.7
 -1 7 -4 13.6 5.3
 -1 7 -4 10.7 3.8
 1 -7 4 9.7 3.7
 -1 -7 -4 15.4 3.7
 1 -7 4 12.5 5
 1 7 5 374.26 34.2
 1 7 5 395.26 35.4
 -1 7 -5 428.16 37.7
 -1 7 -5 429.86 34.6
 1 -7 5 341.27 35.6
 1 -7 5 421.86 34
 -1 -7 -5 422.96 33.4
 1 7 6 122.69 16.6
 -1 7 -6 163.88 19.7
 -1 7 -6 145.19 15.8
 -1 -7 -6 156.38 14.5
 1 -7 6 136.99 15.3
 -1 7 -7 35.4 10
 -1 7 -7 38 9.4
 1 7 7 26.5 9.3
 -1 -7 -7 30.5 6
 -1 7 -8 15.3 5.8
 -1 7 -8 10.2 8.2
 -1 -7 -8 16.2 5.1
 -1 7 -9 87.29 15.2
 -1 7 -9 97.59 19.4
 -1 -7 -9 110.29 12.5
 -1 7 -10 -1.1 10.8
 -1 7 -10 11.2 7.5
 -1 -7 -10 -0.7 4.5
 -1 7 -11 29.5 13.8
 -1 7 -11 33.6 10.9
 -1 -7 -11 21.6 6
 -1 7 -12 5.2 9.8
 -1 7 -12 30.3 14
 -1 -7 -12 18.4 5
 -1 7 -13 -0.2 9.8
 -1 7 -13 -3.5 13.9
 -1 7 -14 -27 14.9
 -1 7 -14 -31.2 9.3
 1 8 -15 -18.5 16.1
 1 8 -15 27.2 21.4
 1 8 -14 41.2 18.7
 1 8 -14 52.59 14.5
 1 8 -13 41.4 16.7
 1 8 -13 44.3 14
 1 8 -12 36.3 10.6
 1 8 -12 5.3 13
 1 8 -11 59.29 13.7
 1 8 -11 23 12.6
 1 8 -10 1 7.5
 1 8 -10 3.5 6.8
 1 8 -9 177.48 22.7
 1 8 -9 152.48 18.9
 -1 8 9 161.88 19.8
 1 8 -8 41.4 9.8
 1 8 -8 36.2 10.5
 -1 8 7 3.4 4.4
 1 8 -7 1.2 4.8
 -1 8 6 5.5 4.2
 -1 8 6 15.1 5
 1 8 -6 7.7 4.3
 1 8 -6 15.5 5.3
 1 8 -6 13.3 6.8
 -1 -8 6 16.7 4.7
 -1 8 5 123.39 12.8
 1 8 -5 140.79 15.9
 1 8 -5 132.49 13.9
 1 8 -5 133.79 14.6
 -1 -8 5 110.19 17.7
 -1 -8 5 143.19 15.3
 1 8 -4 297.07 27.9
 -1 8 4 325.87 25.3
 1 8 -4 290.37 26
 -1 8 4 290.87 25.9
 -1 -8 4 303.77 25.6
 -1 -8 4 311.07 28.6
 1 8 -3 2030.5 169.58
 -1 8 3 2300.07 169.18
 1 8 -3 2290.17 171.38
 1 8 -3 2316.37 171.58
 -1 -8 3 2345.27 170.88
 -1 -8 3 2116.09 169.08
 1 8 -2 16.3 4.3
 1 8 -2 19.7 4.7
 1 8 -2 17.6 3.4
 -1 8 2 17.6 3.6
 -1 -8 2 24.1 4.2
 -1 -8 2 23.5 3.4
 1 8 -1 83.89 9.4
 1 8 -1 80.79 7.3
 1 8 -1 70.89 8.1
 -1 8 1 69.49 7.2
 -1 -8 1 72.69 7.7
 -1 -8 1 88.59 7
 1 8 0 72.89 8
 -1 8 0 50.59 5.3
 -1 8 0 59.89 6.8
 1 8 0 68.29 5.6
 1 8 0 54.39 6.3
 1 -8 0 65.69 6.3
 -1 -8 0 55.69 7
 1 8 1 12.6 3.9
 -1 8 -1 16.1 4.2
 -1 -8 -1 19.2 4
 1 -8 1 19.7 3.8
 1 -8 1 17.9 2.5
 -1 8 -2 12.9 4.1
 1 8 2 11.4 4
 -1 8 -2 11 2.8
 1 -8 2 8.8 2.4
 -1 -8 -2 10.5 3
 1 -8 2 3.1 2.9
 1 8 3 9.2 4
 -1 8 -3 2 3.6
 -1 8 -3 10.1 3.2
 -1 -8 -3 8.6 3
 1 -8 3 9.5 2.8
 1 -8 3 10.5 4.2
 -1 8 -4 26.8 7.8
 1 8 4 28.1 6.5
 -1 8 -4 15.9 4.6
 -1 -8 -4 25.5 4.9
 1 -8 4 24.7 6.6
 1 -8 4 19 4.5
 -1 8 -5 146.09 14.6
 1 8 5 146.49 14.9
 -1 8 -5 134.39 17.4
 1 8 5 139.69 16
 -1 -8 -5 127.59 13.1
 1 -8 5 146.79 14.2
 1 -8 5 128.39 17.1
 1 8 6 -10 4.5
 -1 8 -6 4.5 3.9
 -1 8 -6 3.5 5.8
 -1 -8 -6 -0.4 2.6
 1 -8 6 7.9 3.9
 1 8 7 575.04 51.19
 -1 8 -7 592.54 53.59
 -1 -8 -7 581.64 47
 -1 8 -8 -0.3 7.4
 -1 8 -8 -6.6 4.3
 -1 -8 -8 1.6 3.5
 -1 8 -9 218.38 24
 -1 8 -9 224.38 27.6
 -1 -8 -9 214.28 19.8
 -1 8 -10 7.7 7.9
 -1 8 -10 -2 9.4
 -1 -8 -10 10.6 4.3
 -1 8 -11 10.2 12
 -1 8 -11 4.6 8.1
 -1 -8 -11 -2.8 5.6
 -1 8 -12 19.4 16.1
 -1 8 -12 0.7 8.8
 -1 8 -13 -0.9 14.5
 -1 8 -13 0.1 9.5
 -1 8 -14 71.49 17
 -1 8 -14 92.09 23.8
 1 9 -15 -7.4 16.8
 1 9 -14 11.1 16.2
 1 9 -14 -3.2 9.6
 1 9 -13 30.4 11.1
 1 9 -13 51.99 18.5
 1 9 -12 46.5 13.7
 1 9 -12 84.29 19.2
 1 9 -11 5.3 9.7
 1 9 -11 -16 6.3
 1 9 -10 -0.8 5.9
 1 9 -10 3.7 8.9
 1 9 -9 81.39 13.7
 -1 9 9 78.09 15.1
 1 9 -9 107.29 18.2
 -1 9 8 17.8 7.2
 1 9 -8 16.2 5.9
 1 9 -8 29.1 10
 1 9 -7 62.79 12.7
 -1 9 7 30.7 7.6
 1 9 -7 32.1 7.7
 1 9 -6 141.39 20.8
 -1 9 6 123.49 13.2
 -1 9 6 115.99 13.5
 1 9 -6 116.49 13.6
 -1 -9 6 105.59 12.9
 1 9 -5 71.49 10.1
 -1 9 5 76.39 10.4
 1 9 -5 71.29 11.9
 -1 9 5 65.39 8.4
 1 9 -5 65.79 10.7
 -1 -9 5 70.29 8.4
 -1 -9 5 39 8.7
 -1 9 4 67.29 8.5
 1 9 -4 61.59 9.3
 1 9 -4 57.49 10
 1 9 -4 66.59 11
 -1 9 4 85.69 8.4
 -1 -9 4 68.29 10.6
 -1 -9 4 68.39 7.9
 -1 9 3 39.5 5.9
 1 9 -3 38.8 8.3
 1 9 -3 40.6 7.7
 1 9 -3 35.7 6
 -1 -9 3 41.9 7
 -1 -9 3 44.1 5.4
 1 9 -2 612.54 49
 -1 9 2 639.24 47.9
 1 9 -2 540.35 49
 1 9 -2 594.24 47.4
 -1 -9 2 658.33 48.4
 -1 -9 2 578.84 46.7
 -1 9 1 9.9 2.4
 1 9 -1 4.5 2.4
 1 9 -1 8 2.1
 1 9 -1 10.2 3.8
 -1 -9 1 11.3 2.8
 -1 -9 1 11.6 2.1
 -1 9 0 60.49 7.2
 1 9 0 62.19 5.8
 -1 9 0 60.69 5.7
 1 9 0 59.79 6.7
 1 9 0 56.29 7.7
 -1 -9 0 57.39 7.5
 1 -9 0 73.89 6.7
 -1 9 -1 0.2 1.4
 1 9 1 1.7 2.6
 -1 9 -1 3.3 2.8
 1 -9 1 2.6 1
 1 -9 1 -1.3 1.6
 -1 -9 -1 4.5 2.4
 -1 9 -2 1.2 2.9
 -1 9 -2 4.2 2.1
 1 9 2 3.5 3.1
 -1 -9 -2 0.8 1.9
 1 -9 2 4.5 1.7
 1 -9 2 3.2 2.7
 -1 9 -3 432.06 36.2
 1 9 3 458.05 37.8
 -1 9 -3 430.16 39
 -1 -9 -3 449.66 36.3
 1 -9 3 458.25 35.7
 1 9 4 71.99 11
 -1 9 -4 95.59 10
 -1 9 -4 83.59 13.3
 1 -9 4 77.49 9.1
 -1 -9 -4 79.59 8.8
 1 -9 4 90.49 11.6
 -1 9 -5 62.19 9.5
 -1 9 -5 51.69 11.2
 1 9 5 51.79 10.7
 -1 -9 -5 62.19 7.5
 -1 9 -6 20.9 5.9
 -1 9 -6 19.9 7.5
 1 9 6 13.4 6.9
 -1 -9 -6 17.4 4.4
 1 -9 6 20.8 5.6
 -1 9 -7 99.59 17.6
 -1 9 -7 84.29 14.8
 1 9 7 93.19 16.6
 -1 -9 -7 80.09 9.3
 -1 9 -8 147.89 17.7
 -1 9 -8 164.78 24.4
 -1 -9 -8 143.59 13.9
 -1 9 -9 34 13.2
 -1 9 -9 46 10.7
 -1 -9 -9 50.19 6.8
 -1 9 -10 34.1 9.2
 -1 9 -10 6.2 11
 -1 9 -11 93.39 17
 -1 9 -11 83.69 20.2
 -1 9 -12 11.8 9.6
 -1 9 -12 9.4 13.7
 -1 9 -13 15.7 16.5
 -1 9 -13 13 10.7
 -1 9 -14 -11.5 11.8
 -1 9 -14 -3.4 16.2
 1 10 -15 0.4 17.4
 1 10 -15 27.6 15.8
 1 10 -14 1.8 15.7
 1 10 -14 -11 10.3
 1 10 -13 32.6 15.8
 1 10 -13 21.3 10.9
 1 10 -12 4.4 8.9
 1 10 -12 -9.3 11.8
 1 10 -11 13.5 10.7
 1 10 -11 16.2 9.3
 1 10 -10 0.5 8.8
 1 10 -10 8.1 7.3
 1 10 -9 15 6.8
 -1 10 9 28.2 10
 1 10 -9 17.9 9.6
 -1 10 8 4.6 5.9
 1 10 -8 16.7 6.1
 1 10 -8 17.3 8.3
 1 10 -7 8.5 5.5
 -1 10 7 -2 4.4
 1 10 -7 11.2 5.2
 -1 10 6 73.39 9.4
 1 10 -6 50.89 9.3
 1 10 -6 60.29 12.1
 -1 -10 6 64.79 10.5
 -1 10 5 -4.6 3.2
 -1 10 5 -5.3 2.7
 1 10 -5 3 3
 1 10 -5 -1 3.8
 -1 -10 5 0.1 3
 -1 10 4 62.39 7.8
 1 10 -4 74.19 11
 -1 10 4 72.69 8.6
 1 10 -4 49.1 8.1
 1 10 -4 52.99 9.9
 -1 -10 4 59.89 7.4
 -1 -10 4 62.29 9.7
 1 10 -3 68.59 8.5
 1 10 -3 86.19 12.2
 -1 10 3 84.19 8.9
 1 10 -3 87.39 10.5
 -1 -10 3 73.79 7.9
 -1 -10 3 79.09 9.4
 1 10 -2 109.69 12.6
 -1 10 2 118.89 12
 1 10 -2 109.39 11.2
 -1 -10 2 137.89 10.7
 -1 -10 2 116.29 11.8
 -1 10 1 103.19 7.6
 1 10 -1 88.49 8.4
 1 10 -1 78.29 10.5
 -1 10 1 79.19 8.6
 1 10 -1 78.69 9.4
 1 10 0 177.08 18.4
 1 10 0 178.18 17
 1 10 0 182.58 15.9
 -1 10 0 188.18 17.6
 -1 10 0 218.58 16
 1 -10 0 218.88 16.7
 1 10 1 -3.9 2.5
 -1 10 -1 0.9 2.3
 -1 10 -1 -0.3 1.4
 -1 -10 -1 1.9 2.1
 1 -10 1 3.4 1.2
 1 -10 1 2.7 2
 -1 10 -2 1033.6 84.09
 -1 10 -2 1083.09 86.99
 1 10 2 1028.2 85.99
 1 -10 2 1074.59 83.29
 -1 -10 -2 1116.09 84.99
 1 -10 2 1237.38 86.09
 -1 10 -3 88.09 13.5
 1 10 3 75.89 10.6
 -1 10 -3 80.29 9.2
 1 -10 3 88.69 8.6
 -1 -10 -3 88.69 9.4
 1 -10 3 91.09 10.8
 -1 10 -4 68.19 9.6
 -1 10 -4 49 11
 1 10 4 62.59 10.3
 1 -10 4 74.39 11.6
 -1 -10 -4 74.19 8
 1 -10 4 63.29 7.7
 -1 10 -5 6.1 6.1
 1 10 5 3.3 5
 -1 10 -5 -2.3 3.2
 -1 -10 -5 3 2.5
 1 -10 5 -5.4 2.8
 -1 10 -6 0.1 3.8
 -1 10 -6 4.1 6.1
 1 10 6 -4.1 5.2
 -1 -10 -6 -2.6 2.6
 1 -10 6 8 4.4
 -1 10 -7 106.89 15.6
 -1 10 -7 124.69 20.5
 -1 -10 -7 129.49 12.1
 -1 10 -8 14.3 6.3
 -1 10 -8 22.3 10.3
 -1 -10 -8 13.2 3.6
 -1 10 -9 3 8.4
 -1 10 -9 -5.1 5.2
 -1 10 -10 13.3 11.8
 -1 10 -10 6.9 7.5
 -1 10 -11 24.4 11
 -1 10 -12 -1.6 9.2
 -1 10 -12 13.1 14.5
 -1 10 -13 77.69 21.9
 -1 10 -13 58.99 16.4
 -1 10 -14 16.3 11.3
 -1 10 -14 -7.1 16.8
 1 11 -14 16.9 12.3
 1 11 -14 -3.6 14.9
 1 11 -13 16.2 12
 1 11 -13 63.19 18.8
 1 11 -12 31.2 11.9
 1 11 -11 98.99 18.1
 1 11 -11 115.29 22.4
 1 11 -10 172.08 21.5
 1 11 -10 195.38 28.3
 1 11 -9 116.89 20.6
 1 11 -9 144.79 17.8
 1 11 -8 23.8 7.2
 -1 11 8 24.5 8.1
 1 11 -8 15.7 9
 1 11 -7 12.8 5.4
 1 11 -7 13.6 6.8
 -1 11 7 14.6 6
 1 11 -6 28.3 8.3
 1 11 -6 26.4 6.4
 -1 11 6 18.3 5.9
 -1 11 5 63.09 10.3
 -1 11 5 88.39 9.9
 1 11 -5 79.49 13.8
 1 11 -5 56.59 9.9
 -1 -11 5 80.69 9.4
 1 11 -4 35.6 8.9
 -1 11 4 43.6 7.5
 1 11 -4 36.5 7.1
 -1 11 4 55.59 8
 -1 -11 4 56.29 6.6
 -1 -11 4 57.19 8.8
 1 11 -3 195.38 20
 -1 11 3 188.78 17.9
 1 11 -3 184.28 17.7
 1 11 -3 205.08 20
 -1 -11 3 219.58 17
 -1 -11 3 184.48 18.3
 -1 11 2 9.3 3.8
 1 11 -2 2.7 2.6
 1 11 -2 2.5 3.6
 1 11 -2 2.8 2.1
 -1 11 2 2.4 1.8
 -1 -11 2 5.6 1.8
 -1 11 1 118.49 12.2
 1 11 -1 126.99 13.3
 1 11 -1 142.59 12
 1 11 -1 115.39 14.1
 -1 11 1 131.49 13.4
 -1 11 1 147.19 11
 -1 11 0 91.89 8.4
 1 11 0 104.39 8.6
 1 11 0 89.19 11.4
 -1 11 0 80.19 10
 1 11 0 99.89 9.8
 -1 11 -1 24.8 4.2
 1 11 1 31.9 6.5
 -1 11 -1 23.1 5.6
 1 11 1 23.1 4.2
 1 -11 1 29.4 5
 1 -11 1 32.7 3.3
 1 11 2 12.8 4.5
 -1 11 -2 11.1 4.3
 -1 11 -2 8.1 2.9
 -1 -11 -2 14.9 3.9
 1 -11 2 7.4 4.4
 1 -11 2 11.2 2.3
 1 11 3 11.1 5
 -1 11 -3 12 5.7
 -1 11 -3 10.5 3.7
 1 -11 3 15.5 5.4
 1 -11 3 18.7 3.4
 -1 -11 -3 14.4 4
 -1 11 -4 0.1 3.1
 1 11 4 12.8 6.4
 1 -11 4 6.3 3.3
 -1 -11 -4 17.2 3.8
 -1 11 -5 344.97 30.3
 -1 11 -5 360.06 34.6
 1 11 5 301.87 31.4
 1 -11 5 349.17 29.4
 -1 -11 -5 354.66 28.5
 1 11 6 29.4 9.7
 -1 11 -6 49.99 8.9
 -1 11 -6 54.69 12.5
 -1 -11 -6 49.4 6.5
 1 -11 6 33.4 7.4
 -1 11 -7 76.09 16.4
 -1 11 -7 47.2 10.3
 -1 -11 -7 64.69 7.2
 -1 11 -8 57.29 11.7
 -1 11 -8 111.09 19.9
 -1 11 -9 40.6 13.8
 -1 11 -9 59.29 12
 -1 11 -10 9 8.6
 -1 11 -10 5.2 7.3
 -1 11 -11 -12.1 12
 -1 11 -11 -2.2 11.4
 -1 11 -12 1.4 8.9
 -1 11 -12 10.3 15.3
 -1 11 -13 -2.9 10
 -1 11 -13 31.5 17.5
 -1 11 -14 33.1 21.2
 -1 11 -14 19.8 13.4
 1 12 -14 5.5 10
 1 12 -14 0.9 17.9
 1 12 -13 13.6 15.1
 1 12 -13 -4.2 9.9
 1 12 -12 72.49 16.5
 1 12 -12 64.99 19.4
 1 12 -11 9.3 12.8
 1 12 -11 4.2 10.9
 1 12 -10 104.49 17
 1 12 -10 113.99 21.3
 1 12 -9 -1.6 5.7
 1 12 -9 4.7 8.2
 1 12 -8 142.69 17.2
 -1 12 8 158.58 19.1
 1 12 -8 141.79 22.4
 1 12 -7 13.4 6.1
 1 12 -7 28.3 9.9
 -1 12 7 15.3 6.6
 1 12 -6 9.4 6.4
 -1 12 6 3.5 4.7
 -1 12 5 139.79 14
 1 12 -5 106.19 16.7
 -1 12 5 113.29 13
 1 12 -5 109.49 13.3
 -1 -12 5 125.89 12.5
 1 12 -4 351.66 31.8
 -1 12 4 393.96 32.1
 1 12 -4 333.67 36.2
 -1 -12 4 400.76 31
 -1 12 3 84.69 9.7
 1 12 -3 79.69 12.1
 1 12 -3 61.39 8.5
 -1 -12 3 81.09 9.5
 -1 12 2 136.19 14.4
 1 12 -2 124.39 13.2
 1 12 -2 142.99 16.3
 1 12 -2 146.39 15.3
 -1 12 2 150.18 13.3
 -1 -12 2 157.48 12.6
 -1 -12 2 154.28 14.4
 1 12 -1 14 3.4
 -1 12 1 18.1 2.5
 -1 12 1 13.8 4.5
 1 12 -1 6.1 3.5
 -1 12 1 13.4 3.6
 1 12 -1 17.9 5.7
 1 12 0 320.77 26.3
 -1 12 0 362.26 26.4
 -1 12 0 302.47 28.2
 1 12 0 321.97 29.6
 1 12 0 337.07 28.1
 1 12 1 79.29 6.8
 -1 12 -1 67.79 9.1
 1 12 1 90.19 12.2
 -1 12 -1 59.19 7.2
 1 12 1 67.49 7.8
 1 -12 1 72.99 8.1
 1 12 2 154.28 15.9
 -1 12 -2 121.89 15.4
 -1 12 -2 124.49 13
 1 -12 2 154.88 12.2
 1 -12 2 150.98 14.6
 -1 12 -3 219.78 24.3
 -1 12 -3 225.68 21.2
 1 12 3 227.88 23.2
 -1 -12 -3 261.57 21.6
 1 -12 3 243.38 22.9
 1 -12 3 259.27 20.3
 -1 12 -4 82.09 14.8
 -1 12 -4 94.59 11
 1 12 4 81.59 13
 1 -12 4 106.89 10.3
 -1 -12 -4 97.09 10.3
 -1 12 -5 73.59 14
 1 12 5 71.79 12.5
 -1 12 -5 90.69 10.9
 -1 -12 -5 78.39 8.8
 1 -12 5 75.59 9.8
 -1 12 -6 8.3 4.5
 -1 12 -6 -4 5.6
 -1 -12 -6 0.8 2.5
 -1 12 -7 9.7 5.5
 -1 12 -7 -5.6 6.5
 -1 -12 -7 8.4 4.8
 -1 12 -8 54.09 11.1
 -1 12 -8 41.2 13
 -1 12 -9 53.49 11.7
 -1 12 -9 33.8 13.8
 -1 12 -10 7.5 7.7
 -1 12 -11 13.8 13.1
 -1 12 -12 13.1 14.8
 -1 12 -12 2.4 9.2
 -1 12 -13 15.8 11.4
 -1 12 -13 -16.6 15.9
 1 13 -14 -2.3 11.1
 1 13 -14 -28.8 15.7
 1 13 -13 -9.9 9.2
 1 13 -13 7.5 15.9
 1 13 -12 19 9.7
 1 13 -12 -6.4 12.4
 1 13 -11 67.79 17.4
 1 13 -11 38.3 13.7
 1 13 -10 102.59 20
 1 13 -10 108.89 16.9
 1 13 -9 247.78 30.8
 1 13 -9 245.88 26.3
 -1 13 8 23 8.9
 1 13 -8 18 6.8
 1 13 -8 7.8 7.7
 -1 13 7 34.6 8.3
 1 13 -7 30.6 8.1
 1 13 -7 37.6 11.3
 1 13 -6 5.3 4.4
 1 13 -6 1.7 6.5
 -1 13 5 63.29 10.4
 -1 13 5 66.99 11.8
 1 13 -5 61.79 9.9
 1 13 -5 83.89 13.9
 -1 13 4 213.88 19.6
 1 13 -4 174.88 18.7
 1 13 -4 191.38 21.7
 -1 -13 4 217.68 17.9
 -1 13 3 365.86 33.1
 1 13 -3 353.36 32.2
 -1 -13 3 433.26 31.3
 1 13 -2 23.1 6.5
 1 13 -2 34.4 5.5
 -1 13 2 27.3 6.2
 -1 13 2 20.5 4.5
 -1 -13 2 41 6.4
 1 13 -1 48.2 8
 -1 13 1 67.49 5.7
 1 13 -1 62.89 10.4
 1 13 -1 44.9 6.7
 -1 13 1 60.79 10
 -1 13 1 51.39 7.1
 1 13 0 51.69 8
 -1 13 0 60.79 6.2
 1 13 0 69.89 11
 -1 13 0 55.79 8.8
 1 13 0 60.59 6.2
 -1 13 0 46.9 9.2
 1 13 1 2.6 2.1
 1 13 1 1.3 1.3
 -1 13 -1 0.3 1.8
 -1 13 -1 1.7 3.1
 1 13 1 -2.9 3.4
 1 -13 1 2.1 2.6
 -1 13 -2 34.2 5.4
 -1 13 -2 19.2 6.1
 1 13 2 30.3 7.7
 1 -13 2 27.6 3.8
 1 -13 2 25.7 5.8
 -1 13 -3 3.8 4.7
 1 13 3 8.5 5
 -1 13 -3 6.6 3.1
 1 -13 3 4.1 2.2
 1 13 4 -3.3 4.9
 -1 13 -4 -5.4 4.2
 -1 13 -4 0.1 3.3
 1 13 5 15.1 7.8
 -1 13 -5 18.5 7.8
 -1 13 -5 15.8 5.8
 1 -13 5 28.8 5.7
 -1 13 -6 9.1 4.8
 -1 13 -6 10.7 7.3
 -1 13 -7 16.3 6.6
 -1 13 -7 4.2 9.1
 -1 13 -8 141.99 24
 -1 13 -8 121.69 17.5
 -1 13 -9 -7.6 6
 -1 13 -9 -11.1 9.3
 -1 13 -10 17.8 8.8
 -1 13 -10 -7.3 11.2
 -1 13 -11 -2.3 7.9
 -1 13 -11 -30 11.5
 -1 13 -12 13.5 9.8
 -1 13 -12 5.6 14.1
 -1 13 -13 -4.5 15.8
 -1 13 -13 -12.8 10.8
 1 14 -14 31.5 20.3
 1 14 -14 -5.3 12.6
 1 14 -13 21.3 15.9
 1 14 -13 38.4 14
 1 14 -12 -14.8 9.1
 1 14 -12 13.7 13.7
 1 14 -11 15 12.9
 1 14 -11 3 8.8
 1 14 -10 26.2 9.6
 1 14 -9 12.8 9.5
 1 14 -9 7.6 7.1
 1 14 -8 -2.3 4.9
 1 14 -8 12.9 9.3
 1 14 -7 -0.3 6.3
 -1 14 7 0.8 6.2
 1 14 -7 6.1 5
 -1 14 6 103.29 14.9
 1 14 -6 136.59 20.1
 1 14 -6 109.99 13.8
 -1 14 5 292.67 26.6
 1 14 -5 284.27 29.3
 1 14 -5 276.47 26.2
 -1 14 4 112.79 14.1
 1 14 -4 138.89 16.7
 1 14 -4 93.49 12.4
 -1 -14 4 124.89 11.6
 -1 14 3 148.49 16
 1 14 -3 143.89 17.1
 -1 14 3 135.89 13.5
 1 14 -3 151.58 14.9
 -1 -14 3 168.48 13.5
 -1 14 2 86.99 12
 -1 14 2 108.59 10.5
 1 14 -2 116.29 10.9
 1 14 -2 73.89 13.5
 -1 -14 2 100.09 11.2
 -1 14 1 276.47 22.9
 1 14 -1 301.87 24.1
 1 14 -1 271.67 26
 -1 14 1 286.97 25.1
 -1 14 1 306.87 26.8
 1 14 0 -0.6 2.7
 -1 14 0 -1.3 1.6
 -1 14 0 0.8 2.8
 -1 14 0 1.1 3.8
 1 14 0 1.7 1.7
 1 14 1 52.39 10.2
 1 14 1 61.49 6
 -1 14 -1 48 6.5
 1 14 1 67.39 8.9
 -1 14 -1 43.2 9.1
 1 -14 1 58.09 7.4
 -1 14 -2 105.59 11.2
 1 14 2 106.69 14.3
 1 -14 2 126.69 9.9
 1 -14 2 89.29 11.8
 -1 14 -3 233.48 20.1
 -1 14 -3 182.98 22.4
 1 14 3 212.88 22.4
 1 -14 3 228.38 18.4
 -1 14 -4 4 4.1
 -1 14 -4 9.3 6.6
 1 -14 4 12.7 3.7
 -1 14 -5 1 4
 -1 14 -5 -9.8 5.5
 1 -14 5 8.4 3.8
 -1 14 -6 2.8 7.2
 -1 14 -7 204.58 27.5
 -1 14 -7 219.48 22.5
 -1 14 -8 3.7 5.4
 -1 14 -8 8.5 9.9
 -1 14 -9 6.4 7
 -1 14 -9 5 11.9
 -1 14 -10 9 8.2
 -1 14 -10 24.5 13.5
 -1 14 -11 38.3 12.5
 -1 14 -11 64.49 19.9
 -1 14 -12 -10 13.4
 -1 14 -12 -12.1 9.3
 -1 14 -13 40.6 21.8
 -1 14 -13 59.29 15.2
 1 15 -13 42.9 13.6
 1 15 -13 17.4 16.9
 1 15 -12 20 11.5
 1 15 -12 42.7 16.6
 1 15 -11 -7.1 7.8
 1 15 -11 5.6 12.2
 1 15 -10 108.69 22.8
 1 15 -10 96.99 17
 1 15 -9 71.99 17.8
 1 15 -9 48.9 11.3
 1 15 -8 82.19 16.6
 1 15 -8 59.49 12
 1 15 -7 4.2 4.8
 1 15 -7 8.1 7.1
 1 15 -6 -1.6 4.5
 -1 15 6 -11.7 5.2
 1 15 -6 6.1 6.7
 1 15 -5 221.78 26.3
 -1 15 5 253.07 24
 1 15 -5 248.18 23.5
 1 15 -4 130.49 16.9
 -1 15 4 135.29 15.3
 1 15 -4 121.89 13.8
 1 15 -3 87.69 14.6
 -1 15 3 100.59 10.7
 1 15 -3 117.29 12.2
 -1 15 3 91.09 13.5
 -1 -15 3 129.29 10.7
 -1 15 2 20 3
 -1 15 2 17.9 4.6
 1 15 -2 18.1 4.5
 -1 15 2 13.2 5.7
 1 15 -2 9.9 4.8
 1 15 -1 0.7 1.9
 -1 15 1 4 4.3
 1 15 -1 0.3 3.1
 -1 15 1 2.4 1.6
 -1 15 1 -1.6 2.6
 1 15 0 -1.2 1.6
 1 15 0 4.6 3.3
 -1 15 0 0 1.8
 -1 15 0 -2.1 3
 -1 15 -1 508.95 43.2
 1 15 1 551.94 42.6
 1 15 1 524.55 44.4
 1 -15 1 594.14 44.3
 1 15 2 6.3 2.8
 -1 15 -2 4.3 4.8
 -1 15 -2 4.2 2.9
 1 -15 2 3.7 1.8
 1 -15 2 -0.3 3.7
 -1 15 -3 36.3 9.8
 -1 15 -3 34.5 6.5
 -1 15 -4 98.29 11.9
 -1 15 -4 104.49 16.7
 1 -15 4 98.79 10.3
 -1 15 -5 7.7 4.6
 -1 15 -5 16.6 8
 1 -15 5 25 5.3
 -1 15 -6 13.6 6.3
 -1 15 -6 0.9 6.8
 -1 15 -7 39.6 8.8
 -1 15 -7 36.4 13.4
 -1 15 -8 0 10.1
 -1 15 -8 -4.8 5.7
 -1 15 -9 48.6 11.6
 -1 15 -9 57.59 15.8
 -1 15 -10 6.5 12
 -1 15 -10 10.2 9
 -1 15 -11 7.9 9.6
 -1 15 -11 15.9 13.5
 -1 15 -12 -21.4 12.9
 -1 15 -12 -2 9.9
 -1 15 -13 17.6 13
 -1 15 -13 21.3 20.2
 1 16 -13 -25.8 13.1
 1 16 -13 -1.2 10.8
 1 16 -12 28.7 11.9
 1 16 -12 11.6 13.1
 1 16 -11 -4.3 12.8
 1 16 -11 -6.5 8.1
 1 16 -10 3.5 7.3
 1 16 -10 4.3 9.9
 1 16 -9 26 12.9
 1 16 -9 6.5 7.6
 1 16 -8 -2.3 8.7
 1 16 -8 11 6.6
 1 16 -7 -8.3 7.1
 1 16 -7 -2.3 5.1
 1 16 -6 20.8 8.8
 1 16 -6 5.4 5.7
 -1 16 5 161.38 22.7
 1 16 -5 152.38 19.5
 1 16 -5 113.89 15
 1 16 -4 -6.4 4.7
 -1 16 4 -0.4 5.1
 1 16 -3 5.1 5.1
 1 16 -3 2.2 3.2
 -1 16 3 -0.9 5.5
 -1 16 3 1.6 2.7
 1 16 -2 58.19 8.7
 -1 16 2 67.89 8.9
 -1 16 2 66.99 6.6
 1 16 -2 65.29 11.3
 -1 16 1 202.58 20.5
 1 16 -1 240.28 19.5
 1 16 -1 198.98 21.5
 -1 16 1 224.78 18.3
 -1 16 0 24 4.6
 1 16 0 28.4 6.3
 1 16 0 29.6 4.7
 -1 16 -1 120.69 12
 -1 16 -1 106.19 14.7
 1 16 1 122.79 11.1
 1 16 1 133.69 13.3
 -1 16 -2 78.49 12.8
 -1 16 -2 67.69 8.7
 -1 16 -3 8.5 5.2
 -1 16 -3 7.3 3.9
 1 -16 3 3.5 2.2
 -1 16 -4 28.7 6.4
 -1 16 -4 34.5 9.9
 1 -16 4 31.2 5.2
 -1 16 -5 13.2 5.2
 -1 16 -5 -7.9 7.3
 -1 16 -6 130.59 20.9
 -1 16 -6 98.89 14.6
 -1 16 -7 74.49 15.4
 -1 16 -7 51.89 10.4
 -1 16 -8 19.4 11.6
 -1 16 -8 26.1 8.1
 -1 16 -9 42.8 14.3
 -1 16 -9 29.7 10.7
 -1 16 -10 14.4 9.6
 -1 16 -10 24.1 15.2
 -1 16 -11 -0.9 9.1
 -1 16 -11 12.9 12.1
 -1 16 -12 -9.9 15.7
 -1 16 -12 -7.8 9.8
 1 17 -13 9.4 11.9
 1 17 -13 13.2 18.1
 1 17 -12 24.3 15.7
 1 17 -12 2.2 11.2
 1 17 -11 24 11.4
 1 17 -11 23.5 14.3
 1 17 -10 -2 10.4
 1 17 -10 9.1 14.7
 1 17 -9 5.5 6.7
 1 17 -9 -2.2 10.5
 1 17 -8 56.59 15.4
 1 17 -8 78.09 13.8
 1 17 -7 8.6 6.3
 1 17 -7 16.7 8.6
 1 17 -6 50.59 13.7
 1 17 -6 42.9 9.4
 1 17 -5 8.5 6.9
 1 17 -5 2.5 4.3
 1 17 -4 89.69 12.6
 1 17 -4 80.29 15
 -1 17 4 94.99 10.1
 -1 17 3 5.1 3.2
 1 17 -3 2 5.1
 1 17 -2 8.6 4
 1 17 -2 7.2 5.4
 -1 17 2 12.9 4.3
 -1 17 2 18.6 3.2
 -1 17 1 -0.9 3.7
 -1 17 1 1.9 1.9
 1 17 -1 0.5 3.9
 1 17 -1 2.5 2.7
 1 17 0 44.6 6.4
 1 17 0 47 8.6
 -1 17 0 41.7 8.7
 -1 17 0 47.6 6.6
 1 17 1 121.99 14
 -1 17 -1 134.49 13.1
 -1 17 -1 148.49 16.4
 1 17 2 17.4 3.4
 -1 17 -2 7.6 5.6
 -1 17 -2 17 4.9
 1 17 2 17.4 4.8
 1 17 3 2.1 2.6
 -1 17 -3 0.4 3.4
 -1 17 -3 6.8 6.2
 1 -17 3 5.4 2.3
 -1 17 -4 -5.2 6.5
 -1 17 -4 -3.8 3.5
 1 -17 4 4.2 3
 -1 17 -5 -0.8 6.8
 -1 17 -6 41.8 13.2
 -1 17 -6 27.1 7.3
 -1 17 -7 102.89 15.1
 -1 17 -8 -3.2 9.7
 -1 17 -8 0.9 6.6
 -1 17 -9 -13.5 7.1
 -1 17 -9 16.1 12.4
 -1 17 -10 -24.8 13
 -1 17 -10 12.1 10.4
 -1 17 -11 -12.4 8.7
 -1 17 -11 -9.9 13.3
 -1 17 -12 11.6 15
 -1 17 -12 11.2 11.8
 1 18 -12 6.1 10.9
 1 18 -12 -1.5 15
 1 18 -11 -1 10
 1 18 -11 1.6 14
 1 18 -10 11.5 9
 1 18 -10 13.8 13
 1 18 -9 15.3 8.1
 1 18 -9 -5.4 10.3
 1 18 -8 64.49 13
 1 18 -8 65.49 16.5
 1 18 -7 44 10
 1 18 -6 59.49 14.6
 1 18 -6 66.39 11.6
 1 18 -5 -1.4 4.5
 1 18 -5 6.1 7.9
 1 18 -4 7.4 6.7
 1 18 -4 12 5
 1 18 -3 63.69 12.5
 1 18 -3 46.6 8.3
 -1 18 3 44.7 5.3
 -1 18 3 38.4 8.3
 -1 18 2 6.9 2.4
 -1 18 2 14.7 5
 1 18 -2 10.4 5.6
 1 18 -2 13 4.5
 -1 18 1 107.69 12.7
 1 18 -1 106.79 13.6
 1 18 -1 100.49 11.4
 -1 18 1 81.49 9.2
 1 18 0 4.7 2.5
 -1 18 0 2.9 2.7
 -1 18 0 -1.7 3.8
 1 18 0 -4 3.8
 -1 18 -1 42.2 9.7
 -1 18 -1 53.49 7.7
 1 18 1 55.09 6.4
 1 18 1 53.79 9
 1 18 2 5.8 4.1
 -1 18 -2 8 4.1
 -1 18 -2 13.4 6.6
 1 18 2 12.3 2.9
 1 18 3 0.6 2.8
 -1 18 -3 11.4 6.6
 1 -18 3 -0.2 2.3
 -1 18 -4 12.6 7.1
 -1 18 -4 -2.5 4
 -1 18 -5 -0.8 7.5
 -1 18 -5 7.7 5
 -1 18 -6 3.6 7.9
 -1 18 -6 5.4 5.4
 -1 18 -7 7.8 6.4
 -1 18 -7 5 9.2
 -1 18 -8 -4.8 6.4
 -1 18 -8 5.9 11.4
 -1 18 -9 5.1 7.9
 -1 18 -9 16.8 14.7
 -1 18 -10 3.2 9.3
 -1 18 -10 -2.6 13
 -1 18 -11 2.4 9.9
 -1 18 -11 -7.4 14.9
 1 19 -12 -5.9 11.6
 1 19 -11 13.6 15.1
 1 19 -11 8.2 10.8
 1 19 -10 -9.2 11.7
 1 19 -10 3.3 8.6
 1 19 -9 -8.1 10.8
 1 19 -9 -21.3 7
 1 19 -8 13.5 10.8
 1 19 -8 18.6 7.5
 1 19 -7 18.5 9.4
 1 19 -7 11 7.5
 1 19 -6 2.6 5.7
 1 19 -5 7.3 7.6
 -1 19 5 4.8 3.2
 1 19 -5 6.9 5.3
 1 19 -4 40.7 10.5
 -1 19 4 26.8 5.7
 1 19 -4 19.1 6.5
 -1 19 3 6.2 2.4
 1 19 -3 -7 3.7
 1 19 -3 11.8 7.1
 -1 19 3 17.3 5
 1 19 -2 6.1 6.5
 1 19 -2 20.6 5.5
 -1 19 2 18.7 3.6
 -1 19 2 19.4 5.5
 -1 19 1 184.28 16
 1 19 -1 183.18 17.1
 1 19 -1 156.58 19.6
 -1 19 1 183.88 19.1
 -1 19 0 40.7 6.9
 1 19 0 61.09 7.2
 -1 19 0 41.8 9
 1 19 0 44.7 9.4
 1 19 1 43.2 6.3
 1 19 1 55.59 9.4
 -1 19 -1 50.69 10.4
 -1 19 -1 45.9 7.2
 1 19 2 82.69 10.7
 -1 19 -2 91.59 10.4
 -1 19 -2 68.69 13.8
 1 19 2 86.39 8.7
 -1 19 -3 19.5 8.6
 1 19 3 25.1 4.3
 1 19 3 32.3 6.5
 -1 19 -3 31.5 6.7
 -1 19 -4 -0.2 6.6
 -1 19 -5 40 12.6
 -1 19 -6 9.2 10.1
 -1 19 -6 33.8 8.5
 -1 19 -7 0.3 6.3
 -1 19 -7 5.6 10.2
 -1 19 -8 -10.9 11.5
 -1 19 -8 3 6.6
 -1 19 -9 33.7 14.4
 -1 19 -9 20.9 10.1
 -1 19 -10 19.9 15.6
 -1 19 -10 6 10.3
 -1 19 -11 6.1 10.5
 1 20 -11 -7 10.2
 1 20 -11 20.4 17.5
 1 20 -10 16.8 14.4
 1 20 -10 11.8 9.2
 1 20 -9 4.7 15
 1 20 -9 18.3 12.2
 1 20 -8 1.8 10
 1 20 -8 -2.4 6.9
 1 20 -7 15.4 11.1
 1 20 -7 12.8 7.3
 1 20 -6 15.9 6.8
 1 20 -6 14.9 10.5
 -1 20 5 8.8 4.1
 1 20 -5 6.1 5.1
 -1 20 4 58.19 6.1
 1 20 -4 44 8.8
 -1 20 4 35.8 7.4
 1 20 -4 43.8 11.5
 1 20 -3 -4.7 3.8
 -1 20 3 -1.8 3.3
 1 20 -3 7.5 6.4
 -1 20 3 3.3 2.1
 1 20 -2 4.8 4
 1 20 -2 7.9 5.8
 -1 20 2 7.9 4.7
 1 20 -1 -1.7 4.6
 -1 20 1 0.9 2.5
 1 20 -1 3 3.6
 -1 20 1 -11.6 3.8
 1 20 0 0.4 2.7
 -1 20 0 0.2 3.1
 1 20 0 3.5 4.3
 -1 20 0 2.5 5.1
 -1 20 -1 26.1 5.6
 1 20 1 15.2 5.8
 -1 20 -1 20.2 7.5
 1 20 1 22.6 4.7
 -1 20 -2 8.7 4.3
 1 20 2 16.5 5.3
 1 20 2 12.4 3.2
 -1 20 -2 22.7 8.8
 1 20 3 36.5 7.5
 1 20 3 32.5 5.3
 -1 20 -3 17.7 9
 -1 20 -3 27.5 7.6
 -1 20 -4 -3.6 4.8
 1 20 4 0.9 3.3
 -1 20 -4 -2.8 7.7
 -1 20 -5 52.99 10.4
 -1 20 -5 86.09 17.3
 -1 20 -6 -12 5.3
 -1 20 -6 -0.7 9.4
 -1 20 -7 -8.1 10.3
 -1 20 -7 3.5 6.1
 -1 20 -8 0.8 11.5
 -1 20 -8 14.3 7.9
 -1 20 -9 9.3 8.9
 -1 20 -9 20.3 14.7
 -1 20 -10 6 14.7
 -1 20 -10 -9.1 9.2
 -1 20 -11 204.88 34.5
 -1 20 -11 147.89 22.7
 1 21 -11 25.5 17.6
 1 21 -11 13.5 12.4
 1 21 -10 25.8 11.8
 1 21 -10 19.5 16.3
 1 21 -9 11.3 12.9
 1 21 -9 -14.2 8
 1 21 -8 71.09 18.5
 1 21 -8 56.59 12.4
 1 21 -7 37.4 14.3
 1 21 -7 39.7 11.2
 -1 21 6 41.8 7.7
 1 21 -6 25 12.1
 1 21 -6 36 9.1
 -1 21 5 11.1 4.8
 1 21 -5 8.1 8.9
 1 21 -5 1.9 5.7
 -1 21 4 13.7 3.1
 1 21 -4 6.3 4.9
 -1 21 4 -1.8 4.2
 -1 21 3 111.19 10.9
 1 21 -3 104.19 13.7
 -1 21 3 128.99 14
 1 21 -3 105.09 18
 1 21 -2 8.9 4.9
 -1 21 2 15.2 3.9
 -1 21 2 24.6 7.1
 1 21 -2 0.5 7.2
 1 21 -1 5.2 6.4
 1 21 -1 14.6 4.4
 -1 21 1 12.7 6.7
 -1 21 1 14.3 4.2
 -1 21 0 110.59 15.7
 -1 21 0 81.79 11.5
 1 21 0 90.09 14.5
 1 21 0 73.89 9.5
 -1 21 -1 93.19 11.6
 1 21 1 83.49 9.8
 -1 21 -1 75.79 15.1
 1 21 1 100.89 13
 1 21 2 25.4 7.6
 1 21 2 43.2 6
 -1 21 -2 31.9 11.2
 -1 21 -3 3.8 8.7
 -1 21 -3 -7.8 4.4
 1 21 3 -2.2 2.1
 1 21 3 -2.7 3.6
 -1 21 -4 22.8 10.8
 -1 21 -4 35.2 8.3
 1 21 4 38.1 8.1
 1 21 4 47 6.5
 1 21 5 102.49 12.3
 -1 21 -5 111.19 20.7
 -1 21 -5 83.79 13.3
 -1 21 -6 44.2 10.7
 -1 21 -6 56.89 15.5
 -1 21 -7 6 7.4
 -1 21 -7 -9.3 10.7
 -1 21 -8 -6.6 12.1
 -1 21 -8 10 7.9
 -1 21 -9 -3.8 15.6
 -1 21 -10 -2.7 14
 -1 21 -10 27 11.5
 1 22 -10 7.6 27.1
 1 22 -10 -26.4 9.8
 1 22 -9 21 13.9
 1 22 -9 21.1 10.7
 1 22 -8 1.6 10.6
 1 22 -7 21.2 11.5
 1 22 -7 1.3 7.4
 1 22 -6 215.08 31.5
 -1 22 6 241.88 21.8
 1 22 -6 185.08 22.9
 -1 22 5 11.6 5.3
 1 22 -5 3.8 8.1
 1 22 -5 7.9 6.9
 1 22 -4 -3.6 8.6
 1 22 -4 18.7 6.5
 -1 22 4 10 3.4
 -1 22 4 14.6 5.8
 -1 22 3 108.29 10.2
 1 22 -3 78.39 17.9
 -1 22 3 97.09 13
 1 22 -3 85.19 13
 -1 22 2 4.8 3.2
 1 22 -2 -0.4 6.4
 -1 22 2 8 5.9
 1 22 -2 -3.7 4
 -1 22 1 -7.4 5.4
 1 22 -1 -1.8 6
 -1 22 1 -1.6 2.9
 1 22 -1 -7.1 3.1
 -1 22 0 184.88 23.2
 -1 22 0 206.88 19.1
 1 22 0 213.68 19.2
 1 22 0 199.78 22.7
 -1 22 -1 -2.1 6.4
 1 22 1 -1.1 4.6
 -1 22 -1 -2.3 3.8
 1 22 1 -6.1 2.6
 1 22 2 6.1 3
 1 22 2 13.6 6.1
 -1 22 -2 5.1 4.9
 -1 22 -2 10.2 7.9
 -1 22 -3 4.6 5.1
 1 22 3 -2.7 2.6
 1 22 3 7.6 5.3
 -1 22 -3 6.3 7.7
 -1 22 -4 -15.2 8.6
 1 22 4 23.5 7.1
 -1 22 -4 7.7 6.2
 1 22 4 17.1 4
 -1 22 -5 17.8 6.9
 1 22 5 8.9 5.2
 -1 22 -5 1.7 10.6
 -1 22 -6 40.9 14.7
 -1 22 -6 25.3 8.7
 -1 22 -7 2.2 7.4
 -1 22 -7 17.6 12.2
 -1 22 -8 17.5 14.5
 -1 22 -8 -3.2 8.1
 -1 22 -9 2.2 10
 1 23 -10 -8.1 13.2
 1 23 -10 -0.8 10.9
 1 23 -9 14.3 10.9
 1 23 -8 -2 9
 1 23 -8 -9.8 12.8
 1 23 -7 12.9 8.4
 1 23 -7 20 12.6
 -1 23 7 6.6 5.3
 1 23 -6 10.6 8.9
 -1 23 6 5.7 6
 1 23 -6 16 11
 1 23 -5 22.4 8.6
 -1 23 5 34 7.8
 -1 23 5 26.1 5
 1 23 -5 43.6 12.8
 -1 23 4 87.99 9
 1 23 -4 57.09 15.3
 1 23 -4 65.49 12.2
 -1 23 4 77.79 12.5
 1 23 -3 -4.4 7.5
 1 23 -3 -1.6 4.9
 -1 23 3 3.2 5.4
 -1 23 3 2.2 2.7
 -1 23 2 5.3 3.4
 -1 23 2 2.9 5.4
 1 23 -2 9.4 5.3
 1 23 -2 4 6.6
 -1 23 1 8.8 6.4
 1 23 -1 9 4.6
 -1 23 1 0.8 3.5
 -1 23 0 9.9 4.7
 1 23 0 12.1 4.8
 -1 23 0 5.7 7.3
 1 23 0 8.3 6.5
 1 23 1 20.9 7.6
 1 23 1 8.9 4.5
 -1 23 -1 24.5 9.5
 -1 23 -1 5.8 4.9
 -1 23 -2 27.5 6.9
 -1 23 -2 39.3 11.2
 1 23 2 22.3 5.3
 1 23 2 25.9 8
 1 23 3 28.2 8
 1 23 3 26.2 5.4
 -1 23 -3 26.1 7
 -1 23 -3 53.19 14.6
 1 23 4 -1.3 2.8
 -1 23 -4 23.8 11.4
 -1 23 -4 -12.8 5.7
 1 23 4 -0.5 4.6
 -1 23 -5 40 10
 1 23 5 61.99 11.1
 -1 23 -5 72.79 17.3
 1 23 5 80.19 10.2
 -1 23 -6 3.7 11.5
 1 23 6 -1.4 4.7
 -1 23 -6 3.8 7.4
 -1 23 -7 -5.8 7.7
 -1 23 -7 35.8 15
 -1 23 -8 -13.8 11.5
 -1 23 -8 -2.3 8.6
 -1 23 -9 45.4 19
 -1 23 -9 60.39 14.7
 1 24 -9 -8 9.8
 1 24 -9 20.4 15.6
 1 24 -8 1 9.6
 1 24 -8 -9.7 14.3
 -1 24 8 -0.5 5.9
 1 24 -7 29.8 13.5
 -1 24 7 27.4 8.6
 -1 24 6 10.5 5.8
 -1 24 6 3.1 3.7
 1 24 -6 -7 7.9
 1 24 -6 -8.5 10.3
 -1 24 5 13 6.6
 -1 24 5 6.9 3.5
 1 24 -5 8.3 7.1
 1 24 -5 1.4 9.9
 -1 24 4 7.2 5.8
 -1 24 4 5 3.4
 1 24 -4 0.7 8.8
 1 24 -4 0.1 6.6
 1 24 -3 10.2 6.1
 1 24 -3 -1 7
 -1 24 3 -1.4 3.3
 -1 24 3 0.8 6.3
 -1 24 2 2 3.8
 1 24 -2 10 5.4
 -1 24 2 5.9 6.9
 1 24 -2 9 8.5
 -1 24 1 70.69 13.6
 -1 24 1 79.59 9.5
 1 24 -1 30.1 10.5
 1 24 -1 69.29 10.7
 1 24 0 12.9 7.1
 1 24 0 7.1 4.8
 -1 24 0 12 5.2
 -1 24 -1 30.4 7.1
 1 24 1 29.5 11
 -1 24 -1 19.6 10.1
 1 24 1 27 6.2
 1 24 2 -4 3.4
 -1 24 -2 1.7 5.3
 -1 24 -2 4.6 8.1
 -1 24 -3 54.79 9.5
 -1 24 -3 41.5 14.3
 1 24 3 42.5 6.8
 1 24 4 -0.3 3.5
 -1 24 -4 8 6.6
 -1 24 -4 3.1 10.3
 -1 24 -5 1.1 11.2
 1 24 5 3.2 7.1
 -1 24 -5 7.1 7.6
 1 24 5 2.1 3.5
 1 24 6 8.3 6.4
 -1 24 -6 10.1 8.3
 -1 24 -6 17 13.2
 1 24 7 2 5.7
 -1 24 -7 -31.4 13
 -1 24 -7 9.3 9.2
 -1 24 -8 19.7 16.7
 -1 25 8 10.7 7.9
 1 25 -8 -26.4 14.1
 1 25 -7 -2.5 9.2
 1 25 -7 -4.9 12.8
 1 25 -6 11.2 10.8
 -1 25 6 24.9 8
 1 25 -6 28.4 14
 -1 25 5 5.4 7.1
 -1 25 5 18 4.7
 1 25 -5 17 11.5
 1 25 -5 14.4 7.9
 1 25 -4 51.09 14.8
 1 25 -4 17.5 8.6
 -1 25 4 17.7 5
 -1 25 4 24.8 8.1
 -1 25 3 7.4 8.2
 1 25 -3 14.4 10
 -1 25 3 13.1 4.7
 1 25 -3 6.8 7.1
 1 25 -2 7 9.3
 -1 25 2 14.8 4.9
 1 25 -2 12.2 6.4
 1 25 -1 8.4 8.7
 1 25 -1 3.5 5.6
 -1 25 1 7 7.8
 -1 25 1 -2.3 4.1
 1 25 0 65.69 14.3
 -1 25 0 48.7 8.8
 1 25 0 65.29 9.9
 -1 25 0 29.6 11.1
 1 25 1 -5.4 4.4
 -1 25 -1 -13.4 5
 1 25 1 0.9 6.7
 -1 25 -1 1.2 8.2
 -1 25 -2 -14.1 5.5
 1 25 2 13.4 7
 -1 25 -2 7.6 9.7
 1 25 3 10.7 6.6
 -1 25 -3 1.5 6.2
 -1 25 -3 -2.5 9.7
 1 25 3 2.3 3.7
 1 25 4 -0.1 3.6
 -1 25 -4 -2.5 7
 1 25 4 9.8 6.3
 -1 25 -4 3 10.5
 -1 25 -5 16.1 8.1
 1 25 5 7.6 4.1
 1 25 5 11.1 6.8
 -1 25 -5 14.5 12.3
 1 25 6 2.8 7
 -1 25 -6 -12 12.9
 1 25 6 4.8 4.3
 -1 25 -6 -14.3 7.7
 -1 25 -7 -17.9 14
 -1 25 -7 -0.3 8.6
 1 25 7 4.9 7.2
 1 26 -7 -13.9 14.7
 -1 26 7 -3.9 4.3
 -1 26 7 0.4 7.4
 1 26 -7 -14.7 10.1
 -1 26 6 97.79 16.9
 1 26 -6 120.39 19.3
 -1 26 6 165.38 14.6
 1 26 -5 1.4 10.5
 1 26 -5 0.2 8.7
 -1 26 5 -6.2 3.5
 -1 26 5 -2.2 6.5
 -1 26 4 47.6 11.3
 -1 26 4 23.6 5.6
 1 26 -4 14.1 9.2
 1 26 -4 1.5 11.3
 -1 26 3 -1.4 4.1
 1 26 -3 8.1 7.5
 -1 26 3 8.4 7.7
 1 26 -3 -2.4 7.6
 1 26 -2 32.5 11.9
 -1 26 2 28.7 10.7
 -1 26 2 11 5.6
 1 26 -2 28.5 8.3
 -1 26 1 15.4 8.9
 1 26 -1 -7.3 8.5
 1 26 -1 1 5.7
 -1 26 1 0.8 4.8
 1 26 0 2 8.1
 -1 26 0 22.1 6.6
 1 26 0 -7 5
 -1 26 0 12.5 9
 -1 26 -1 70.89 16.1
 1 26 1 67.19 14.3
 -1 26 -1 83.89 12.1
 1 26 1 72.09 11.1
 1 26 2 8.5 7.7
 -1 26 -2 -4.1 9.9
 -1 26 -2 3.6 6.8
 1 26 2 5.9 4.8
 1 26 3 -5.9 6.3
 1 26 3 6.4 4.8
 -1 26 -3 -6.5 6.7
 -1 26 -3 4.3 10.8
 1 26 4 14.7 8
 1 26 4 5.3 4.4
 -1 26 -4 4.2 12.5
 -1 26 -4 -1.5 7.6
 1 26 5 24.6 5.7
 1 26 5 18.6 8.2
 -1 26 -5 36.4 10.4
 -1 26 -5 10.6 14.7
 1 26 6 24.8 8.6
 1 26 6 27.1 6.2
 -1 26 -6 19 10.2
 -1 26 -6 13.9 15.6
 1 27 -6 11.6 14.4
 -1 27 6 39.5 10.6
 1 27 -6 27.8 11.4
 -1 27 6 30 6.7
 -1 27 5 1.6 8.4
 1 27 -5 0.2 9
 -1 27 5 5.2 5.6
 -1 27 4 -14.5 7.4
 1 27 -4 3.5 9.6
 -1 27 4 3.9 4.6
 1 27 -4 -12.5 10.8
 1 27 -3 3.7 8.2
 1 27 -3 -4.1 10.4
 -1 27 3 21.2 5.8
 -1 27 3 8.4 9.5
 -1 27 2 30.3 6.9
 1 27 -2 -0.1 10.4
 -1 27 2 12.8 10.1
 1 27 -2 22 8.1
 -1 27 1 6.1 6
 1 27 -1 1.2 6.5
 1 27 -1 2.8 9
 -1 27 1 19.4 9.2
 -1 27 0 15 10.3
 1 27 0 -3.2 9.3
 1 27 0 8.4 7.1
 -1 27 0 15 7
 -1 27 -1 32.2 12.9
 1 27 1 40.8 12.2
 -1 27 -1 52.79 10.2
 1 27 1 34.4 9
 1 27 2 21.1 9.6
 -1 27 -2 23.1 13.2
 -1 27 -2 22.8 8.4
 1 27 2 18.2 6.1
 1 27 3 16.8 6
 -1 27 -3 27.8 14.5
 -1 27 -3 -0.7 8.6
 1 27 3 30.9 10.4
 1 27 4 36 10.9
 -1 27 -4 15.2 15.3
 1 27 4 40.9 7.4
 -1 27 -4 33.7 10.1
 1 27 5 -0.3 8
 -1 27 -5 -21.7 8.4
 -1 27 -5 12 14.3
 1 27 5 6.2 4.3
 -1 28 4 16.4 9.6
 1 28 -4 17 9.8
 1 28 -4 14 13.1
 1 28 -3 20.8 10.2
 -1 28 3 11.1 10.1
 -1 28 3 18.4 6.8
 1 28 -3 17.7 14
 1 28 -2 17.7 11.5
 -1 28 2 -1.7 8.8
 -1 28 2 10.4 6.2
 1 28 -1 19.5 11.1
 -1 28 1 0.4 6.3
 -1 28 1 14.4 10.3
 1 28 0 9.4 7.6
 1 28 0 -1.8 9.5
 -1 28 0 1.8 9.5
 -1 28 0 7.9 7.2
 -1 28 -1 -20.7 9.5
 1 28 1 6.6 6.3
 1 28 1 8.2 9
 -1 28 -1 8.5 7.8
 1 28 2 49.7 8.8
 -1 28 -2 20.2 9.1
 1 28 2 19.5 11
 -1 28 -2 24.4 14.3
 -1 28 -3 25.6 15.8
 1 28 3 34.1 10.5
 -1 28 -3 6.5 9.1
 1 28 3 15 6.2
 1 28 4 -1.7 8.1
 1 28 4 3.1 5.3
 -1 28 -4 -1.2 9.1
 -1 28 -4 7.3 14.2
 -1 29 2 -14 9.4
 1 29 -2 2.3 8.4
 1 29 -2 2.4 13.5
 -1 29 2 1.5 6.6
 1 29 -1 3.6 11.9
 1 29 -1 5.7 7.9
 -1 29 1 -3.5 7.1
 -1 29 1 8.1 10.8
 1 29 0 6.6 7.4
 -1 29 0 -3.5 11.3
 -1 29 0 -2.4 7.8
 1 29 0 20.4 11.3
 1 29 1 18.9 11.4
 1 29 1 32.8 8.7
 -1 29 -1 44 14
 -1 29 -1 34.1 9.8
 2 0 -16 12.2 12.8
 2 0 -15 16.4 11.7
 2 0 -14 -2.6 8.6
 2 0 -14 -8.8 5.1
 2 0 -13 -4.2 5.4
 2 0 -13 3.3 6.1
 2 0 -13 1.3 7.7
 2 0 -12 572.44 51.59
 2 0 -12 544.05 46.8
 2 0 -12 561.24 45.7
 2 0 -11 2 4.6
 2 0 -11 3.4 5.1
 2 0 -11 -2.5 5.1
 2 0 -10 158.58 17.4
 2 0 -10 179.98 19.9
 2 0 -10 154.58 15.8
 -2 0 9 -8.7 5.7
 2 0 -9 -2.4 3.2
 2 0 -9 0.6 4
 2 0 -9 -1.5 4.1
 -2 0 8 29.7 7.7
 2 0 -8 37.4 7.2
 2 0 -8 36.8 5.8
 2 0 -8 18.8 6.2
 2 0 -7 -3.4 2.7
 -2 0 7 2.2 3.6
 2 0 -7 -2.3 2.1
 2 0 -7 0.5 3
 -2 0 7 -3.9 3.6
 2 0 -6 13.8 6.5
 2 0 -6 22.8 4
 2 0 -6 20.2 5.3
 -2 0 6 28.3 6.2
 -2 0 5 2.5 2.5
 2 0 -5 1.1 2
 2 0 -5 -1 1.3
 2 0 -5 1.3 2
 -2 0 5 -1.5 2.2
 -2 0 4 356.26 31
 -2 0 4 366.66 30.7
 2 0 -4 417.86 29.8
 2 0 -4 360.66 31.2
 2 0 -4 393.26 30.2
 -2 0 4 373.46 30.1
 -2 0 3 2.1 1.7
 -2 0 3 0.5 1.1
 2 0 -3 0.7 1
 2 0 -3 -0.7 1.5
 2 0 -3 -1.9 1
 -2 0 3 -0.9 1.4
 -2 0 2 1753.72 130.29
 2 0 -2 1650.23 130.49
 2 0 -2 1777.92 129.99
 -2 0 2 1729.13 130.09
 2 0 -2 1712.13 130.09
 -2 0 1 1.3 0.7
 2 0 -1 1.7 0.8
 2 0 -1 -0.3 1.3
 -2 0 1 -0.2 1.4
 2 0 -1 -0.7 0.5
 -2 0 0 1623.34 118.99
 2 0 0 1492.65 118.69
 2 0 1 -2.4 1.7
 2 0 2 5890.91 434.76
 -2 0 -2 5786.42 436.86
 2 0 2 5651.73 436.56
 -2 0 -3 -2.8 2.6
 2 0 3 -2 2
 2 0 3 3.1 3.4
 -2 0 -4 197.28 21.3
 2 0 4 207.18 21.3
 2 0 4 197.78 19.3
 -2 0 -4 256.97 20.2
 -2 0 -5 -3.5 2.6
 -2 0 -5 -2.4 3.7
 2 0 5 2.3 4.6
 2 0 5 1.8 4.4
 2 0 6 614.04 55.99
 -2 0 -6 761.02 57.29
 2 0 6 663.73 58.69
 -2 0 -6 723.63 59.39
 -2 0 -7 -1.2 3.4
 -2 0 -7 2.1 5.8
 -2 0 -8 39.7 12.1
 -2 0 -8 30 8.6
 -2 0 -9 -1.6 4.8
 -2 0 -9 -0.2 7.8
 -2 0 -10 298.07 33
 -2 0 -11 -12.8 8
 -2 0 -12 53.79 15.3
 -2 0 -13 -17.1 10.4
 -2 0 -14 -1.8 13
 2 1 -16 15.8 12.4
 2 -1 -16 12.3 13.8
 2 1 -15 14.7 11.7
 2 -1 -15 8.6 10.7
 2 1 -14 -8.6 7.6
 2 1 -14 2.8 10
 2 -1 -14 3.5 8
 2 1 -13 21.7 7.9
 2 1 -13 29.4 9.1
 2 1 -13 31.2 10.3
 2 -1 -13 12.9 9.1
 2 1 -12 250.47 28
 2 1 -12 225.48 25
 2 1 -12 229.58 23.3
 2 -1 -12 280.87 29.1
 2 -1 -12 244.78 21.9
 2 -1 -12 248.88 22.1
 2 1 -11 -0.8 5.8
 2 1 -11 -0.8 5.7
 2 1 -11 -1.4 5
 2 -1 -11 -2.9 5.1
 2 -1 -11 -1.4 3.5
 2 -1 -11 7.7 4.3
 2 1 -10 77.99 11.3
 2 1 -10 87.99 15
 2 1 -10 108.19 14.6
 2 -1 -10 91.09 15.3
 2 -1 -10 94.89 11.3
 2 -1 -10 88.09 10
 2 1 -9 38 9.5
 2 1 -9 63.79 10.6
 2 1 -9 57.89 8.5
 -2 1 9 37 9.7
 2 -1 -9 53.19 10.2
 2 -1 -9 51.99 7.1
 2 -1 -9 48.8 7.8
 -2 1 8 130.79 17.1
 2 1 -8 157.18 17
 2 1 -8 203.68 19.1
 2 1 -8 179.78 15.7
 -2 -1 8 136.79 17.7
 2 -1 -8 161.28 14.3
 2 -1 -8 161.98 15.2
 2 -1 -8 156.78 17.6
 2 1 -7 83.39 11.1
 -2 1 7 109.59 12
 2 1 -7 87.99 13
 2 1 -7 89.69 9.5
 -2 1 7 68.99 11.7
 2 -1 -7 84.59 12.1
 -2 -1 7 80.19 12.3
 -2 -1 7 70.99 11.3
 2 1 -6 167.18 16.4
 2 1 -6 177.58 15.3
 -2 1 6 157.18 16.3
 2 1 -6 151.68 16.4
 2 -1 -6 169.98 14.5
 2 -1 -6 174.08 16.9
 -2 -1 6 165.48 16.6
 2 -1 -6 170.88 14
 2 1 -5 102.29 10.5
 2 1 -5 98.89 10.8
 -2 1 5 100.19 10.4
 2 1 -5 92.69 9.6
 -2 1 5 85.79 10.4
 -2 -1 5 99.69 10.7
 2 -1 -5 112.59 8.7
 2 -1 -5 95.49 10.9
 2 -1 -5 96.39 8.3
 -2 -1 5 99.69 10.9
 2 1 -4 263.37 21.1
 2 1 -4 247.38 21.5
 2 1 -4 245.58 22.8
 -2 1 4 242.68 20.4
 -2 1 4 253.97 19.9
 -2 1 4 243.88 21.3
 2 -1 -4 235.68 21.2
 -2 -1 4 247.28 21.2
 -2 -1 4 249.78 21.4
 2 1 -3 1246.28 94.59
 -2 1 3 1194.58 93.09
 2 1 -3 1269.27 94.29
 -2 1 3 1248.88 94.49
 2 1 -3 1310.17 94.09
 -2 1 3 1263.57 93.29
 -2 -1 3 1206.58 94.09
 2 -1 -3 1171.78 95.09
 -2 -1 3 1241.08 94.99
 -2 -1 3 1186.38 94.39
 2 1 -2 961.1 74.89
 2 1 -2 1032 74.69
 -2 1 2 929.51 74.69
 2 1 -2 995.8 74.89
 -2 -1 2 1013.3 74.69
 -2 -1 2 992.3 74.99
 2 -1 -2 941.71 74.79
 -2 1 1 915.41 71.49
 2 1 -1 941.41 72.09
 -2 1 1 895.01 70.89
 2 1 -1 957.3 71.09
 2 1 -1 984.1 71.19
 2 -1 -1 961.9 71.19
 -2 -1 1 876.81 71.99
 -2 -1 1 986.5 71.09
 2 -1 -1 931.41 70.99
 2 1 0 1.2 2.3
 -2 1 0 0.1 1.8
 -2 -1 0 2.5 2
 2 -1 0 1.1 1.8
 2 1 1 2593.24 204.98
 -2 -1 -1 2480.45 207.78
 2 -1 1 2996.2 205.08
 -2 1 -2 1141.19 93.69
 2 1 2 1116.49 93.29
 2 -1 2 1267.67 91.69
 -2 -1 -2 1255.77 93.79
 2 1 3 85.39 8.8
 -2 1 -3 82.49 10.7
 2 1 3 86.49 10.6
 -2 -1 -3 80.99 10.6
 2 -1 3 81.89 10.3
 2 -1 3 76.29 8.7
 2 1 4 9.9 3.5
 2 1 4 16.5 5.6
 -2 1 -4 27.9 5.3
 -2 1 -4 18.1 6.1
 -2 -1 -4 10.5 5.3
 2 -1 4 10 5.2
 2 -1 4 11.9 3.5
 -2 1 -5 818.72 70.09
 -2 1 -5 906.61 67.99
 2 1 5 790.82 67.29
 2 -1 5 878.51 69.99
 -2 -1 -5 837.42 69.59
 2 1 6 9.6 5.9
 2 1 6 7.8 4.2
 -2 1 -6 10.3 4.2
 -2 1 -6 9.2 6.1
 2 -1 6 -0.8 3.5
 2 -1 6 18.6 7.9
 -2 -1 -6 5.8 5.2
 -2 1 -7 1 6.8
 -2 1 -7 8.8 4.6
 -2 -1 -7 12.4 7.1
 -2 1 -8 -3.8 6.4
 -2 1 -8 4.6 4.8
 -2 -1 -8 10 7.3
 -2 1 -9 1.1 5
 -2 1 -9 0.4 7.1
 -2 -1 -9 3.8 7.8
 -2 1 -10 31.2 12.3
 -2 1 -10 59.29 13.3
 -2 -1 -10 50.99 13.2
 -2 1 -11 15 11
 -2 -1 -11 -7.3 8.6
 -2 1 -12 4.7 11.3
 -2 -1 -12 4.6 10.2
 -2 1 -13 28.2 14.3
 -2 -1 -13 27.9 12.9
 -2 1 -14 13.4 14.8
 -2 -1 -14 26.1 14.3
 2 2 -16 29 15.1
 2 2 -15 7.3 9
 2 2 -15 -8.2 10.2
 2 -2 -15 7.4 10.7
 2 2 -14 12.6 9.7
 2 2 -14 23.5 10.2
 2 -2 -14 4.8 9.3
 2 2 -13 29.3 9.8
 2 2 -13 0.6 7.9
 2 -2 -13 28.3 10.5
 2 2 -12 -0.3 7.1
 2 2 -12 1.5 7.9
 2 -2 -12 -0.4 7.8
 2 2 -11 41.6 10.6
 2 2 -11 39.4 10.2
 2 2 -11 30.3 8.5
 2 -2 -11 37.5 11.2
 2 -2 -11 37.7 4.9
 2 2 -10 44.2 11
 2 2 -10 44.5 8.1
 2 2 -10 42.8 10.3
 2 -2 -10 43.4 10.3
 2 -2 -10 35.7 5
 2 2 -9 20.2 5.9
 -2 2 9 21.5 7.4
 2 2 -9 14.7 7.3
 2 2 -9 11.4 5.9
 2 -2 -9 24.6 5.5
 2 -2 -9 23.2 3.6
 2 -2 -9 16.4 6.9
 2 2 -8 11.3 5.5
 2 2 -8 9.3 5
 -2 2 8 7.5 5.4
 2 2 -8 13.9 4.2
 -2 -2 8 10.9 6.2
 2 -2 -8 6 2.2
 2 -2 -8 8.5 2.6
 2 -2 -8 3.7 4
 2 2 -7 2.3 2.8
 -2 2 7 4.4 4.1
 2 2 -7 2 4.2
 -2 2 7 4 4.1
 2 2 -7 5.5 4.3
 -2 -2 7 -2.2 3.1
 2 -2 -7 3.4 1.5
 2 -2 -7 4 1.5
 -2 -2 7 5.3 4.5
 2 -2 -7 10 4.6
 -2 2 6 780.22 61.29
 2 2 -6 753.52 61.99
 2 2 -6 775.52 60.59
 2 2 -6 807.92 62.09
 2 -2 -6 754.22 61.79
 -2 -2 6 745.23 62.99
 -2 -2 6 757.42 61.99
 -2 2 5 3.7 3
 -2 2 5 -0.5 2.1
 2 2 -5 0.8 2.5
 2 2 -5 4.4 2.3
 2 2 -5 1.6 2.6
 -2 -2 5 -0.9 2.3
 2 -2 -5 4.1 2.7
 -2 -2 5 0.4 2.2
 2 2 -4 50.49 6.3
 2 2 -4 69.29 7.4
 -2 2 4 54.19 7.6
 -2 2 4 51.19 5.1
 2 2 -4 59.89 8
 -2 2 4 65.19 5.9
 2 -2 -4 53.29 7.5
 -2 -2 4 56.29 6.5
 -2 -2 4 49.1 6.6
 -2 -2 4 56.89 7
 -2 2 3 2.4 1.9
 2 2 -3 0.7 1.8
 2 2 -3 6.6 2.4
 2 2 -3 5.8 2.3
 -2 -2 3 2.4 2.2
 -2 -2 3 -1.5 1.6
 -2 -2 3 3 1.9
 2 2 -2 515.55 40.9
 -2 2 2 509.25 40.6
 2 2 -2 586.54 42.2
 -2 -2 2 537.75 40.9
 2 -2 -2 516.35 40.7
 -2 -2 2 521.55 41.3
 -2 -2 2 510.15 40.7
 -2 2 1 1551.44 115.79
 -2 2 1 1481.65 115.39
 2 2 -1 1575.74 117.69
 2 2 -1 1555.64 115.79
 2 2 -1 1510.85 115.89
 -2 -2 1 1515.95 116.89
 -2 -2 1 1621.14 115.99
 2 -2 -1 1471.35 115.49
 -2 2 0 136.29 11.6
 2 2 0 120.29 11.6
 -2 -2 0 135.39 11.8
 2 -2 0 113.59 11.1
 2 2 1 728.83 59.19
 -2 -2 -1 777.52 60.39
 2 -2 1 773.42 57.39
 2 -2 1 718.53 58.89
 -2 2 -2 2321.17 159.48
 2 2 2 2004.1 158.68
 2 -2 2 1842.52 158.28
 -2 -2 -2 2238.28 158.88
 2 -2 2 1957.1 156.68
 -2 2 -3 264.97 24.1
 2 2 3 238.48 21.4
 2 2 3 252.97 23.4
 -2 2 -3 291.07 21.8
 -2 -2 -3 252.97 23
 2 -2 3 254.87 23.4
 2 -2 3 211.78 21
 2 2 4 475.95 40.3
 -2 2 -4 540.05 38.7
 -2 2 -4 468.25 41
 2 2 4 485.15 38.3
 2 -2 4 429.56 37.8
 -2 -2 -4 415.66 39.3
 2 -2 4 430.66 40
 -2 2 -5 0.4 2.2
 2 2 5 -8 6.7
 -2 2 -5 6 4.8
 2 2 5 3.7 3.1
 2 -2 5 -4.9 3.8
 -2 -2 -5 0.4 3.5
 2 -2 5 7 3.6
 2 2 6 51.49 9.6
 -2 2 -6 61.39 12.2
 -2 2 -6 46.8 8.8
 2 2 6 44.6 10.7
 2 -2 6 62.89 11.8
 2 -2 6 51.29 9.3
 -2 -2 -6 53.99 10.8
 -2 2 -7 161.08 17.3
 -2 2 -7 121.49 19.7
 -2 -2 -7 147.09 18.2
 -2 2 -8 50.09 10.7
 -2 2 -8 52.09 12.5
 -2 -2 -8 60.59 12.7
 -2 2 -9 5.7 6.3
 -2 2 -9 7.1 8.3
 -2 -2 -9 -8.4 11.3
 -2 2 -10 100.29 18.4
 -2 2 -10 102.89 16.8
 -2 -2 -10 101.89 17.5
 -2 2 -11 56.19 15
 -2 2 -11 30.3 10.8
 -2 -2 -11 27.2 11
 -2 2 -12 4 12.6
 -2 -2 -12 -3.7 8.8
 -2 2 -13 -0.1 13.4
 -2 -2 -13 0.3 11
 -2 2 -14 2.2 14.6
 -2 -2 -14 13.5 11.8
 2 3 -16 6.8 11.1
 2 3 -15 -3.2 9.4
 2 -3 -15 -0.2 10.1
 2 3 -14 2.4 8.6
 2 3 -14 14 10.2
 2 -3 -14 3.4 9.2
 2 3 -13 58.59 14.5
 2 3 -13 59.99 14.9
 2 3 -13 43.1 11.6
 2 -3 -13 59.19 14.1
 2 3 -12 87.59 16.9
 2 3 -12 102.89 14.3
 2 3 -12 98.89 23
 2 -3 -12 98.59 17.6
 2 3 -11 2.4 6.7
 2 3 -11 1.1 5.8
 2 3 -11 13.7 7.9
 2 -3 -11 9 5.9
 2 3 -10 21.5 9.8
 2 3 -10 36.8 8.6
 2 3 -10 43 10.1
 2 -3 -10 37.2 9.8
 -2 3 9 276.17 29.9
 2 3 -9 338.97 31.4
 2 3 -9 342.17 28.6
 2 3 -9 311.17 30.6
 2 -3 -9 310.67 30.3
 2 3 -8 12.9 6.2
 2 3 -8 -4 3.1
 2 3 -8 8.6 4.6
 -2 3 8 0.5 4.8
 2 -3 -8 3.1 4.2
 -2 -3 8 5.1 5.6
 -2 3 7 -6.7 3.4
 2 3 -7 1.7 3.6
 -2 3 7 2.5 4.2
 2 3 -7 1.5 2.8
 2 3 -7 -1.5 3.4
 2 -3 -7 1.4 3
 -2 -3 7 9.2 4.7
 -2 -3 7 3.6 4.1
 2 3 -6 371.46 31
 2 3 -6 341.87 30.4
 -2 3 6 352.56 29.4
 2 3 -6 330.67 29.1
 -2 -3 6 354.76 30.7
 -2 -3 6 313.77 29.6
 2 -3 -6 358.46 30.3
 2 3 -5 883.71 67.69
 2 3 -5 824.62 66.29
 2 3 -5 790.42 66.89
 -2 3 5 799.02 66.59
 -2 -3 5 877.71 66.89
 -2 -3 5 872.91 67.39
 2 -3 -5 874.51 66.99
 2 3 -4 554.34 44.7
 -2 3 4 538.35 44.7
 2 3 -4 613.04 45.6
 2 3 -4 527.95 44.9
 2 -3 -4 586.34 44.9
 -2 -3 4 502.45 44.5
 -2 -3 4 612.04 45.1
 -2 -3 4 562.84 45.2
 2 3 -3 88.19 8.6
 2 3 -3 82.09 8.3
 -2 3 3 65.69 7.6
 2 3 -3 77.29 8
 -2 -3 3 71.89 8
 -2 -3 3 96.69 8.5
 -2 -3 3 71.99 7.8
 -2 3 2 4910.11 394.66
 2 3 -2 5222.98 395.06
 2 3 -2 5547.25 395.96
 -2 -3 2 5460.95 395.26
 2 -3 -2 5028.8 394.76
 -2 -3 2 5362.06 394.96
 2 3 -1 461.75 39.4
 -2 3 1 480.75 37.8
 2 3 -1 496.95 39
 -2 3 1 504.75 38.1
 2 -3 -1 487.05 37.8
 -2 -3 1 485.85 40.2
 -2 -3 1 564.34 38.2
 2 3 0 1898.71 143.29
 -2 3 0 1960 142.89
 2 -3 0 1661.73 141.09
 2 -3 0 2015 142.59
 -2 3 -1 156.18 15.3
 -2 3 -1 180.58 13.4
 2 3 1 171.68 15.4
 2 -3 1 151.28 14.8
 2 -3 1 151.88 13.2
 -2 -3 -1 164.18 15.1
 2 3 2 10.4 3.7
 -2 3 -2 14.7 4.6
 2 -3 2 6.5 2.4
 2 -3 2 7.1 3.5
 -2 -3 -2 8 3.3
 -2 3 -3 2417.56 187.48
 2 3 3 2301.37 189.38
 -2 3 -3 2812.62 190.98
 2 -3 3 2419.96 189.68
 -2 -3 -3 2392.16 189.08
 2 -3 3 2493.75 187.58
 2 3 4 312.37 29.8
 -2 3 -4 383.06 33.3
 2 3 4 388.86 32.4
 -2 3 -4 372.46 30.1
 2 -3 4 351.16 32
 -2 -3 -4 349.77 31.3
 2 -3 4 343.97 29.7
 -2 3 -5 60.99 12.8
 -2 3 -5 81.09 11
 2 3 5 84.99 10
 2 -3 5 97.59 12.2
 2 -3 5 55.09 9.9
 -2 -3 -5 84.29 11
 -2 3 -6 14.2 6.8
 -2 3 -6 5.3 3.7
 2 3 6 4.9 6.4
 -2 -3 -6 9 5.1
 2 -3 6 12.2 4.5
 -2 3 -7 -11 3.8
 -2 3 -8 -3.3 4.9
 -2 3 -8 1.7 7.4
 -2 -3 -8 0.9 5.1
 -2 3 -9 46.4 13.4
 -2 3 -9 54.79 11.7
 -2 -3 -9 48 11.5
 -2 3 -10 65.39 13.7
 -2 3 -10 99.79 19.5
 -2 -3 -10 75.59 14
 -2 3 -11 12.6 11.3
 -2 3 -11 -9.1 6.7
 -2 -3 -11 9.3 9
 -2 3 -12 35.5 12.2
 -2 3 -12 21.5 13.2
 -2 -3 -12 28 10.9
 -2 3 -13 15.7 14.1
 -2 -3 -13 6.7 9.8
 -2 -3 -14 19.5 11.6
 2 4 -16 -16 12
 2 4 -15 7.4 12.1
 2 4 -15 -12.8 11
 2 4 -14 42.4 13.4
 2 4 -14 50.99 13.4
 2 -4 -14 26.2 13
 2 4 -13 16.9 10.2
 2 4 -13 22.7 11.4
 2 -4 -13 21.8 10.7
 2 4 -12 9.1 8.7
 2 4 -12 42.1 11.4
 2 -4 -12 56.69 15.6
 2 4 -11 47.2 21.2
 2 4 -11 58.99 13.1
 2 4 -11 91.59 13.5
 2 -4 -11 104.59 16.6
 2 4 -10 140.89 17.4
 2 4 -10 119.89 14.8
 2 4 -10 126.59 19.1
 2 -4 -10 111.39 17.9
 2 4 -9 20.4 7.8
 2 4 -9 35 9.9
 -2 4 9 31.7 8.5
 2 4 -9 26.8 6.8
 2 -4 -9 41.5 9
 2 4 -8 49.7 10.1
 2 4 -8 28.8 7.2
 -2 4 8 42.2 8.7
 2 4 -8 41.9 9.7
 2 -4 -8 50.89 9.9
 -2 4 7 45.7 8.4
 2 4 -7 41.9 8.5
 2 4 -7 45.3 9.6
 -2 4 7 50.99 8.9
 2 4 -7 56.89 8.5
 -2 -4 7 45.8 8.4
 2 -4 -7 43.2 8.3
 -2 -4 7 49.7 9.4
 -2 4 6 10.2 3.5
 2 4 -6 0.1 3.3
 2 4 -6 6.7 3.8
 2 4 -6 0.1 2.6
 2 -4 -6 4.1 3
 -2 -4 6 1.8 3.1
 -2 -4 6 1.9 3.1
 2 4 -5 9.1 3.7
 -2 4 5 13.6 3
 2 4 -5 14.1 4
 -2 4 5 16.5 4
 2 4 -5 16.6 4.6
 -2 -4 5 20.4 4.8
 -2 -4 5 12.7 3.9
 2 -4 -5 23.1 4.8
 2 4 -4 134.99 13.2
 -2 4 4 138.59 12.9
 2 4 -4 162.78 14.2
 2 4 -4 127.69 13
 -2 -4 4 108.69 12.4
 2 -4 -4 148.39 13
 -2 -4 4 144.09 13.5
 -2 4 3 20.6 3.7
 2 4 -3 14.2 3.7
 2 4 -3 15 4
 2 4 -3 25 4.4
 -2 -4 3 27.5 4.7
 -2 -4 3 21.3 3.8
 2 -4 -3 22.2 4.3
 -2 -4 3 14.3 3.7
 -2 4 2 4630.44 359.76
 2 4 -2 4744.53 360.66
 2 4 -2 4350.76 360.06
 2 4 -2 4553.84 361.06
 -2 -4 2 4827.02 361.16
 -2 -4 2 5063.09 360.06
 -2 -4 2 4967 360.46
 2 -4 -2 5154.58 359.86
 2 4 -1 261.17 20.5
 -2 4 1 247.78 19.5
 2 4 -1 241.68 21.5
 -2 4 1 253.27 19.9
 2 4 -1 239.28 20
 -2 -4 1 268.47 20
 -2 -4 1 268.87 21.6
 -2 4 0 179.58 14.6
 -2 4 0 164.28 12.5
 2 4 0 141.69 14.6
 -2 -4 0 154.48 14.7
 2 -4 0 168.98 14.5
 -2 4 -1 219.28 19
 2 4 1 257.47 21.4
 -2 4 -1 246.98 21.4
 2 -4 1 231.18 19
 -2 -4 -1 269.17 21.2
 2 -4 1 240.98 20.9
 -2 4 -2 985.3 77.79
 2 4 2 1089.19 79.59
 -2 4 -2 1028.7 79.89
 2 -4 2 1092.49 79.49
 -2 -4 -2 1013.8 78.79
 2 -4 2 865.71 76.89
 -2 4 -3 881.01 69.39
 -2 4 -3 849.22 66.29
 2 4 3 895.21 68.59
 2 -4 3 802.82 66.09
 -2 -4 -3 839.42 67.69
 2 4 4 215.48 22.6
 -2 4 -4 222.88 20.7
 2 4 4 254.27 21.3
 -2 4 -4 234.88 23.8
 2 -4 4 221.88 20.6
 2 -4 4 239.58 23.1
 -2 -4 -4 247.88 22.2
 -2 4 -5 79.39 9.1
 -2 4 -5 70.69 13
 2 4 5 50.79 9
 -2 -4 -5 65.79 10.4
 2 -4 5 55.09 9
 2 -4 5 67.79 12.6
 2 4 6 851.91 72.09
 -2 4 -6 908.01 69.79
 -2 4 -6 853.21 73.29
 2 -4 6 881.41 69.49
 -2 -4 -6 811.72 70.19
 -2 4 -7 99.99 18.6
 -2 -4 -7 142.99 16.3
 -2 4 -8 9.3 8.9
 -2 4 -8 19.8 6.8
 -2 -4 -8 13.5 6.2
 -2 4 -9 133.49 22.2
 -2 4 -9 104.09 16.3
 -2 -4 -9 101.39 16.1
 -2 4 -10 336.77 39
 -2 4 -10 376.66 36.1
 -2 4 -11 2.9 11.1
 -2 4 -11 -1.1 7.5
 -2 -4 -11 0.3 7.4
 -2 4 -12 16.7 13.8
 -2 4 -12 9.3 9
 -2 -4 -12 1.9 8.5
 -2 4 -13 -4 10.1
 -2 4 -13 7 14.1
 -2 -4 -13 15.1 10
 -2 4 -14 -6.1 15.6
 -2 -4 -14 13.2 10.3
 2 5 -16 -1.6 13.3
 2 5 -15 16 13.5
 2 5 -15 -7.9 9.7
 2 5 -14 47.8 13
 2 5 -14 17.7 12.1
 2 5 -13 10.9 8.2
 2 5 -13 9 9.8
 2 -5 -13 12.5 9.7
 2 5 -12 -13.3 8.1
 2 5 -11 73.19 14.8
 2 5 -11 63.59 14.9
 2 -5 -11 58.29 12.5
 2 5 -10 63.19 12.3
 2 5 -10 56.29 15.7
 -2 5 10 54.39 12.5
 2 5 -10 62.19 12.1
 2 -5 -10 85.99 14
 2 5 -9 55.69 9.9
 2 5 -9 70.49 13.5
 2 5 -9 62.89 12.1
 -2 5 9 29.1 9.6
 2 -5 -9 70.39 11.4
 2 5 -8 50.59 10.5
 2 5 -8 47.2 9.4
 -2 5 8 36.6 8.5
 2 5 -8 51.49 9.1
 2 -5 -8 45.1 9.2
 -2 5 7 36.6 7.1
 -2 5 7 27.9 7.2
 2 5 -7 47.5 8.1
 2 5 -7 40.9 8.1
 2 5 -7 30.2 8.4
 -2 -5 7 27.9 7.2
 2 -5 -7 30.5 7.5
 2 5 -6 34.6 6.8
 -2 5 6 42.7 6.6
 -2 5 6 39.8 8.4
 2 5 -6 37.7 7.3
 2 5 -6 49.6 8.9
 2 -5 -6 46.4 7.7
 -2 -5 6 44.1 7.7
 -2 -5 6 41.7 8.3
 2 5 -5 573.74 48.8
 -2 5 5 596.54 46.5
 2 5 -5 603.54 49.8
 2 5 -5 617.14 49
 -2 5 5 556.94 48.4
 -2 -5 5 611.14 48.6
 2 -5 -5 670.93 49
 -2 -5 5 592.44 49.3
 2 5 -4 74.29 8.7
 -2 5 4 71.89 8.2
 2 5 -4 64.79 8.1
 2 5 -4 67.39 8.6
 -2 -5 4 71.99 8.6
 2 -5 -4 81.89 8.4
 -2 -5 4 68.29 7.9
 2 5 -3 1272.87 104.09
 2 5 -3 1343.07 104.39
 2 5 -3 1343.17 103.59
 -2 5 3 1352.16 103.29
 -2 -5 3 1179.28 102.99
 -2 -5 3 1518.95 104.29
 -2 -5 3 1322.17 104.19
 2 -5 -3 1484.45 103.39
 2 5 -2 147.69 13.1
 2 5 -2 142.69 13.6
 2 5 -2 144.39 12.5
 -2 5 2 141.09 12.1
 -2 -5 2 142.09 12.2
 -2 -5 2 148.19 12.8
 -2 -5 2 136.99 13.4
 -2 5 1 1304.67 97.59
 2 5 -1 1200.98 99.19
 -2 5 1 1430.66 97.09
 2 5 -1 1247.88 97.59
 2 5 -1 1231.08 98.09
 -2 -5 1 1291.37 99.19
 -2 5 0 134.19 12.1
 2 5 0 150.18 14.7
 -2 -5 0 163.28 14.7
 2 -5 0 151.98 13.4
 2 -5 0 176.68 11.9
 2 5 1 1047.4 76.69
 -2 5 -1 852.61 74.09
 -2 5 -1 1154.08 77.19
 2 -5 1 918.21 73.99
 2 -5 1 939.21 75.89
 -2 -5 -1 1004.1 76.29
 -2 5 -2 13.5 3.3
 2 5 2 18 4.9
 -2 5 -2 20 5.3
 2 -5 2 17.8 3.1
 -2 -5 -2 13.2 4.1
 2 -5 2 23.6 5.6
 -2 5 -3 107.69 13.6
 -2 5 -3 112.59 11.1
 2 5 3 115.49 13.1
 2 -5 3 116.79 11.1
 2 -5 3 117.49 13
 -2 -5 -3 116.99 12.3
 2 5 4 207.58 21.1
 -2 5 -4 217.68 19.9
 -2 5 -4 244.88 23.4
 2 5 4 220.18 22
 2 -5 4 209.88 19.6
 -2 -5 -4 230.58 20.9
 2 5 5 49.7 12.2
 -2 5 -5 76.39 13.4
 -2 5 -5 63.19 9.3
 2 5 5 61.59 9.3
 2 -5 5 67.79 9.9
 2 -5 5 80.09 13
 -2 -5 -5 61.79 10.3
 2 5 6 23.3 8.2
 -2 5 -6 29.2 6.6
 -2 5 -6 8 7.1
 2 -5 6 11.8 4.5
 -2 -5 -6 15.9 5.8
 -2 5 -7 6.1 6
 -2 -5 -7 1.2 4.3
 -2 5 -8 56.49 13.9
 -2 5 -8 68.59 12.2
 -2 -5 -8 54.69 10.7
 -2 5 -9 72.79 13.3
 -2 5 -9 68.59 16.7
 -2 -5 -9 42.1 10.3
 -2 5 -10 7.4 7.4
 -2 5 -10 14.9 11.2
 -2 -5 -10 -8.7 5.9
 -2 5 -11 45.8 16.5
 -2 5 -11 48.5 12.8
 -2 5 -12 28.5 16.2
 -2 5 -12 61.99 14.9
 -2 5 -13 8.6 10.2
 -2 5 -13 17 14.6
 -2 5 -14 20 16.6
 2 6 -15 -5.9 10.2
 2 6 -15 14.5 13.7
 2 6 -14 -2.4 12.3
 2 6 -14 -0.7 9.4
 2 6 -13 -13.7 10.3
 2 6 -13 -4.4 8.4
 2 6 -12 16.1 14.4
 2 6 -12 33 12.3
 2 6 -11 34.5 10.6
 2 6 -11 43.7 12.7
 2 -6 -11 36.5 10.9
 2 6 -10 72.19 15.1
 2 6 -10 72.99 14.1
 2 -6 -10 76.19 13.8
 2 6 -9 -11.6 8
 2 6 -9 7.5 5.4
 -2 6 9 25.8 12.7
 2 -6 -9 6.3 4.8
 -2 6 8 16.5 5.6
 2 6 -8 17 7.5
 2 6 -8 12 5.5
 2 6 -8 14.2 5.7
 2 -6 -8 11.2 5.4
 2 6 -7 144.89 17.4
 -2 6 7 140.29 15.7
 2 6 -7 127.59 16
 -2 6 7 151.28 15.2
 2 6 -7 145.39 16
 2 -6 -7 176.58 16.5
 2 6 -6 132.99 15.5
 -2 6 6 121.69 12.4
 -2 6 6 107.39 13.7
 2 6 -6 151.48 14.6
 2 6 -6 136.69 14.3
 -2 -6 6 121.29 13.6
 2 -6 -6 140.99 14.3
 -2 -6 6 154.88 15.5
 2 6 -5 31.3 6.9
 2 6 -5 36.9 6.6
 2 6 -5 34.1 6.9
 -2 6 5 33.2 6
 -2 6 5 41.2 4.4
 -2 -6 5 36.8 7.4
 2 -6 -5 40.6 6.9
 -2 -6 5 27.2 5.7
 2 6 -4 1.9 2.6
 2 6 -4 1 2
 -2 6 4 -0.9 2
 2 6 -4 3.6 2.9
 -2 -6 4 -0.6 1.8
 -2 -6 4 0.4 2.5
 2 6 -3 9.6 2.8
 -2 6 3 3.9 2.2
 2 6 -3 6.3 3.1
 2 6 -3 7.9 3.1
 -2 -6 3 5.3 2.7
 -2 -6 3 4.6 2.1
 -2 -6 3 5.4 2.7
 2 6 -2 68.89 7.5
 2 6 -2 70.39 8.1
 2 6 -2 70.09 6.9
 -2 -6 2 62.99 7.7
 -2 -6 2 63.49 6.9
 -2 -6 2 59.99 6.3
 2 6 -1 478.75 34.8
 2 6 -1 415.86 35.3
 2 6 -1 413.06 36.6
 -2 6 1 421.86 34.8
 -2 -6 1 518.15 34.6
 -2 -6 1 412.66 36.2
 -2 6 0 175.58 15.7
 2 6 0 172.18 16.3
 2 6 0 194.78 14.2
 -2 6 0 167.18 13.7
 -2 -6 0 158.48 15.8
 2 -6 0 180.28 15
 -2 6 -1 160.78 13.5
 2 6 1 186.58 16.1
 -2 6 -1 166.08 15.9
 2 -6 1 153.68 15
 2 -6 1 158.58 13.2
 -2 -6 -1 173.18 15.6
 2 6 2 169.08 15.9
 -2 6 -2 179.68 16.6
 2 -6 2 139.69 13.2
 2 -6 2 134.49 14.9
 -2 -6 -2 174.18 15.2
 -2 6 -3 2.6 2.3
 2 6 3 8 3.9
 -2 6 -3 5 4.4
 2 -6 3 3.7 3.5
 -2 -6 -3 7 3.4
 2 -6 3 5.8 2.7
 -2 6 -4 2.1 2.4
 -2 6 -4 -2.2 3.7
 2 6 4 0.8 3.7
 -2 -6 -4 14.1 4.2
 2 -6 4 3.8 3.8
 2 -6 4 0.5 2.5
 -2 6 -5 1124.49 83.79
 -2 6 -5 1022.7 78.89
 2 6 5 920.71 80.69
 2 6 5 1016.9 79.19
 2 -6 5 935.91 80.89
 -2 -6 -5 1046.2 79.39
 2 -6 5 926.11 78.19
 2 6 6 659.93 61.99
 -2 6 -6 777.82 60.29
 -2 6 -6 804.32 68.39
 -2 -6 -6 742.83 59.99
 2 -6 6 702.73 59.39
 -2 6 -7 198.78 24.8
 -2 -6 -7 209.28 21
 -2 6 -8 -3.5 5.2
 -2 6 -8 -1 8.4
 -2 -6 -8 0.8 5
 -2 6 -9 305.17 36.1
 -2 6 -9 334.77 31.9
 -2 -6 -9 312.77 29.8
 -2 6 -10 7.6 11.2
 -2 6 -10 2.1 6.9
 -2 -6 -10 0.2 5.6
 -2 6 -11 -5.7 7.7
 -2 6 -11 12.1 12.2
 -2 -6 -11 9.3 7.4
 -2 6 -12 55.39 14.2
 -2 6 -12 30.6 16.5
 -2 -6 -12 35.4 10.1
 -2 6 -13 9.6 14.5
 -2 6 -13 5.6 9.7
 -2 -6 -13 1.1 8.4
 -2 6 -14 6 10.5
 -2 6 -14 30.8 17.8
 2 7 -15 -8.7 11.7
 2 7 -15 -13.2 14.7
 2 7 -14 23 12.4
 2 7 -14 6.4 12.6
 2 7 -13 22.1 10
 2 7 -13 21.5 12.4
 2 7 -12 50.49 14.1
 2 7 -12 61.19 14.2
 2 7 -11 5.9 7.9
 2 7 -11 12.6 9.6
 -2 7 10 16.7 9.3
 2 7 -10 18.6 8
 2 7 -10 6.4 8.2
 2 7 -9 3.1 7.3
 2 7 -9 10.2 6
 2 7 -8 73.99 13.3
 2 7 -8 51.69 10.5
 -2 7 8 61.59 10.7
 2 7 -8 105.39 18.5
 2 -7 -8 88.49 12.6
 -2 7 7 70.89 9.5
 2 7 -7 93.89 14.1
 2 7 -7 82.69 12.7
 2 7 -7 62.89 12.1
 -2 7 6 104.29 10.9
 2 7 -6 122.09 13.4
 -2 7 6 120.19 13
 2 7 -6 108.29 14
 2 7 -6 110.39 12.6
 -2 -7 6 92.19 11.9
 -2 -7 6 133.59 13.9
 2 7 -5 335.97 29.3
 2 7 -5 335.87 30.6
 2 7 -5 356.76 30.1
 -2 7 5 313.27 28.7
 -2 -7 5 350.76 30.1
 2 7 -4 153.88 15.2
 -2 7 4 137.29 13.7
 -2 7 4 154.28 11.9
 2 7 -4 121.99 13.8
 2 7 -4 173.48 16
 -2 -7 4 134.29 14.5
 -2 -7 4 150.48 13.7
 -2 7 3 188.98 16.5
 2 7 -3 192.78 16.8
 2 7 -3 190.18 18.2
 2 7 -3 170.48 17.4
 -2 -7 3 191.88 16.3
 -2 -7 3 179.38 17.6
 -2 -7 3 212.38 17.5
 2 7 -2 502.35 39.1
 2 7 -2 452.25 39.6
 -2 7 2 499.75 37.7
 -2 -7 2 439.26 39.2
 -2 -7 2 485.35 37.6
 -2 -7 2 499.05 38.5
 2 7 -1 0.5 1.2
 2 7 -1 1.7 2.3
 -2 7 1 -0.1 1.3
 2 7 -1 -1.2 1.2
 -2 -7 1 -3.1 1.8
 -2 -7 1 -0.3 0.8
 -2 7 0 559.34 43.9
 -2 7 0 528.95 41.8
 2 7 0 562.64 44.9
 2 7 0 574.24 42.2
 -2 -7 0 556.24 44.5
 2 -7 0 519.45 42.8
 2 7 1 5.7 3.5
 -2 7 -1 7.5 2
 -2 7 -1 8.6 3.4
 2 -7 1 5.8 2.8
 -2 -7 -1 6.5 2.9
 2 -7 1 8.3 1.6
 2 7 2 -0.5 2.3
 -2 7 -2 0 2.7
 2 -7 2 1.2 1.5
 -2 -7 -2 1.7 2.3
 2 -7 2 0.2 2.4
 2 7 3 115.69 13.4
 -2 7 -3 119.19 14.2
 -2 7 -3 111.69 11.2
 2 -7 3 106.39 12.9
 2 -7 3 110.29 10.9
 -2 -7 -3 124.69 12.4
 2 7 4 171.18 18.2
 -2 7 -4 166.08 16
 -2 7 -4 171.88 19.6
 -2 -7 -4 170.28 16.5
 2 -7 4 148.99 15.4
 2 -7 4 194.88 18.8
 -2 7 -5 5.2 3.9
 -2 7 -5 6.3 5.5
 2 7 5 3.8 5.5
 -2 -7 -5 8 4.3
 2 -7 5 6.8 3.5
 -2 7 -6 205.98 22.7
 -2 7 -6 187.78 17.9
 2 7 6 158.58 19.8
 -2 -7 -6 160.28 17
 2 -7 6 140.59 16.5
 -2 7 -7 10.5 8.2
 -2 7 -7 18.7 7.3
 -2 -7 -7 6.1 4.7
 -2 7 -8 180.48 26.4
 -2 7 -8 177.78 20
 -2 -7 -8 175.98 19
 -2 7 -9 259.47 27.1
 -2 7 -9 269.17 32.4
 -2 -7 -9 262.57 25.7
 -2 7 -10 31.2 14.4
 -2 7 -10 28 9.8
 -2 -7 -10 22.1 7.7
 -2 7 -11 31.4 15.2
 -2 7 -11 12.8 8.4
 -2 -7 -11 10 6.9
 -2 7 -12 48 17.6
 -2 7 -12 67.99 15.1
 -2 -7 -12 69.79 11.6
 -2 7 -13 33 16.9
 -2 7 -13 26.5 13.6
 -2 -7 -13 20.7 8
 -2 7 -14 28.7 13.1
 -2 7 -14 19.9 17.5
 2 8 -15 -8.1 13.4
 2 8 -15 0.7 15.9
 2 8 -14 24.6 11
 2 8 -14 -3.4 12.8
 2 8 -13 8 12.3
 2 8 -13 11.1 9.2
 2 8 -12 48.1 14.3
 2 8 -12 41.3 12.1
 2 8 -11 1.7 6.1
 2 8 -11 13.2 9
 2 8 -10 7.2 6.6
 -2 8 10 2.7 8.1
 2 8 -10 5.5 7.7
 2 8 -9 55.89 12.2
 2 8 -9 30.1 8.7
 2 8 -8 145.89 16.5
 -2 8 8 101.59 14.2
 2 8 -8 155.98 21.2
 2 8 -7 -1.9 4.1
 2 8 -7 3.4 4.4
 2 8 -7 0.3 4.7
 -2 8 7 4.6 3.6
 -2 8 6 164.18 18.5
 -2 8 6 196.18 17
 2 8 -6 164.38 18.4
 2 8 -6 218.78 20.1
 2 8 -6 205.58 20.6
 -2 -8 6 200.08 18.4
 2 8 -5 8.5 3.6
 -2 8 5 0.6 1.8
 -2 8 5 1.9 3.1
 2 8 -5 -2.8 3.4
 2 8 -5 3.9 3.9
 -2 -8 5 1.3 3.4
 -2 -8 5 4.6 3.2
 2 8 -4 12.2 4.2
 2 8 -4 7.4 4.5
 -2 8 4 4.1 2.9
 -2 8 4 0.3 2.4
 2 8 -4 5.6 2.9
 -2 -8 4 6.2 2.8
 -2 -8 4 9.4 4.1
 2 8 -3 962.1 80.09
 2 8 -3 1057.89 80.89
 -2 8 3 995.4 78.59
 2 8 -3 1000.2 78.99
 -2 -8 3 1038.8 79.69
 -2 -8 3 1058.59 78.49
 2 8 -2 79.29 9.9
 2 8 -2 79.49 9
 2 8 -2 74.49 7.9
 -2 8 2 80.69 7.1
 -2 -8 2 91.39 9.8
 -2 -8 2 78.19 7.4
 -2 -8 2 80.49 8.5
 -2 8 1 144.49 12.5
 2 8 -1 127.39 12
 2 8 -1 137.89 12.9
 2 8 -1 160.88 14.9
 -2 -8 1 149.29 14.2
 2 8 0 36.8 6.6
 -2 8 0 39.6 6
 2 8 0 37.6 3.8
 -2 8 0 35.2 3.6
 2 -8 0 34.9 5
 -2 -8 0 30.8 6.1
 -2 8 -1 31.6 4
 2 8 1 23.8 5.4
 -2 8 -1 23.3 5.4
 -2 -8 -1 16.9 4.5
 2 -8 1 36.4 5.7
 -2 8 -2 112.79 10.8
 2 8 2 107.79 12.9
 -2 8 -2 121.99 13.8
 2 -8 2 110.09 12.4
 2 -8 2 123.09 10.4
 -2 -8 -2 118.79 12.2
 -2 8 -3 0.2 1.9
 -2 8 -3 -3 2.9
 2 8 3 1.6 3.5
 -2 -8 -3 5.3 2.8
 2 -8 3 -1.4 1.9
 -2 8 -4 -1.9 2.3
 -2 8 -4 -4.3 3
 -2 -8 -4 2.7 2.7
 2 -8 4 4.1 2.7
 2 -8 4 -3.1 4.1
 2 8 5 1.7 5.2
 -2 8 -5 4.4 3.3
 -2 -8 -5 3.1 3.6
 2 -8 5 1.5 3.4
 -2 8 -6 14.2 5.4
 -2 8 -6 21 8.9
 2 8 6 27.8 9.4
 -2 -8 -6 15 5.4
 2 -8 6 19.4 5.3
 -2 8 -7 1079.19 85.49
 -2 8 -7 1074.09 89.29
 -2 -8 -7 983 82.49
 -2 8 -8 314.17 36
 -2 8 -8 303.17 30.9
 -2 -8 -8 350.36 30
 -2 8 -9 254.87 31.2
 -2 8 -9 250.87 25.3
 -2 -8 -9 214.78 22.9
 -2 8 -10 104.59 20.9
 -2 8 -10 68.29 13.4
 -2 -8 -10 62.89 11
 -2 8 -11 91.39 21.4
 -2 8 -11 70.99 16.9
 -2 -8 -11 67.89 11.4
 -2 8 -12 20.6 10.5
 -2 8 -12 18.4 15.5
 -2 -8 -12 13 6.9
 -2 8 -13 -23.7 8.8
 -2 8 -13 -1.2 14.6
 -2 8 -14 -26 17.6
 -2 8 -14 -2.5 11
 2 9 -15 -23 15.6
 2 9 -15 0.2 11.8
 2 9 -14 18.2 11.6
 2 9 -14 33.6 15.6
 2 9 -13 28.2 14.3
 2 9 -13 6 10.6
 2 9 -12 -5.3 10.2
 2 9 -12 20.8 10.4
 2 9 -11 27.6 10
 2 9 -11 45.6 13.7
 -2 9 10 20.9 9.8
 2 9 -10 55.59 11.7
 2 9 -10 54.49 13.3
 2 9 -9 26 9.5
 -2 9 9 16.8 8.9
 2 9 -9 13.9 6.5
 2 9 -8 44.8 11.1
 -2 9 8 46.9 8.9
 2 9 -8 34.6 8.4
 2 9 -7 139.29 16.6
 -2 9 7 158.48 15.6
 2 9 -7 156.68 18.9
 2 9 -6 18.2 6.4
 -2 9 6 18.5 5.8
 2 9 -6 28.3 6.6
 2 9 -6 27.9 7.8
 -2 9 6 21.5 4.8
 -2 -9 6 22.1 6.1
 2 9 -5 4.3 4.5
 2 9 -5 15.7 4.8
 2 9 -5 7.8 4.5
 -2 9 5 12.5 3
 -2 9 5 16.4 4.6
 -2 -9 5 1.9 4.2
 -2 -9 5 9.6 3.9
 -2 9 4 1019.3 77.89
 -2 9 4 1027.6 79.29
 2 9 -4 876.01 79.19
 2 9 -4 1032.8 81.39
 2 9 -4 1011.9 81.19
 -2 -9 4 1077.59 80.69
 -2 -9 4 1076.89 79.99
 2 9 -3 126.39 12.9
 2 9 -3 149.99 14.6
 -2 9 3 143.79 12.8
 -2 -9 3 127.69 12.2
 2 9 -2 27.1 4.6
 -2 9 2 31.6 4.2
 2 9 -2 34.2 6.8
 2 9 -2 38.9 6.5
 -2 -9 2 31.9 5.5
 -2 -9 2 33.6 6.8
 -2 -9 2 41.2 4.3
 -2 9 1 175.38 12.7
 2 9 -1 168.88 16.5
 -2 9 1 153.38 14.2
 2 9 -1 154.68 14.7
 2 9 -1 174.08 13.9
 -2 -9 1 123.49 15
 2 9 0 -0.7 2.7
 -2 9 0 2.1 2.2
 2 9 0 0.4 0.9
 -2 9 0 -0.2 1
 2 9 0 2 1.6
 2 -9 0 -0.8 1.5
 -2 -9 0 -0.8 2.1
 -2 9 -1 0.9 1.5
 -2 9 -1 2.8 2.9
 2 9 1 -0.7 2.8
 2 -9 1 3.1 2.2
 2 -9 1 4.5 1.2
 -2 -9 -1 3.6 2.8
 -2 9 -2 299.47 25.9
 -2 9 -2 327.07 29.3
 2 9 2 346.17 29
 -2 -9 -2 295.37 27.3
 2 -9 2 339.67 28.2
 2 -9 2 319.97 25.4
 -2 9 -3 15.7 6.2
 2 9 3 13.7 4.8
 -2 9 -3 19.1 4.3
 2 -9 3 15.6 3.5
 -2 -9 -3 19.4 4.9
 2 -9 3 22.4 5.7
 -2 9 -4 14.3 6.6
 2 9 4 15.6 5.9
 -2 9 -4 3.7 3.3
 2 -9 4 7.6 3.5
 -2 -9 -4 10.1 4.3
 2 -9 4 15.9 5.5
 -2 9 -5 95.89 12.7
 2 9 5 105.29 16.2
 -2 9 -5 147.49 20.4
 -2 -9 -5 136.19 13.4
 -2 9 -6 31.4 10.4
 -2 9 -6 29.2 6.8
 2 -9 6 14.5 6.3
 -2 -9 -6 22.3 5.8
 -2 9 -7 76.39 16.6
 -2 9 -7 111.79 13.3
 -2 -9 -7 87.69 11.9
 -2 9 -8 62.19 12.1
 -2 9 -8 51.69 14.5
 -2 -9 -8 71.29 10.5
 -2 9 -9 11.6 10.8
 -2 9 -9 15.8 7.6
 -2 -9 -9 -1.7 5.5
 -2 9 -10 169.78 27.2
 -2 9 -10 133.09 20.4
 -2 -9 -10 136.39 15.8
 -2 9 -11 43 16.1
 -2 9 -11 11.7 14.5
 -2 -9 -11 27.3 7.2
 -2 9 -12 1.6 9.1
 -2 9 -12 -10.3 12.8
 -2 -9 -12 -6.9 4.6
 -2 9 -13 33.7 11.8
 -2 9 -13 37.8 19.2
 -2 9 -14 32.1 20.6
 -2 9 -14 -5.2 12.3
 2 10 -15 -14.3 15.6
 2 10 -14 -12.6 13.7
 2 10 -14 -10.9 8.6
 2 10 -13 25.9 12.1
 2 10 -13 40.9 15.4
 2 10 -12 -1.4 10.4
 2 10 -12 -8.5 8
 2 10 -11 13.8 10.3
 2 10 -11 25.4 9
 2 10 -10 17.7 9.2
 2 10 -10 4.7 6.1
 -2 10 10 8.1 8.6
 -2 10 9 16.2 8.3
 2 10 -9 31.3 8.9
 2 10 -9 25.3 10.3
 -2 10 8 -9.1 4.3
 2 10 -8 1.4 5.6
 2 10 -8 14.6 6
 2 10 -7 0.3 5.2
 -2 10 7 -3.5 3.6
 2 10 -7 -6.7 3.6
 -2 10 6 -3.4 4
 2 10 -6 3.5 5.2
 2 10 -6 4.5 4.1
 -2 10 6 -3.7 2.7
 -2 10 5 49.2 6.3
 2 10 -5 49.6 10
 2 10 -5 47.3 10
 -2 10 5 52.19 8.9
 2 10 -5 50.59 8.5
 -2 -10 5 45.2 7.3
 -2 10 4 447.66 35.4
 -2 10 4 416.56 36.3
 2 10 -4 391.26 36.5
 2 10 -4 439.06 38.5
 2 10 -4 480.65 39.1
 -2 -10 4 446.66 35.9
 -2 -10 4 492.05 37.9
 2 10 -3 134.29 13.5
 2 10 -3 148.09 15
 -2 10 3 134.59 13.1
 2 10 -3 132.09 15.2
 -2 -10 3 163.28 13
 -2 -10 3 133.69 13.9
 2 10 -2 19.6 4.7
 -2 10 2 21.8 3.6
 2 10 -2 26 6.3
 2 10 -2 24.9 4.4
 -2 -10 2 22 4.3
 -2 -10 2 26.1 3.7
 -2 -10 2 15 4.8
 -2 10 1 135.09 13
 2 10 -1 125.99 15.7
 2 10 -1 139.89 13.5
 2 10 -1 141.59 12.4
 -2 -10 1 160.58 14.9
 2 10 0 23.8 3.5
 2 10 0 23.8 5.9
 -2 10 0 23 5.1
 -2 10 0 26.4 3.7
 2 10 0 28.1 4.6
 -2 -10 0 26 5.5
 2 -10 0 32.7 4.6
 2 10 1 397.96 35.1
 -2 10 -1 411.76 35
 2 -10 1 386.86 33.3
 2 -10 1 428.16 31.1
 -2 -10 -1 384.76 34
 -2 10 -2 -7.2 2.9
 2 10 2 3.8 4.1
 -2 10 -2 2.7 2.1
 2 -10 2 0.3 2.6
 -2 -10 -2 0.8 2.4
 2 -10 2 -0.8 1.3
 2 10 3 111.29 13
 -2 10 -3 99.49 14.9
 -2 10 -3 90.59 10.2
 2 -10 3 100.39 9.7
 2 -10 3 101.59 12.4
 -2 -10 -3 91.69 11
 -2 10 -4 0.6 5.6
 -2 10 -4 7.3 3.6
 2 10 4 8.8 5.6
 2 -10 4 0.2 2.8
 -2 -10 -4 4.2 3.6
 -2 10 -5 -1.3 5.5
 2 10 5 -9 5.1
 -2 10 -5 1.8 3.7
 2 -10 5 5.6 3.8
 -2 -10 -5 -4.6 2.9
 -2 10 -6 36.5 10.7
 -2 10 -6 35.4 8.1
 2 -10 6 42.5 7.9
 -2 -10 -6 33.9 7.2
 -2 10 -7 229.38 30.1
 -2 10 -7 262.97 25.4
 -2 -10 -7 263.27 23.7
 -2 10 -8 839.92 81.09
 -2 10 -8 953.2 76.29
 -2 -10 -8 949.6 73.59
 -2 10 -9 -3 6.3
 -2 10 -9 12 10.1
 -2 -10 -9 4.1 4.6
 -2 10 -10 10.5 7.7
 -2 10 -10 -6.2 10.3
 -2 -10 -10 9.7 5
 -2 10 -11 103.29 23.4
 -2 -10 -11 90.09 11
 -2 10 -12 -14.8 14.4
 -2 10 -12 -4.8 9
 -2 10 -13 -12.9 9.9
 -2 10 -13 -11.9 15.6
 2 11 -15 -6.1 12.9
 2 11 -15 43 19.3
 2 11 -14 12.7 16.9
 2 11 -14 10.4 11
 2 11 -13 16.5 11.4
 2 11 -13 -8.9 12.9
 2 11 -12 13.4 12.8
 2 11 -12 16.4 9.9
 2 11 -11 28.1 11.8
 2 11 -11 13.5 8.4
 2 11 -10 5.5 8.5
 2 11 -10 5.4 6.6
 2 11 -9 262.77 26
 -2 11 9 230.88 24.9
 2 11 -9 228.38 28.5
 -2 11 8 -3.2 5.1
 2 11 -8 2.5 6.5
 2 11 -8 3.6 5.1
 2 11 -7 3.9 5.7
 2 11 -7 3 4.1
 -2 11 7 3.4 4
 -2 11 6 11.2 4
 -2 11 6 2.8 4.4
 2 11 -6 4.9 4.9
 -2 11 5 22.6 5.3
 -2 11 5 18.9 4.3
 2 11 -5 18.7 7.2
 2 11 -5 14 4.7
 -2 -11 5 16.3 4.2
 -2 11 4 970.6 74.09
 -2 11 4 1007.6 74.99
 2 11 -4 823.72 74.79
 2 11 -4 1055.79 77.89
 -2 -11 4 972.6 74.09
 -2 -11 4 896.71 77.19
 2 11 -3 6.2 4.7
 -2 11 3 13 3.6
 2 11 -3 5.3 2.9
 2 11 -3 19.5 5.4
 -2 -11 3 12.1 4.1
 -2 -11 3 21.4 4.2
 2 11 -2 55.89 10.3
 2 11 -2 58.59 9.1
 -2 11 2 53.19 6.3
 2 11 -2 47.7 6.5
 -2 -11 2 61.89 7.5
 -2 -11 2 71.09 6.3
 2 11 -1 425.16 37.9
 -2 11 1 450.55 38.9
 2 11 -1 469.35 39.5
 -2 11 1 535.75 37.1
 2 11 -1 521.75 41.7
 -2 -11 1 494.15 40.7
 -2 11 0 16.4 4.5
 2 11 0 10.5 2.3
 -2 11 0 14.8 2.6
 2 11 0 17.8 4
 2 11 0 2.2 4.1
 2 -11 0 12.7 3
 -2 -11 0 10.4 3.8
 2 11 1 4.6 4.2
 -2 11 -1 1 3.1
 -2 11 -1 6.6 2.3
 2 -11 1 9.1 1.6
 2 -11 1 7.4 2.9
 -2 -11 -1 2.1 3.1
 2 11 2 5.3 5.3
 -2 11 -2 18.4 6.2
 -2 11 -2 23.4 4.2
 -2 -11 -2 11.6 4.1
 2 -11 2 26.1 3.4
 -2 11 -3 9.7 3.6
 2 11 3 12.9 5.5
 -2 11 -3 17.5 6.9
 -2 -11 -3 12.5 4.4
 2 -11 3 9.2 2.7
 2 -11 3 14.6 5
 2 11 4 14.2 6.1
 -2 11 -4 8.5 3.8
 -2 11 -4 11.2 6.1
 -2 -11 -4 10.9 4.4
 2 -11 4 6.6 3.4
 -2 11 -5 3 7.5
 -2 11 -5 0.6 3.9
 2 -11 5 13.1 4.3
 -2 -11 -5 0.9 3.5
 -2 11 -6 -2.9 5.5
 -2 11 -6 1.8 4
 -2 -11 -6 4.3 4.1
 2 -11 6 -1 4.4
 -2 11 -7 130.39 22.9
 -2 11 -7 140.19 16.9
 -2 -11 -7 141.09 14.8
 -2 11 -8 231.38 24.1
 -2 11 -8 255.77 30.3
 -2 -11 -8 211.08 20.8
 -2 11 -9 139.19 24.1
 -2 11 -9 121.29 17.6
 -2 -11 -9 111.19 13
 -2 11 -10 18.2 12.8
 -2 11 -10 6 7.4
 -2 -11 -10 5.4 4.4
 -2 11 -11 -0.1 9.1
 -2 11 -11 -11.7 13
 -2 11 -12 2 9.9
 -2 11 -12 7.7 15
 -2 11 -13 -0.7 17.2
 -2 11 -13 7.3 11.2
 2 12 -14 18 16.4
 2 12 -14 8.4 11.6
 2 12 -13 5.8 11.1
 2 12 -13 8.6 14.7
 2 12 -12 9.4 9.9
 2 12 -12 20.7 13.7
 2 12 -11 9.3 10.5
 2 12 -10 0.3 8.4
 2 12 -10 5.7 6.6
 -2 12 9 -5.5 6.8
 2 12 -9 7.3 8.2
 2 12 -9 3.1 5.8
 -2 12 8 0.5 6.2
 2 12 -8 1.6 5.7
 2 12 -8 4.4 6.4
 2 12 -7 10.3 6
 -2 12 7 5.8 4.6
 2 12 -7 9.3 4.6
 2 12 -6 11.3 7.3
 2 12 -6 21.9 6.6
 -2 12 6 19.2 7
 -2 12 6 33.2 6.4
 2 12 -5 2 4.3
 -2 12 5 -3.1 4
 -2 12 5 7.3 3.6
 2 12 -5 8.7 4
 -2 12 4 24.7 4.9
 -2 12 4 20.9 5.3
 2 12 -4 21.8 5.4
 2 12 -4 6.9 5.9
 -2 -12 4 27.9 4.9
 2 12 -3 41.4 8.2
 -2 12 3 42.4 5.2
 -2 12 3 46.2 6.9
 2 12 -3 40.4 7
 -2 -12 3 51.19 7.7
 -2 -12 3 56.89 6
 2 12 -2 4 2.1
 -2 12 2 1.9 1.7
 2 12 -2 -10.6 3.6
 2 12 -2 -3 2.5
 -2 -12 2 -2.3 1.3
 -2 -12 2 0.3 2.4
 2 12 -1 88.89 10.5
 2 12 -1 110.69 12.6
 -2 12 1 98.09 8.2
 2 12 -1 90.89 9.2
 -2 12 1 92.99 10.3
 -2 12 0 196.98 16.3
 2 12 0 212.88 20.6
 2 12 0 198.28 16.5
 2 12 0 191.08 17.8
 -2 12 0 195.48 18.9
 2 -12 0 203.48 17.1
 -2 -12 0 190.28 19.1
 2 12 1 29.7 4
 -2 12 -1 39.9 7.8
 2 12 1 33.6 8
 -2 12 -1 28.8 4.6
 2 -12 1 28.9 5.4
 -2 -12 -1 16.8 5.3
 -2 12 -2 460.65 40.8
 2 12 2 513.35 44.4
 -2 12 -2 529.15 45.1
 2 -12 2 527.75 42.8
 2 -12 2 559.14 39.9
 -2 -12 -2 490.95 42.6
 2 12 3 41 9.2
 -2 12 -3 41.6 6.7
 -2 -12 -3 51.49 8.4
 2 -12 3 53.99 8.7
 2 -12 3 36.3 5.5
 2 12 4 96.89 15.7
 -2 12 -4 71.89 10.5
 -2 12 -4 69.99 14.9
 -2 -12 -4 82.49 10.3
 2 -12 4 83.59 9.1
 -2 12 -5 4.1 4.3
 -2 12 -5 6.3 8.1
 -2 -12 -5 9.5 4.4
 2 -12 5 6.2 4
 -2 12 -6 6 6.6
 -2 12 -6 4.2 4.6
 2 -12 6 6.6 5.5
 -2 -12 -6 4.3 4.1
 -2 12 -7 122.99 15.3
 -2 12 -7 123.09 22.2
 -2 -12 -7 107.39 12.7
 -2 12 -8 119.89 16.1
 -2 12 -8 74.89 18.7
 -2 -12 -8 87.39 10.8
 -2 12 -9 10.1 7
 -2 12 -9 -4.8 10.6
 -2 -12 -9 4 4.1
 -2 12 -10 0.6 7.4
 -2 12 -10 13.5 12.1
 -2 12 -11 20.9 15
 -2 12 -11 11.5 9.1
 -2 12 -12 74.69 15.6
 -2 12 -12 18.6 16.3
 -2 12 -13 -2.8 17.3
 -2 12 -13 21.9 11
 2 13 -14 33.5 20.3
 2 13 -14 45.7 14.2
 2 13 -13 19.3 11.6
 2 13 -13 20.2 15.1
 2 13 -12 8.2 8.2
 2 13 -12 -20 10.8
 2 13 -11 11 11.7
 2 13 -11 -0.3 7.9
 2 13 -10 -4.5 8.2
 -2 13 9 26.4 10
 2 13 -9 39.5 10.6
 2 13 -9 32.5 12.3
 -2 13 8 141.89 16.6
 2 13 -8 143.79 21.7
 2 13 -8 117.39 17.5
 2 13 -7 71.29 15
 2 13 -7 97.09 14
 -2 13 7 97.29 12.5
 2 13 -6 -3 4
 -2 13 6 0.4 4.3
 2 13 -6 10.6 6.4
 -2 13 5 40.6 7.1
 2 13 -5 33.5 8.4
 -2 13 5 42.4 7.8
 2 13 -5 47.4 10.6
 -2 13 4 332.87 28.7
 -2 13 4 329.37 28.9
 2 13 -4 343.57 31.7
 2 13 -4 292.77 28.9
 -2 -13 4 380.76 28.2
 -2 13 3 2 3
 2 13 -3 -3 3.2
 2 13 -3 0.5 2.7
 -2 13 3 0.5 1.7
 -2 -13 3 -1.4 1.8
 2 13 -2 319.57 28.6
 2 13 -2 313.67 26.7
 -2 13 2 322.07 26.7
 2 13 -1 16.2 4.8
 2 13 -1 18.8 3.9
 -2 13 1 17.2 2.8
 -2 13 1 28.3 5.4
 -2 13 0 165.18 16.4
 -2 13 0 161.28 13.6
 2 13 0 140.69 14.9
 2 13 0 155.48 17.9
 2 13 0 158.68 13.8
 2 -13 0 171.88 14.3
 -2 -13 0 154.18 16.5
 -2 13 -1 9.4 4.5
 -2 13 -1 7.2 2.7
 2 13 1 11.2 2.3
 2 13 1 8.7 2.8
 2 13 1 18.2 5.6
 -2 -13 -1 15.1 5.1
 2 -13 1 15.9 3.8
 -2 13 -2 30.2 7.3
 2 13 2 23.7 7.9
 -2 13 -2 32.2 5.3
 2 -13 2 28.6 3.8
 2 -13 2 27.5 6
 -2 -13 -2 26.3 6.3
 -2 13 -3 101.59 16.1
 -2 13 -3 78.99 9.8
 2 -13 3 91.09 8.9
 -2 -13 -3 102.19 11.2
 -2 13 -4 86.39 10.4
 -2 13 -4 94.19 15.9
 -2 -13 -4 80.99 11.2
 2 -13 4 72.29 8.8
 -2 13 -5 17 9
 -2 13 -5 14.7 5.5
 -2 -13 -5 29 6.2
 2 -13 5 16.4 5
 -2 13 -6 -0.1 4.2
 -2 13 -6 14.3 8.8
 -2 -13 -6 -0.3 3.8
 -2 13 -7 -6.7 7.9
 -2 13 -7 -1.2 5.2
 -2 -13 -7 4.7 3.7
 -2 13 -8 15.8 7.9
 -2 13 -8 23.2 12.2
 -2 -13 -8 21.9 5.3
 -2 13 -9 33.4 13.2
 -2 13 -9 34.2 9.5
 -2 -13 -9 26.6 5
 -2 13 -10 4.9 7.5
 -2 13 -10 10.7 12.3
 -2 13 -11 -7.7 8.8
 -2 13 -11 10.7 14.9
 -2 13 -12 14.6 17.3
 -2 13 -12 7.6 9.4
 -2 13 -13 22.5 11.5
 -2 13 -13 45.2 20.1
 2 14 -14 9.6 17.5
 2 14 -14 9.4 11.2
 2 14 -13 3.1 13.6
 2 14 -13 22.6 10.8
 2 14 -12 16.1 13.6
 2 14 -12 -4.6 9.2
 2 14 -11 -3.7 11.7
 2 14 -11 7.1 8.1
 2 14 -10 4 7.1
 2 14 -10 -0.5 8.8
 2 14 -9 13.4 9.3
 2 14 -9 2.4 5.9
 2 14 -8 -5.4 7.2
 2 14 -8 0.2 5.2
 -2 14 8 9.2 6.9
 2 14 -7 30.8 7.9
 -2 14 7 5.3 6.4
 2 14 -7 28.7 9.7
 2 14 -6 -0.4 5.7
 2 14 -6 0.8 3.5
 -2 14 6 1.4 4.4
 2 14 -5 38 7.3
 -2 14 5 34.9 6.8
 2 14 -5 26.7 8.4
 -2 14 5 35.7 7.6
 -2 14 4 133.09 13.2
 2 14 -4 113.39 15.4
 -2 14 4 123.69 13.9
 2 14 -4 102.19 12.8
 2 14 -3 16.8 4.9
 2 14 -3 12.6 5.9
 -2 14 3 14.8 3.6
 -2 14 3 15.7 5.1
 -2 -14 3 20.8 3.7
 2 14 -2 1.4 3.1
 -2 14 2 8.1 3.3
 -2 14 2 7.2 1.8
 -2 14 2 1.8 3.6
 2 14 -2 5.7 2.9
 -2 14 1 134.59 11.3
 -2 14 1 115.09 13.4
 2 14 -1 140.29 12.5
 -2 14 0 33.8 4.9
 2 14 0 43.4 5
 2 14 0 34.7 6.4
 -2 14 0 29.4 6.9
 -2 14 -1 112.99 11
 2 14 1 118.69 10.6
 -2 14 -1 130.39 14.5
 2 14 1 118.89 12
 -2 -14 -1 108.59 13.2
 2 -14 1 113.59 12.3
 -2 14 -2 -1.7 2.7
 -2 14 -2 1 4.9
 -2 -14 -2 4.6 3.7
 2 -14 2 10.4 4.6
 2 -14 2 4.5 1.7
 -2 14 -3 23.7 8.9
 -2 14 -3 27.9 5.7
 2 -14 3 39.2 5.1
 -2 -14 -3 32.6 7.1
 -2 14 -4 49.9 8
 -2 14 -4 31.5 9.2
 -2 -14 -4 41.9 7.4
 2 -14 4 27.1 6
 -2 14 -5 40.9 8.3
 -2 14 -5 56.99 13.3
 -2 -14 -5 55.49 8.3
 2 -14 5 38.3 7.1
 -2 14 -6 23.8 6.8
 -2 14 -6 14.7 10
 -2 -14 -6 15.1 5.3
 -2 14 -7 -4.4 6.1
 -2 14 -7 -3.1 8.7
 -2 -14 -7 15.9 4.5
 -2 14 -8 -16.6 9.1
 -2 14 -8 2.8 5.8
 -2 -14 -8 8.4 3.9
 -2 14 -9 -6.9 8.2
 -2 14 -9 0.6 6.8
 -2 14 -10 27 10.9
 -2 14 -10 18.9 14.1
 -2 14 -11 61.29 14.4
 -2 14 -11 21.8 18.3
 -2 14 -12 -3.4 15.7
 -2 14 -12 23.4 12.3
 2 15 -14 18.3 17.6
 2 15 -14 13.3 13.3
 2 15 -13 -2.6 10.3
 2 15 -13 -13.4 13.4
 2 15 -12 -1.7 8.6
 2 15 -12 -7.7 12.9
 2 15 -11 81.19 19.4
 2 15 -11 82.89 15.7
 2 15 -10 81.19 14.9
 2 15 -10 49.6 17.2
 2 15 -9 76.89 17.6
 2 15 -9 62.89 12.6
 2 15 -8 151.48 19
 -2 15 8 152.08 19.4
 2 15 -8 185.88 23.8
 2 15 -7 42.1 9
 2 15 -7 62.79 13.2
 -2 15 7 41.5 9.3
 -2 15 6 142.79 16.2
 2 15 -6 162.08 19.7
 2 15 -6 125.29 16
 -2 15 5 12.8 5.4
 2 15 -5 12.4 6.9
 2 15 -5 6.9 4.3
 -2 15 5 10.5 5.6
 -2 15 4 79.49 9.7
 2 15 -4 85.09 13.5
 -2 15 4 60.29 7.3
 -2 15 4 70.69 10.3
 2 15 -4 61.99 9.6
 -2 15 3 -2.2 2
 2 15 -3 1.9 3.1
 2 15 -3 -1.9 3.6
 -2 15 3 4.5 4.1
 -2 15 2 106.09 12.9
 -2 15 2 107.19 9.3
 2 15 -2 112.59 11.4
 -2 15 2 103.39 11.4
 2 15 -2 94.19 12.9
 -2 15 1 13.8 4.8
 -2 15 1 11.2 5.2
 -2 15 1 9.1 2.5
 2 15 -1 5.8 2.9
 2 15 -1 8.6 4.9
 2 15 0 22.5 4.1
 -2 15 0 18.2 6.3
 -2 15 0 24.5 4.1
 2 15 0 30.4 6.2
 2 15 1 0.5 2
 2 15 1 2.3 2.9
 -2 15 -1 3.1 2.6
 2 -15 1 3.1 3.5
 -2 15 -2 40.2 6.7
 -2 15 -2 47.2 10.1
 2 -15 2 44.4 9.5
 2 -15 2 51.99 5
 -2 15 -3 162.88 17.6
 -2 15 -3 180.78 22.3
 2 -15 3 211.28 16.2
 -2 -15 -3 190.18 18.9
 -2 15 -4 49.6 12.4
 2 -15 4 80.79 8.7
 -2 -15 -4 65.49 10.2
 -2 15 -5 25.8 6.4
 -2 15 -5 35.4 11.8
 -2 -15 -5 31.2 6.6
 2 -15 5 32.4 5.9
 -2 15 -6 561.44 54.29
 -2 -15 -6 558.54 45.6
 -2 15 -7 47.2 9.5
 -2 15 -7 24.4 13
 -2 15 -8 10.9 10.1
 -2 15 -8 9.2 6.8
 -2 15 -9 52.59 16.6
 -2 15 -9 26.2 9.7
 -2 15 -10 27.5 15.8
 -2 15 -10 45.2 12
 -2 15 -11 19.3 14.7
 -2 15 -11 -7.5 8.2
 -2 15 -12 73.99 17.2
 -2 15 -12 34.8 18.6
 2 16 -13 -14.3 13.7
 2 16 -13 11.9 11.8
 2 16 -12 -9.2 12.2
 2 16 -12 11.8 9.3
 2 16 -11 -8.1 6.8
 2 16 -11 -9.9 10.7
 2 16 -10 -2.7 10.6
 2 16 -9 -2.2 9.6
 2 16 -9 7.6 6.5
 2 16 -8 8.2 6.1
 2 16 -8 28.8 10.8
 2 16 -7 -11.5 6.1
 2 16 -7 -2.9 5.2
 -2 16 7 6.3 6.3
 -2 16 6 89.09 13.1
 2 16 -6 109.09 14.8
 2 16 -6 91.49 16
 2 16 -5 32 9.8
 2 16 -5 36.1 7.9
 -2 16 5 26.8 7.1
 2 16 -4 15.2 7.1
 -2 16 4 21.9 6.4
 -2 16 4 29.7 6.5
 -2 16 4 16.5 4.2
 2 16 -4 26.3 6.5
 2 16 -3 -4.4 2.8
 -2 16 3 2.6 4.3
 2 16 -3 3.9 4.6
 -2 16 3 7.8 3.5
 -2 16 2 15.1 6.4
 -2 16 2 9.8 4.5
 -2 16 2 23.1 3.2
 2 16 -2 16.3 5.5
 2 16 -1 2.7 3.3
 -2 16 1 3.2 3.4
 -2 16 1 -1.5 1.5
 -2 16 0 -2.3 2
 2 16 0 -1.3 2.9
 2 16 1 30.5 6.5
 -2 16 -1 34.8 8.8
 2 16 1 35.8 5
 -2 16 -1 22.9 4.9
 2 -16 1 41.5 6.7
 -2 16 -2 51.59 7.3
 -2 16 -2 38.4 10.2
 2 16 2 44.5 7.4
 2 16 2 46.7 5.6
 -2 16 -3 415.36 42.5
 -2 16 -3 420.66 38
 2 -16 3 513.65 36.4
 -2 16 -4 40.9 7.5
 -2 16 -4 49.8 12
 2 -16 4 36.7 6
 -2 16 -5 5.2 5.2
 -2 16 -5 3.2 8.1
 2 -16 5 21.1 4.9
 -2 16 -6 60.19 10.9
 -2 16 -6 78.79 16.6
 -2 16 -7 13 6.3
 -2 16 -8 0.1 10.3
 -2 16 -8 -1.2 6.2
 -2 16 -9 53.49 18.9
 -2 16 -9 48.9 11.3
 -2 16 -10 -3.1 8.1
 -2 16 -10 -28.5 10.3
 -2 16 -11 1.1 14.5
 -2 16 -11 10.5 10.5
 -2 16 -12 12.4 11.7
 -2 16 -12 -18.2 18.1
 2 17 -13 1.6 15.5
 2 17 -13 -10.4 10.6
 2 17 -12 -1.4 13.4
 2 17 -12 -11.8 8.8
 2 17 -11 20.7 14.3
 2 17 -11 -3.2 8.3
 2 17 -10 -5.6 10.8
 2 17 -10 3.6 7.6
 2 17 -9 12.6 10.3
 2 17 -9 12.4 7.4
 2 17 -8 19 8
 2 17 -7 178.28 20
 2 17 -7 161.18 25
 2 17 -6 33.6 8.2
 2 17 -6 29.9 9.4
 2 17 -5 26.4 9.9
 2 17 -5 27.6 7.6
 -2 17 4 63.29 9.1
 2 17 -4 29.3 9.5
 -2 17 4 35.6 6.3
 2 17 -4 37.7 7.8
 2 17 -3 12.9 6.6
 -2 17 3 9.8 2.5
 2 17 -3 9.4 4.5
 -2 17 3 11.1 4.3
 2 17 -2 7.9 5.6
 -2 17 2 21.1 5.6
 2 17 -2 19 4.7
 -2 17 2 19.6 3.2
 -2 17 1 -1.2 2
 2 17 -1 3.5 2.9
 2 17 -1 1.2 4
 -2 17 0 -2.6 2.2
 -2 17 0 -0.7 4.5
 2 17 0 2.2 3.5
 2 17 0 0.1 2.1
 -2 17 -1 0.5 2.6
 -2 17 -1 5.9 5.1
 2 17 1 -3.4 2.9
 2 17 1 0.8 2
 2 -17 1 -5.6 3.5
 2 17 2 3.5 3
 -2 17 -2 3.1 5.4
 2 17 2 1.4 1.8
 -2 17 -2 -2 2.9
 -2 17 -3 0.8 3.5
 -2 17 -3 -3.9 5.1
 -2 17 -4 31.9 11.9
 -2 17 -4 50.49 8.8
 2 -17 4 65.39 7.1
 -2 17 -5 6.7 7.9
 -2 17 -5 -5.1 4.1
 -2 17 -6 3.1 4.9
 -2 17 -6 -2.9 8.3
 -2 17 -7 -0.4 9.6
 -2 17 -7 -2.9 5.5
 -2 17 -8 57.09 17.6
 -2 17 -8 77.59 13.6
 -2 17 -9 19.9 14.9
 -2 17 -9 1.3 8.1
 -2 17 -10 9 13.4
 -2 17 -10 9.3 10.2
 -2 17 -11 -16 12.8
 -2 17 -11 -4.8 10.2
 2 18 -12 14.4 15.9
 2 18 -12 16.3 11.1
 2 18 -11 17.5 10.4
 2 18 -11 28.1 14.2
 2 18 -10 22.1 13.4
 2 18 -10 21.3 9.7
 2 18 -9 -0.5 9.1
 2 18 -9 6.4 7.1
 2 18 -8 53.29 14.3
 2 18 -8 47.1 11.3
 2 18 -7 1.5 12
 2 18 -7 15.2 6.9
 2 18 -6 231.98 24.5
 2 18 -6 259.47 29.1
 -2 18 5 2.7 2.9
 2 18 -5 5.7 4.9
 2 18 -5 -0.3 6.9
 2 18 -4 13.2 5
 -2 18 4 13.6 4.2
 2 18 -4 7.6 6.3
 -2 18 3 -0.8 1.5
 -2 18 3 -3 2.9
 2 18 -3 -7 4.3
 2 18 -3 1.7 3.4
 -2 18 2 173.78 19.7
 -2 18 2 193.58 15.6
 2 18 -2 166.88 20
 2 18 -2 175.88 17.5
 2 18 -1 -3.9 2.5
 -2 18 1 -0.6 2.1
 2 18 -1 10.1 5
 -2 18 1 1.7 4.2
 -2 18 0 54.39 7
 2 18 0 61.39 7.2
 -2 18 0 66.29 11.3
 2 18 0 40.1 8.4
 2 18 1 12.4 4.8
 -2 18 -1 6.5 6.1
 2 18 1 12.4 3.1
 -2 18 -1 12.4 4
 2 18 2 111.29 13.1
 -2 18 -2 126.49 12.8
 -2 18 -2 116.29 18.5
 2 18 2 123.49 11.3
 -2 18 -3 -4.2 3.6
 -2 18 -3 11.1 7.6
 2 -18 3 1.5 2.1
 -2 18 -4 54.59 13.9
 -2 18 -4 45.9 8.5
 2 -18 4 51.29 6.5
 -2 18 -5 33.8 8.4
 -2 18 -5 52.39 14.1
 -2 18 -6 19.3 6.5
 -2 18 -6 21 11.4
 -2 18 -7 8.6 12
 -2 18 -7 -1.9 6
 -2 18 -8 -2 10.9
 -2 18 -8 5.8 7.4
 -2 18 -9 27.8 15.2
 -2 18 -9 3.5 8.6
 -2 18 -10 33.1 19.6
 -2 18 -10 0.4 14.1
 -2 18 -11 3 10.7
 2 19 -12 43.6 12.4
 2 19 -12 15.5 17
 2 19 -11 15 10.3
 2 19 -11 17.1 13
 2 19 -10 -5.3 8.4
 2 19 -10 3.6 12.9
 2 19 -9 9.3 11.2
 2 19 -8 -2.5 8
 2 19 -8 6.6 7.6
 2 19 -7 66.69 16.4
 2 19 -7 79.49 13.3
 2 19 -6 58.79 21
 2 19 -6 54.19 11.4
 2 19 -5 2.5 5.5
 2 19 -5 6.3 8.1
 -2 19 4 22.2 6.4
 2 19 -4 50.39 11.2
 2 19 -4 27.6 7.3
 2 19 -3 2.8 4
 -2 19 3 8.3 4.4
 -2 19 3 4.4 2.2
 2 19 -3 13.9 6.1
 -2 19 2 4.7 2.3
 2 19 -2 -1.3 3.2
 2 19 -2 7.4 5.1
 -2 19 2 1.9 4.1
 -2 19 1 163.68 15.8
 2 19 -1 195.18 17.2
 -2 19 1 174.58 19.6
 2 19 -1 188.68 20
 -2 19 0 38 9.2
 2 19 0 46.9 6.9
 -2 19 0 40.6 6.4
 2 19 0 43.8 9
 2 19 1 55.89 9.4
 2 19 1 48.1 6.7
 -2 19 -1 46.6 7.4
 -2 19 -1 48.1 11.3
 2 19 2 35.2 5.4
 2 19 2 43.9 8.2
 -2 19 -2 44.9 12.5
 -2 19 -2 36.1 6.9
 -2 19 -3 0.8 7.1
 2 19 3 5.8 3.5
 2 19 3 1.2 2.1
 -2 19 -3 1.9 4.4
 -2 19 -4 64.39 15.5
 -2 19 -4 69.59 10.6
 2 -19 4 74.59 8
 -2 19 -5 -6.5 4.8
 -2 19 -6 12.1 6.7
 -2 19 -6 7.7 10.4
 -2 19 -7 -0.9 11.6
 -2 19 -7 -2 6.6
 -2 19 -8 -2.4 7.8
 -2 19 -8 -3.4 12.7
 -2 19 -9 51.59 18.2
 -2 19 -9 53.39 13.3
 -2 19 -10 65.19 16.2
 -2 19 -10 165.48 28.5
 -2 19 -11 23.4 17.3
 -2 19 -11 20.5 12.3
 2 20 -11 13 15
 2 20 -11 14.5 10
 2 20 -10 -4.4 10
 2 20 -10 1.2 12.9
 2 20 -9 1.1 9.9
 2 20 -9 18.4 9.2
 2 20 -8 6.3 7.5
 2 20 -8 14.5 10.9
 2 20 -7 6.1 7.6
 2 20 -7 16.4 10.6
 2 20 -6 44.5 9.8
 -2 20 6 33.4 6.7
 2 20 -6 32.6 12
 -2 20 5 5.7 3.8
 2 20 -5 8 5.4
 -2 20 4 12.9 3
 2 20 -4 16.7 7.9
 -2 20 4 4.8 4.5
 2 20 -4 14.1 5.8
 -2 20 3 2.9 2.1
 2 20 -3 1.2 4.2
 -2 20 3 10.7 4.4
 2 20 -3 -1.7 5.3
 2 20 -2 1 3.8
 -2 20 2 1.9 4.6
 -2 20 2 10.2 2.8
 2 20 -2 10.5 6.1
 -2 20 1 183.18 20.5
 2 20 -1 188.28 17.8
 -2 20 1 170.08 16.6
 2 20 -1 213.68 21.6
 -2 20 0 26 7.8
 -2 20 0 21.6 4.8
 2 20 0 12.9 4.3
 2 20 0 22.2 6.9
 2 20 1 0.4 2.7
 -2 20 -1 9.2 4.4
 2 20 1 6.2 4.4
 -2 20 -1 12.6 6.9
 -2 20 -2 11.2 5.2
 2 20 2 9.1 3.2
 -2 20 -2 17 9.2
 2 20 2 10 5.1
 -2 20 -3 -12.6 4.2
 2 20 3 2.2 2.3
 -2 20 -3 2 7.4
 2 20 3 -2.8 3.7
 -2 20 -4 70.19 10.9
 -2 20 -4 77.49 17.8
 -2 20 -5 -14.3 8.1
 -2 20 -5 -5.1 5.2
 -2 20 -6 -2.8 6.2
 -2 20 -6 3.2 10.8
 -2 20 -7 15.4 12.2
 -2 20 -7 8 7.3
 -2 20 -8 10.4 7.8
 -2 20 -8 -10 13.1
 -2 20 -9 11.3 9.9
 -2 20 -9 -15.7 13.5
 -2 20 -10 -16.7 9.3
 -2 20 -10 -43.4 16.7
 2 21 -11 -19.9 9.8
 2 21 -10 1.1 13.6
 2 21 -10 -7.6 8.9
 2 21 -9 1 7.3
 2 21 -9 -1.1 11.9
 2 21 -8 -5.3 10
 2 21 -7 0.3 8.9
 -2 21 7 5.3 4
 2 21 -7 1.6 7.2
 2 21 -6 5.1 9
 -2 21 6 8.9 4.8
 2 21 -6 8.5 6.7
 2 21 -5 -3.6 7.1
 2 21 -5 7.5 5.9
 -2 21 5 4.2 3.9
 2 21 -4 19.2 6.6
 -2 21 4 23.8 6.9
 -2 21 4 36.8 5
 -2 21 3 4.6 3
 2 21 -3 12.5 5.5
 -2 21 3 7.2 4.7
 2 21 -3 -1.4 6.7
 -2 21 2 0 4.6
 -2 21 2 2 2.5
 2 21 -2 -0.3 3.9
 2 21 -2 6 6.1
 -2 21 1 12.4 4.4
 2 21 -1 30.1 5.9
 -2 21 1 16.1 6.8
 2 21 -1 15.8 6.5
 2 21 0 75.89 10.5
 -2 21 0 90.39 10.1
 -2 21 0 79.19 13.9
 2 21 0 67.09 12.6
 -2 21 -1 3.6 4.2
 2 21 1 1.5 5.2
 2 21 1 0.1 2.7
 -2 21 -1 5.5 6.8
 2 21 2 59.69 7.7
 -2 21 -2 52.49 13.4
 2 21 2 41.1 8.6
 -2 21 -2 45 8.3
 2 21 3 15.9 5.7
 2 21 3 11.1 3.6
 -2 21 -3 16.1 6
 -2 21 -3 5.8 8.6
 -2 21 -4 -1 7.7
 2 21 4 -0.1 3.8
 2 21 4 2.9 2.9
 -2 21 -4 3.3 7.3
 -2 21 -5 13.3 10.5
 -2 21 -5 9.5 6.2
 -2 21 -6 11.3 7.6
 -2 21 -6 7.4 12.4
 -2 21 -7 22.4 14.3
 -2 21 -7 10.1 7.9
 -2 21 -8 -19.9 12.8
 -2 21 -8 -2.1 8.5
 -2 21 -9 -3 9.4
 -2 21 -9 -39.8 15.5
 -2 21 -10 8.8 11.1
 -2 21 -10 7.9 17.6
 2 22 -10 14.5 17.3
 2 22 -10 1.8 10.5
 2 22 -9 -3 12.1
 2 22 -9 -1.5 8.7
 2 22 -8 -0.1 11.5
 2 22 -8 -5.8 7.9
 2 22 -7 60.99 16.1
 2 22 -7 50.99 12
 -2 22 7 56.79 9.2
 2 22 -6 -7.9 8.4
 2 22 -6 3.7 6.3
 -2 22 6 5.1 4.7
 -2 22 5 -6 4.4
 2 22 -5 1.8 6.1
 2 22 -5 4.1 7.7
 -2 22 5 6.2 2.9
 -2 22 4 10.4 2.9
 2 22 -4 5.8 6.1
 -2 22 4 6.3 4.7
 2 22 -4 9.1 7.3
 -2 22 3 46.5 6.5
 2 22 -3 48.6 11.8
 -2 22 3 52.09 10.5
 2 22 -3 57.69 9.8
 2 22 -2 12.9 5.2
 -2 22 2 17.7 6.4
 2 22 -2 8.4 8.2
 -2 22 1 86.29 10.6
 2 22 -1 110.39 17
 -2 22 1 100.49 15.8
 2 22 -1 94.89 11.7
 -2 22 0 26.8 9.6
 -2 22 0 13 4.9
 2 22 0 5.7 5.8
 2 22 0 14.4 4.9
 -2 22 -1 6.6 4.4
 2 22 1 -5.8 3.8
 -2 22 -1 0.7 6.8
 2 22 1 -1.2 3
 -2 22 -2 7 4.8
 2 22 2 0.9 3.1
 -2 22 -2 8.8 8.9
 2 22 2 0.7 5
 -2 22 -3 14.3 10
 -2 22 -3 0 5.7
 2 22 3 1.6 2.8
 2 22 3 5.2 5
 2 22 4 76.29 8.4
 -2 22 -4 51.39 9.7
 2 22 4 63.59 11
 -2 22 -4 41.4 13.5
 2 22 5 10 5.2
 -2 22 -5 9.1 6
 -2 22 -5 3.5 10.2
 -2 22 -6 -4.8 6.5
 -2 22 -6 -9.9 10.4
 -2 22 -7 12.9 13.9
 -2 22 -7 -11.8 7.4
 -2 22 -8 10.3 9.2
 -2 22 -8 10.5 17.1
 -2 22 -9 9.7 17
 2 23 -10 14.6 16.6
 2 23 -10 -6 10.3
 2 23 -9 5.7 13.3
 2 23 -9 4.9 8.8
 2 23 -8 17.7 14.3
 -2 23 8 21.3 7
 2 23 -8 13.3 9.5
 2 23 -7 50.59 19.2
 -2 23 7 68.49 10.7
 2 23 -7 25.4 14.1
 2 23 -6 1.8 7.8
 -2 23 6 2.2 5.3
 2 23 -6 -6.2 8.2
 2 23 -5 2.6 6
 2 23 -5 2.5 9.1
 -2 23 5 -5.4 2.6
 -2 23 5 5.6 5.6
 -2 23 4 72.09 12.4
 2 23 -4 68.79 12.7
 2 23 -4 82.39 16.3
 -2 23 4 84.79 8.8
 2 23 -3 23.5 7.3
 -2 23 3 25.1 5
 -2 23 3 18.6 7.7
 2 23 -3 21.7 9.6
 -2 23 2 -1.6 3.2
 -2 23 2 -5.3 5.5
 2 23 -2 7.7 7.4
 2 23 -2 2.3 4.8
 2 23 -1 35.7 10.6
 -2 23 1 56.29 11.7
 2 23 -1 44 8.5
 -2 23 0 94.79 11.5
 2 23 0 87.49 12.1
 -2 23 0 116.49 17.9
 2 23 1 5.3 4
 2 23 1 20.3 7.7
 -2 23 -1 -14.2 6.5
 -2 23 -1 -0.1 4.6
 -2 23 -2 22.5 11
 2 23 2 23 5.2
 2 23 2 23.4 7.7
 2 23 3 8.2 5.9
 2 23 3 16.2 4.2
 -2 23 -3 23.5 11.8
 -2 23 -3 16.7 6.7
 -2 23 -4 26.3 8.5
 -2 23 -4 67.09 16.2
 -2 23 -5 10.3 11.2
 2 23 5 -0.4 3.5
 2 23 5 7.3 6.1
 -2 23 -5 5.8 6.3
 -2 23 -6 -17 11.1
 -2 23 -6 -5.3 7
 -2 23 -7 2.4 8.2
 -2 23 -7 9.8 14.5
 -2 23 -8 -8.2 17.3
 -2 23 -8 16.9 10.3
 2 24 -9 24.5 10.8
 -2 24 9 10.8 6.5
 2 24 -9 -1.5 13.6
 2 24 -8 16.2 14.2
 -2 24 8 5.7 7
 2 24 -8 9.2 9.9
 -2 24 7 33.9 8
 2 24 -7 24.2 14.1
 2 24 -7 8.2 9.7
 -2 24 6 2.2 6
 -2 24 6 1.6 3.5
 2 24 -6 -17.5 9.7
 -2 24 5 21.2 4.5
 -2 24 5 10.2 6.9
 2 24 -5 -1.9 9.8
 2 24 -5 18.8 8.6
 2 24 -4 7.8 9.1
 -2 24 4 5.4 6.9
 -2 24 4 4.7 3.6
 2 24 -4 4.6 6.7
 2 24 -3 1.2 6
 -2 24 3 1.3 3.3
 2 24 -3 8.9 7.6
 -2 24 3 0.4 7
 2 24 -2 8.2 8.8
 2 24 -2 1.8 5.3
 -2 24 2 9.6 4.2
 -2 24 2 9.3 7.8
 2 24 -1 12.6 5.4
 2 24 -1 15.5 9.1
 -2 24 1 2.6 4.3
 -2 24 1 13.4 7.6
 -2 24 0 12.8 5.9
 2 24 0 6.2 6.6
 2 24 0 16 5.7
 2 24 1 12.1 6.8
 -2 24 -1 -5.9 5
 2 24 1 2.5 4.1
 -2 24 -1 6.7 8.9
 2 24 2 28.2 8.7
 -2 24 -2 27.6 11.6
 2 24 2 29.6 6.1
 -2 24 -2 26.2 7
 2 24 3 6.6 6.2
 -2 24 -3 11.6 6.6
 -2 24 -3 -6.5 8.8
 -2 24 -4 -0.6 6.3
 2 24 4 5.9 6.4
 2 24 4 0.8 3.5
 -2 24 -4 -0.4 10
 -2 24 -5 32.5 8.7
 2 24 5 12.6 7.3
 2 24 5 23 5.4
 -2 24 -5 2.5 12.2
 2 24 6 5 6.4
 2 24 6 9.4 4.3
 -2 24 -6 25.2 14.4
 -2 24 -6 12.3 8.5
 -2 24 -7 -19.7 8
 -2 24 -8 -6.5 15.3
 -2 24 -8 6 10.2
 2 25 -8 13.1 11.8
 2 25 -8 41.2 17.1
 -2 25 8 23.3 8.6
 2 25 -7 14 9.9
 -2 25 7 5.7 6.6
 2 25 -7 11.1 11.7
 2 25 -6 38.3 10.9
 -2 25 6 27.2 5.5
 -2 25 6 27.8 8.9
 2 25 -6 -10.2 11.6
 2 25 -5 -6.9 10.4
 -2 25 5 7.5 3.7
 -2 25 5 12.7 7.1
 -2 25 4 -0.7 3.5
 2 25 -4 12.2 9.4
 -2 25 4 0.2 6.7
 2 25 -4 14.9 7.3
 2 25 -3 24.5 8.3
 -2 25 3 23.9 5.9
 -2 25 3 23.3 8.7
 2 25 -3 56.89 13.4
 -2 25 2 28.4 5.8
 2 25 -2 14 6.6
 2 25 -2 22.1 10.2
 -2 25 2 8.9 8.7
 2 25 -1 5.6 9.9
 2 25 -1 34.8 7.8
 -2 25 1 58.29 12.6
 -2 25 1 16.8 6.1
 2 25 0 2.2 4.5
 2 25 0 -12.8 6.3
 -2 25 0 7.9 5.2
 -2 25 0 -1 8.2
 2 25 1 27.1 9.7
 -2 25 -1 44.8 8.3
 -2 25 -1 37 13.4
 -2 25 -2 15.7 10
 -2 25 -2 23 7
 2 25 2 4.1 7.7
 2 25 3 38.9 9.7
 -2 25 -3 20.1 13
 -2 25 -3 21.7 8.1
 2 25 3 22.4 5.8
 -2 25 -4 25.2 9.1
 2 25 4 22.7 8.4
 -2 25 -4 31.3 15.5
 2 25 4 29 5.9
 -2 25 -5 4.9 7.6
 2 25 5 2.4 4.1
 -2 25 -5 5 12.6
 2 25 5 -2.5 6.2
 -2 25 -6 11.4 8.4
 -2 25 -6 1 15.2
 2 25 6 -3.7 3.8
 2 25 6 6.8 7.1
 -2 25 -7 -5.5 15.9
 -2 25 -7 -0.9 9.9
 2 25 7 23 7.7
 -2 26 7 6 4.4
 -2 26 7 7.3 9
 2 26 -7 -14.2 12.5
 2 26 -7 4.5 9.6
 2 26 -6 5.5 10.6
 -2 26 6 23.8 5.4
 2 26 -6 36.4 20.9
 2 26 -5 11.4 8.9
 2 26 -5 18 11.9
 -2 26 5 7.7 4.4
 -2 26 4 18.3 4.9
 2 26 -4 11.3 8.6
 2 26 -4 15.1 10.6
 -2 26 4 12.1 14.2
 -2 26 3 0.7 4.3
 2 26 -3 18 9.8
 2 26 -3 -10.4 7
 -2 26 3 -11.3 8
 2 26 -2 -7.4 6.3
 -2 26 2 15.6 9
 -2 26 2 15.9 5.4
 2 26 -2 10.5 9.4
 2 26 -1 0.7 8
 -2 26 1 12.7 5.5
 -2 26 1 3.6 8.4
 2 26 -1 9.6 6.2
 2 26 0 22 10.9
 -2 26 0 26.3 12.3
 2 26 0 37.3 10.9
 -2 26 0 17.4 6.5
 -2 26 -1 34.5 8.3
 -2 26 -1 37.6 12.6
 2 26 1 17.2 7.4
 2 26 1 21.9 8.9
 -2 26 -2 0.8 6.2
 -2 26 -2 8.2 10.5
 2 26 2 14.6 7.6
 2 26 2 -4.7 4.3
 -2 26 -3 45.5 15.1
 -2 26 -3 24.2 8.7
 2 26 3 49.7 11.2
 2 26 3 44.8 7.6
 2 26 4 19.2 8.9
 -2 26 -4 0.2 7.3
 2 26 4 5.6 4.3
 -2 26 -4 -1.8 12.5
 -2 26 -5 -6.8 12.3
 2 26 5 5.7 6.8
 -2 26 -5 -5.9 8.3
 2 26 5 5.9 4.4
 -2 26 -6 41.8 19.3
 -2 26 -6 13.7 10.4
 2 26 6 19.7 9.6
 2 26 6 23 6.6
 -2 27 6 -3.4 8.4
 2 27 -6 -1.7 9.6
 2 27 -6 -4.2 10.9
 2 27 -5 10.5 9.9
 -2 27 5 1.6 8.3
 -2 27 5 5.4 4.4
 2 27 -4 3.1 8.3
 -2 27 4 7.2 4.9
 -2 27 4 -1.5 8.8
 2 27 -4 3.9 11
 2 27 -3 11.9 7.7
 -2 27 3 10.8 9.5
 -2 27 3 1.9 5.2
 2 27 -3 -9.8 9.8
 2 27 -2 8.6 9.9
 -2 27 2 14.1 9.5
 2 27 -2 4.6 6.9
 -2 27 2 10.2 5.7
 -2 27 1 7.6 9.9
 2 27 -1 -1.2 5.7
 -2 27 1 -0.6 5.7
 2 27 -1 13.8 10.3
 2 27 0 -1.7 5.8
 -2 27 0 35.3 11.8
 2 27 0 12.8 9.5
 -2 27 0 6.8 6.3
 2 27 1 194.28 22.5
 2 27 1 154.78 17.4
 -2 27 -1 141.49 17.8
 -2 27 -1 156.28 25
 2 27 2 -17.1 7.6
 -2 27 -2 -6.1 7.1
 -2 27 -2 25.8 12.3
 2 27 2 8.6 5.4
 2 27 3 1.2 7.9
 2 27 3 19.3 5.7
 -2 27 -3 15.2 13.3
 -2 27 -3 16.7 8
 -2 27 -4 15.4 9.2
 2 27 4 16.9 8.5
 -2 27 -4 19.2 15.8
 2 27 4 14.5 5.7
 -2 27 -5 16.9 9.3
 2 27 5 -6.5 4.7
 -2 27 -5 6.9 15.4
 2 27 5 -12 7.3
 2 28 -5 -0.8 12.2
 -2 28 5 8 10.3
 2 28 -4 14.3 11.3
 2 28 -4 12.4 9.5
 -2 28 4 17.7 9.9
 -2 28 4 -4.6 5.3
 -2 28 3 -4.4 5.6
 2 28 -3 6.5 7.9
 -2 28 3 -15.3 9.3
 -2 28 2 -12.5 9.6
 -2 28 2 -2.2 5.9
 2 28 -2 8.7 7.8
 2 28 -2 2.6 9.3
 -2 28 1 13.1 10.9
 -2 28 1 2 6.5
 2 28 -1 -2.4 10
 2 28 -1 8.8 7
 -2 28 0 16.4 11
 2 28 0 -5.1 6.5
 -2 28 0 20.4 7.2
 2 28 0 -3.5 9.1
 -2 28 -1 12.4 7.9
 -2 28 -1 22.9 11.8
 2 28 1 8.3 6.2
 2 28 1 16.8 10.1
 -2 28 -2 10.8 12.8
 -2 28 -2 2.6 8.1
 2 28 2 3.7 5.6
 2 28 2 2.7 8.7
 2 28 3 -2.4 8.3
 -2 28 -3 17 9.9
 2 28 3 10.8 5.7
 -2 29 2 22.1 8.2
 2 29 -2 22.7 9.4
 2 29 -2 21.1 13.5
 -2 29 2 9.3 10.7
 -2 29 1 -8.9 10.6
 -2 29 1 6.4 7.4
 2 29 -1 -16.2 6.9
 2 29 0 8.2 7.8
 -2 29 0 7.7 11.7
 2 29 0 12.1 15.1
 3 0 -16 47.1 14.3
 3 0 -15 -2.5 9.1
 3 0 -14 130.39 22.2
 3 0 -13 -5.1 7.9
 3 0 -12 301.27 26.4
 3 0 -12 332.47 33.1
 3 0 -11 -1.9 3.8
 3 0 -11 6.9 6.4
 3 0 -10 21.8 5.4
 3 0 -10 18.3 7.2
 3 0 -10 27.2 8.9
 -3 0 9 1.1 5
 3 0 -9 3.6 4.8
 3 0 -9 -2.3 3.1
 3 0 -9 -0.5 4.2
 -3 0 8 157.18 16.8
 -3 0 7 -4.9 3
 3 0 -7 -0.8 1.8
 -3 0 7 0.2 3.1
 3 0 -7 1.4 2.3
 3 0 -7 -1.4 2.7
 3 0 -6 -0.1 1.5
 -3 0 6 6.5 3.9
 3 0 -6 3.1 2.7
 3 0 -6 4.9 2.1
 -3 0 6 0.2 3
 3 0 -5 -0.9 1.4
 -3 0 5 1.1 2.1
 3 0 -5 1.9 1.2
 -3 0 5 3.2 2.3
 3 0 -5 -2 2.1
 3 0 -4 449.76 34.7
 3 0 -4 416.36 36.4
 -3 0 4 483.05 35.9
 -3 0 4 435.76 36.3
 -3 0 4 451.65 35.6
 3 0 -4 462.35 34.8
 -3 0 3 1.1 1.6
 3 0 -3 0.7 1.7
 3 0 -3 0.4 1.1
 3 0 -3 -1.9 1.1
 -3 0 3 -0.9 1.3
 -3 0 3 2.5 1.4
 3 0 -2 5174.18 423.86
 -3 0 2 5696.23 423.76
 3 0 -2 5636.14 423.46
 3 0 -2 5721.83 424.26
 -3 0 2 5847.52 424.56
 -3 0 2 5774.02 423.46
 -3 0 1 -1.6 1.7
 3 0 -1 -0.5 1.7
 3 0 -1 -0.5 0.6
 3 0 0 2488.05 191.78
 -3 0 0 2549.84 193.38
 3 0 1 4.5 3.5
 -3 0 -1 -2.9 2.3
 -3 0 -2 68.39 10.9
 3 0 2 82.09 10.5
 3 0 3 -2.7 3.6
 -3 0 -3 -2.6 2.6
 3 0 3 -1 1.7
 3 0 4 1717.03 147.19
 -3 0 -4 2168.38 151.78
 3 0 5 1.8 3.6
 3 0 5 -0.4 5.3
 -3 0 -5 -5.8 4.4
 -3 0 -6 55.29 12.3
 -3 0 -7 -10 5.2
 -3 0 -8 6.8 8.1
 -3 0 -9 -0.1 7.6
 -3 0 -10 310.97 34.9
 -3 0 -11 -5.5 9.7
 -3 0 -12 2.5 11.7
 -3 0 -13 -17.6 11.7
 -3 0 -14 2.6 17.8
 3 1 -16 -12.4 10.3
 3 -1 -16 25.2 14.2
 3 1 -15 -3.8 10.6
 3 -1 -15 -1.9 10
 3 1 -14 58.49 14.7
 3 -1 -14 25.6 13.3
 3 1 -13 50.09 12.8
 3 1 -13 61.79 9.1
 3 1 -13 54.39 8.3
 3 -1 -13 74.59 15.4
 3 1 -12 5.6 4.8
 3 1 -12 9.2 5.7
 3 1 -12 -2.9 6.4
 3 -1 -12 20.7 9
 3 1 -11 19.5 6.5
 3 1 -11 21.9 5.6
 3 1 -11 13.4 6.7
 3 -1 -11 27 9.5
 3 1 -10 12.5 5.7
 3 1 -10 6.2 4.2
 3 1 -10 -0.1 4.9
 3 -1 -10 0.1 5.6
 3 1 -9 108.89 11.3
 3 1 -9 121.99 16.6
 3 1 -9 89.79 12.4
 -3 1 9 116.59 14.4
 3 -1 -9 101.79 15.3
 -3 -1 9 95.59 14.8
 3 1 -8 278.17 30
 3 1 -8 311.77 27.1
 3 1 -8 314.37 25.9
 -3 1 8 307.17 28.3
 3 1 -7 233.38 20.3
 3 1 -7 209.58 21.4
 -3 1 7 226.58 21.3
 -3 1 7 217.28 20.8
 3 1 -7 223.68 19.2
 3 -1 -7 239.88 21.8
 -3 -1 7 205.78 21.2
 -3 -1 7 207.58 20.9
 -3 1 6 -7.7 2.3
 3 1 -6 -1.3 2.5
 3 1 -6 -4.6 2.4
 -3 1 6 -0.3 2.5
 3 1 -6 -2.6 1.7
 3 -1 -6 0.9 2.3
 -3 -1 6 2 2.8
 -3 1 5 -2.3 2
 -3 1 5 -2.4 1.7
 3 1 -5 0.2 1.7
 3 1 -5 1.3 3.2
 -3 1 5 0.8 1.5
 3 1 -5 1.4 2.3
 -3 -1 5 -1.6 2.3
 3 -1 -5 0.9 2.2
 -3 -1 5 1.8 2
 -3 -1 5 1.6 2.4
 3 1 -4 39 5.2
 -3 1 4 44.9 5.7
 -3 1 4 40.7 4.7
 3 1 -4 45.2 5.1
 -3 1 4 46.8 4.6
 3 1 -4 41.7 6.3
 -3 -1 4 44.1 5.8
 -3 -1 4 35.6 5.9
 -3 -1 4 43.7 5.5
 3 -1 -4 38.6 6.1
 3 1 -3 43.3 6
 -3 1 3 48.6 4.5
 -3 1 3 45.1 5.3
 3 1 -3 50.09 5.2
 -3 1 3 42.9 4.7
 3 1 -3 45.3 5.4
 -3 -1 3 47.4 5.4
 -3 -1 3 42.7 5.5
 -3 -1 3 47.8 5.1
 3 -1 -3 41.3 5.5
 -3 1 2 304.47 22.5
 3 1 -2 309.77 24.2
 3 1 -2 271.17 23
 -3 1 2 295.07 23.5
 3 -1 -2 271.77 23.1
 3 -1 -2 281.27 22.3
 3 -1 -2 290.17 22.6
 -3 -1 2 301.07 23
 -3 -1 2 304.87 23.2
 -3 -1 2 297.57 24.1
 -3 1 1 881.01 68.09
 -3 1 1 943.11 70.09
 3 1 -1 895.31 70.29
 3 1 -1 875.61 68.39
 3 -1 -1 866.31 69.49
 3 -1 -1 854.21 68.29
 -3 -1 1 1043.8 68.39
 -3 -1 1 855.81 70.19
 3 1 0 82.19 9.3
 -3 -1 0 76.99 9
 3 -1 0 65.29 8.4
 3 1 1 65.89 9.7
 -3 1 -1 76.79 9.7
 3 -1 1 65.79 8.6
 -3 -1 -1 56.19 9.1
 -3 1 -2 286.07 26.4
 3 1 2 264.67 25.9
 -3 -1 -2 289.37 26.1
 3 -1 2 276.57 25.5
 3 -1 2 296.07 23.5
 3 1 3 230.58 20.7
 -3 1 -3 287.57 24.6
 3 1 3 213.48 23
 -3 -1 -3 234.18 23.4
 3 -1 3 247.58 23.1
 3 -1 3 231.58 20.6
 -3 1 -4 12.1 6.5
 3 1 4 3.1 2.8
 3 -1 4 18.5 7.3
 3 -1 4 9.1 3.6
 -3 -1 -4 25.4 7.6
 3 1 5 509.95 45.9
 3 1 5 533.75 43.2
 -3 1 -5 556.54 47.3
 3 -1 5 500.85 45.9
 3 -1 5 448.06 42.5
 -3 -1 -5 585.84 46.9
 -3 1 -6 11.5 7
 -3 -1 -6 16.4 7.6
 -3 1 -7 0.9 5.9
 -3 1 -8 27.2 10.4
 -3 -1 -8 38.7 11.5
 -3 1 -9 43.1 12.8
 -3 -1 -9 41.3 11.7
 -3 1 -10 6.8 10.4
 -3 -1 -10 2.4 8.8
 -3 1 -11 6.8 11.1
 -3 -1 -11 2.9 10.1
 -3 1 -12 52.89 16.6
 -3 -1 -12 22.2 13.5
 -3 1 -13 16.4 13.4
 -3 -1 -13 -5 12.7
 -3 1 -14 14.4 15.4
 -3 -1 -14 23.4 15.9
 3 2 -16 0.7 12.7
 3 -2 -16 8.9 12.7
 3 2 -15 -10.1 11.4
 3 -2 -15 28.1 13.2
 3 2 -14 4.3 7.3
 3 2 -14 1.5 8.6
 3 2 -14 9.7 7.3
 3 -2 -14 6 8.9
 3 2 -13 88.89 13.8
 3 2 -13 80.99 16.7
 3 2 -13 94.49 12.7
 3 -2 -13 111.39 18.2
 3 2 -12 6.7 5.7
 3 2 -12 -3.8 6.2
 3 2 -12 -2.3 6.3
 3 -2 -12 7.6 8.1
 3 2 -11 2.6 4.8
 3 2 -11 7.5 6.6
 3 2 -11 3.9 5.8
 3 -2 -11 9.4 6.6
 3 2 -10 -4.5 4.8
 3 2 -10 1.8 3.9
 3 2 -10 11 6.7
 -3 2 10 1.9 6.8
 3 -2 -10 12.9 6.7
 3 2 -9 145.49 17.2
 3 2 -9 166.28 15.6
 3 2 -9 136.49 17.7
 3 -2 -9 169.78 18.6
 -3 -2 9 157.28 27.7
 3 2 -8 299.37 26.3
 3 2 -8 292.17 27.2
 3 2 -8 280.97 24.5
 -3 2 8 267.37 26
 -3 -2 8 270.77 26.6
 3 2 -7 23.8 6.2
 3 2 -7 14 5
 -3 2 7 18.8 5.1
 -3 2 7 15.3 5.6
 3 2 -7 24.2 4.8
 -3 -2 7 23.2 5.9
 -3 -2 7 14.8 5.3
 3 -2 -7 20.4 5.8
 3 2 -6 28.4 5.9
 -3 2 6 38.1 6
 3 2 -6 38.7 6
 3 2 -6 27.5 6.4
 -3 2 6 27.4 6
 -3 -2 6 36.5 6.8
 -3 -2 6 41.1 7.2
 3 -2 -6 34.3 6.9
 3 2 -5 1.2 2
 -3 2 5 1.8 1.7
 3 2 -5 -0.8 2.1
 -3 2 5 -2.2 1.1
 3 2 -5 2 2.1
 -3 2 5 -3.5 2.2
 3 -2 -5 1.5 2.3
 -3 -2 5 1 2
 -3 -2 5 3.3 2.5
 -3 -2 5 1.5 2.3
 3 2 -4 1 2.1
 3 2 -4 7.2 2.4
 -3 2 4 2.2 2.1
 3 2 -4 -2.1 1.7
 3 -2 -4 4.7 2.2
 -3 -2 4 4.3 2.2
 -3 -2 4 2.6 2.2
 -3 -2 4 5.2 2.5
 3 2 -3 1144.79 91.29
 -3 2 3 1203.88 91.09
 3 2 -3 1220.28 91.59
 -3 -2 3 1188.08 91.19
 -3 -2 3 1197.78 91.09
 3 2 -2 32.4 4.1
 3 2 -2 47.9 5.6
 -3 2 2 37.5 3.9
 -3 2 2 31.8 3.8
 -3 -2 2 36.7 4
 3 -2 -2 32.9 4
 -3 -2 2 34.3 4
 -3 2 1 5.8 2.3
 3 2 -1 3.7 2.8
 3 2 -1 5.3 1.5
 -3 2 1 5.3 0.9
 3 -2 -1 7.7 1.3
 3 -2 -1 3.9 2.1
 -3 -2 1 4.7 2.8
 -3 -2 1 9.1 1.5
 3 2 0 195.08 18
 -3 -2 0 190.78 17.9
 3 -2 0 195.88 17.4
 -3 2 -1 16.1 4.7
 3 2 1 10.9 4.4
 3 -2 1 13.7 4.5
 3 -2 1 10.9 2.4
 -3 -2 -1 7.6 3.7
 3 2 2 6.1 3.7
 -3 2 -2 5 4.1
 -3 -2 -2 1.7 3.5
 3 -2 2 7.1 3.9
 3 -2 2 -0.7 1.7
 3 2 3 207.78 23.8
 -3 2 -3 270.87 25.2
 3 -2 3 274.27 24.4
 3 -2 3 240.38 21.6
 -3 -2 -3 280.27 24.6
 -3 2 -4 632.14 54.99
 3 -2 4 566.84 53.69
 3 -2 4 642.14 51.39
 -3 -2 -4 718.53 54.89
 -3 2 -5 230.68 18.7
 -3 2 -5 192.08 21.8
 3 2 5 175.48 17.5
 3 2 5 137.99 19
 3 -2 5 148.29 19.9
 -3 -2 -5 190.38 20.3
 3 -2 5 168.18 17.4
 -3 2 -6 -3.2 6
 -3 2 -6 2.6 4
 -3 -2 -6 -1.2 4.8
 3 -2 6 -1.5 3.9
 -3 2 -7 5.9 7
 -3 2 -7 5.7 4.4
 -3 -2 -7 1.6 6.5
 -3 2 -8 27.5 10.9
 -3 -2 -8 35.4 11
 -3 2 -9 49.3 14.8
 -3 -2 -9 55.59 13
 -3 2 -10 50.49 14.2
 -3 -2 -10 37.4 11.1
 -3 2 -11 36.3 14.5
 -3 -2 -11 39.5 13
 -3 2 -12 -14.4 11.9
 -3 -2 -12 7.9 11.7
 -3 -2 -13 20.3 13.5
 -3 2 -14 -0.7 15.9
 -3 -2 -14 7.6 14.1
 3 3 -16 -9 10.2
 3 -3 -16 14.8 12.1
 3 3 -15 23.7 11.8
 3 3 -15 -0.9 8.6
 3 -3 -15 30.4 13.3
 3 3 -14 33.9 13.4
 3 3 -14 72.59 12.9
 3 -3 -14 65.89 15.4
 3 3 -13 19.4 9.8
 3 3 -13 9.5 8
 3 3 -13 6.4 8.1
 3 -3 -13 28.6 10.5
 3 3 -12 105.29 17.7
 3 3 -12 67.09 13.6
 3 3 -12 74.09 11.9
 3 -3 -12 95.59 16.1
 3 3 -11 149.79 16.4
 3 3 -11 110.69 17.4
 3 3 -11 162.08 19.8
 3 -3 -11 136.09 20.2
 3 3 -10 33.1 7.6
 3 3 -10 29.1 9
 -3 3 10 25.9 9
 3 3 -10 49.99 11
 3 -3 -10 20.2 8.4
 -3 3 9 4.6 5.4
 3 3 -9 12.3 6.6
 3 3 -9 9.3 5
 3 3 -9 -0.5 3.7
 3 -3 -9 5.3 4.8
 3 3 -8 0 3.2
 -3 3 8 5.7 4.4
 3 3 -8 1.1 4.1
 3 3 -8 0.7 4.3
 -3 -3 8 -2.8 4.8
 3 3 -7 319.37 28.6
 -3 3 7 335.07 27.5
 -3 3 7 292.77 28.1
 3 3 -7 332.57 27.5
 3 3 -7 312.57 28.9
 3 -3 -7 313.67 28.5
 -3 -3 7 300.57 28.2
 3 3 -6 412.36 34.6
 3 3 -6 378.56 33.2
 -3 3 6 426.96 32.7
 -3 3 6 365.76 33.8
 3 3 -6 445.86 34.8
 -3 -3 6 406.06 34.4
 3 -3 -6 425.26 34.4
 -3 -3 6 357.36 33.7
 -3 3 5 32.5 3.6
 3 3 -5 22.1 5.5
 3 3 -5 31.8 5.9
 -3 3 5 30.5 3.2
 -3 3 5 30.9 5.8
 3 3 -5 33.9 5.7
 3 -3 -5 23.8 5.4
 -3 -3 5 36.5 6.3
 -3 -3 5 30.2 5.7
 -3 -3 5 45.3 6.9
 3 3 -4 3 2.6
 3 3 -4 -4.8 1.6
 3 3 -4 3.5 2
 -3 3 4 0.6 1.9
 -3 -3 4 -1.9 1.6
 -3 -3 4 1.2 2
 -3 -3 4 1 1.9
 3 -3 -4 4.5 2.1
 3 3 -3 3155.98 242.38
 3 3 -3 3167.38 241.88
 -3 3 3 3110.69 241.38
 3 3 -3 3060.59 241.78
 -3 -3 3 3304.17 241.78
 -3 -3 3 3416.76 242.58
 -3 -3 3 3182.48 241.58
 -3 3 2 617.74 49.4
 3 3 -2 639.34 49.99
 -3 3 2 653.63 49
 3 3 -2 656.73 50.19
 3 3 -2 674.33 51.29
 3 -3 -2 601.24 49.5
 -3 -3 2 655.53 49.9
 -3 -3 2 686.53 49.8
 -3 -3 2 636.24 51.19
 -3 3 1 98.69 9.5
 -3 3 1 116.19 7.6
 3 3 -1 87.49 8.2
 3 3 -1 89.79 10.1
 3 -3 -1 89.39 8.6
 -3 -3 1 81.99 10
 3 -3 -1 95.79 7.9
 3 3 0 383.06 33.7
 -3 -3 0 425.86 33.8
 3 -3 0 403.26 32.8
 3 3 1 93.89 11.3
 -3 3 -1 111.39 11.8
 -3 -3 -1 91.59 11
 3 -3 1 87.99 10.5
 3 -3 1 98.39 8.7
 -3 3 -2 244.38 23.1
 3 3 2 249.68 23.2
 3 -3 2 213.28 20.1
 -3 -3 -2 257.97 23
 3 -3 2 274.97 23.3
 -3 3 -3 483.65 36.8
 -3 3 -3 419.46 39.7
 3 3 3 407.36 38.9
 3 -3 3 463.25 36.6
 3 -3 3 419.36 38.7
 -3 -3 -3 493.45 39.5
 -3 3 -4 362.96 35.6
 -3 3 -4 459.65 32.8
 3 3 4 374.76 32.4
 3 -3 4 341.47 34.4
 -3 -3 -4 392.06 34.6
 3 -3 4 352.56 31.8
 -3 3 -5 11.9 6.6
 -3 3 -5 -0.5 3.3
 3 3 5 -1.6 3.9
 3 3 5 4.8 5.3
 3 -3 5 3.6 3.6
 3 -3 5 8 6.2
 -3 -3 -5 -0.3 4.3
 -3 3 -6 57.99 9.4
 -3 -3 -6 46.1 10.6
 3 -3 6 32.8 7.9
 -3 3 -7 6.4 7.1
 -3 3 -7 4.3 4.3
 -3 -3 -7 4.6 6
 -3 3 -8 98.29 18.4
 -3 3 -8 100.09 15.2
 -3 -3 -8 103.99 17.3
 -3 3 -9 75.49 17
 -3 3 -9 70.29 13.6
 -3 -3 -9 57.59 13.2
 -3 3 -10 -4 10.2
 -3 -3 -10 -16.7 7
 -3 3 -11 34.5 14.9
 -3 -3 -11 24.7 10.9
 -3 3 -12 24.8 14.8
 -3 -3 -12 14.8 10.9
 -3 3 -13 20.5 15.8
 -3 -3 -13 12.4 11.7
 -3 3 -14 22.6 15.9
 -3 -3 -14 8.6 13.1
 3 4 -16 7.4 13.4
 3 4 -15 11.9 11.3
 3 4 -15 10.7 16.3
 3 -4 -15 24 11.4
 3 4 -14 67.89 17.5
 3 -4 -14 88.49 18.3
 3 4 -13 -6.9 7.9
 3 4 -13 6 8.4
 3 -4 -13 8.8 8.5
 3 4 -12 70.99 14.7
 3 4 -12 46.4 10.5
 3 4 -12 61.19 12.5
 3 -4 -12 68.29 13.4
 3 4 -11 12.3 8.6
 3 4 -11 13.2 7.3
 3 4 -11 11.8 6.7
 3 -4 -11 15.8 7.3
 3 4 -10 1.9 7.3
 -3 4 10 9.1 6.8
 3 4 -10 -1.1 5.6
 3 -4 -10 19.3 7.6
 3 4 -9 278.27 24.8
 3 4 -9 248.98 26.4
 3 4 -9 277.47 26.8
 -3 4 9 235.38 24.8
 3 -4 -9 269.97 26.1
 3 4 -8 89.09 13.5
 3 4 -8 90.19 13.7
 -3 4 8 87.29 11.9
 3 4 -8 92.89 11.5
 -3 -4 8 105.19 15.1
 3 4 -7 591.44 51.09
 3 4 -7 626.84 51.49
 -3 4 7 578.34 49.1
 -3 4 7 589.84 50.49
 3 4 -7 636.14 50.09
 3 -4 -7 667.53 51.19
 -3 -4 7 620.14 51.29
 -3 -4 7 592.34 51.89
 3 4 -6 607.04 49.2
 3 4 -6 540.75 48.4
 -3 4 6 601.84 46.6
 -3 4 6 545.65 48.1
 3 4 -6 588.24 47.9
 -3 -4 6 627.44 48.5
 3 -4 -6 581.04 48.3
 -3 -4 6 631.04 48.9
 -3 4 5 64.39 7.8
 3 4 -5 55.79 8.3
 3 4 -5 55.19 8.6
 3 4 -5 46 7.9
 3 -4 -5 56.09 7.2
 -3 -4 5 50.59 7.9
 -3 -4 5 60.69 8.4
 -3 -4 5 67.39 7.9
 3 4 -4 -1.6 2.6
 3 4 -4 3.9 2.8
 3 4 -4 4.7 2.4
 -3 4 4 1.8 2.1
 -3 -4 4 6.5 2.7
 -3 -4 4 1.1 1.9
 -3 -4 4 4 2.6
 3 -4 -4 4.5 2.2
 3 4 -3 2182.88 161.78
 3 4 -3 2108.69 162.28
 3 4 -3 2007.8 161.38
 -3 4 3 2082.89 160.98
 -3 -4 3 2201.78 162.38
 -3 -4 3 2325.07 161.68
 -3 -4 3 1971.1 160.98
 -3 4 2 45.7 4.5
 3 4 -2 47.9 5.1
 3 4 -2 42.1 5.2
 -3 4 2 46.2 3.9
 3 4 -2 47.9 7.5
 -3 -4 2 39.6 4.6
 -3 -4 2 43.7 5
 3 -4 -2 44.5 4.5
 -3 -4 2 42.4 6.5
 -3 4 1 517.75 40.6
 3 4 -1 540.55 43.8
 3 4 -1 546.75 41.6
 -3 4 1 581.74 42.6
 -3 -4 1 571.14 43.9
 3 -4 -1 566.74 41.6
 3 -4 -1 485.75 40.8
 -3 4 0 12.1 4
 3 4 0 19.9 4.8
 3 -4 0 12.9 1.8
 3 -4 0 15.9 3.8
 -3 -4 0 14.8 4
 -3 4 -1 461.65 45
 3 4 1 604.34 46
 3 -4 1 571.14 44.9
 3 -4 1 560.94 42.5
 -3 -4 -1 556.54 45.2
 3 4 2 147.89 15.7
 -3 4 -2 165.08 13.6
 -3 4 -2 151.48 16
 -3 -4 -2 126.09 14.7
 3 -4 2 132.19 12.6
 3 -4 2 138.79 14.9
 -3 4 -3 325.27 30
 -3 4 -3 323.07 26.4
 3 4 3 340.87 29.4
 -3 -4 -3 322.87 28.7
 3 -4 3 294.47 26.1
 3 -4 3 289.47 28.6
 3 4 4 45.7 7.6
 -3 4 -4 56.69 8.1
 -3 4 -4 75.99 12.9
 3 4 4 55.39 10.7
 3 -4 4 45.5 7.6
 -3 -4 -4 45.5 9
 3 -4 4 42.2 9.4
 -3 4 -5 1294.77 91.89
 3 4 5 1119.29 92.89
 -3 4 -5 1258.97 96.59
 3 4 5 1043.2 93.99
 3 -4 5 1030.6 91.99
 -3 -4 -5 1237.48 94.09
 -3 4 -6 4.3 6.2
 -3 4 -6 5.1 3.5
 -3 -4 -6 0.6 5.3
 3 -4 6 2.8 4.3
 -3 4 -7 20.9 6.7
 -3 4 -7 5.3 8.8
 -3 -4 -7 30.2 8.5
 -3 4 -8 31.1 10.8
 -3 4 -8 3.5 5.5
 -3 -4 -8 27.6 10.1
 -3 4 -9 7.5 7.2
 -3 4 -9 9 10.4
 -3 -4 -9 8.6 7.6
 -3 4 -10 92.39 15.8
 -3 4 -10 96.39 20.1
 -3 -4 -10 59.09 14.4
 -3 4 -11 16 12.1
 -3 -4 -11 43.9 12.1
 -3 -4 -12 19.1 10.5
 -3 4 -13 24.8 17.3
 -3 -4 -13 29 12.9
 -3 4 -14 19.8 17.9
 -3 -4 -14 5.2 12.4
 3 5 -16 12.7 12.6
 3 5 -15 117.19 22.8
 3 5 -15 111.49 19.3
 3 5 -14 -4.1 8.4
 3 5 -14 -1.3 9.9
 3 -5 -14 -2.4 7.7
 3 5 -13 -0.8 9.6
 3 5 -13 7.1 7.2
 3 -5 -13 6.6 8.3
 3 5 -12 25.3 10
 3 5 -12 1.6 8.9
 3 -5 -12 8.4 7.6
 3 5 -11 -0.6 6.3
 3 5 -11 6.4 7.2
 3 -5 -11 2.6 5.9
 3 5 -10 99.39 13.8
 3 5 -10 83.69 15.1
 3 5 -10 80.79 14
 -3 5 10 89.29 14
 3 -5 -10 92.49 14.3
 3 5 -9 236.08 24.7
 3 5 -9 207.48 24.3
 -3 5 9 225.68 23.2
 3 5 -9 261.97 23.6
 3 -5 -9 238.98 24
 3 5 -8 33.4 8.4
 3 5 -8 29.2 7.8
 3 5 -8 45.4 9.8
 -3 5 8 47.8 8.3
 3 -5 -8 35 12.2
 -3 5 7 6 4.5
 3 5 -7 -1.3 4
 3 5 -7 2.2 4.3
 3 5 -7 6.1 3.8
 -3 5 7 7.7 3.3
 3 -5 -7 9.1 4.5
 -3 -5 7 -3 3.7
 -3 5 6 1094.59 92.49
 3 5 -6 1196.28 93.89
 3 5 -6 1254.97 93.19
 -3 5 6 1214.78 90.09
 3 5 -6 1139.39 93.19
 3 -5 -6 1238.08 92.99
 -3 -5 6 1082.69 98.99
 -3 -5 6 1214.88 92.89
 3 5 -5 172.38 17.6
 3 5 -5 186.18 17.8
 -3 5 5 168.88 17.1
 3 5 -5 182.08 18.1
 -3 -5 5 212.28 18.2
 3 -5 -5 206.88 17.6
 -3 -5 5 188.58 17.8
 -3 -5 5 185.18 17.3
 3 5 -4 524.55 41.8
 3 5 -4 501.25 42.1
 3 5 -4 529.65 42.4
 -3 5 4 493.45 41.1
 3 -5 -4 517.05 41.2
 -3 -5 4 544.55 42
 -3 -5 4 514.55 41.3
 -3 -5 4 503.45 42.2
 3 5 -3 794.62 65.59
 3 5 -3 842.22 66.09
 -3 5 3 789.22 64.99
 3 5 -3 904.81 67.09
 -3 -5 3 850.71 65.29
 -3 -5 3 841.72 66.69
 -3 -5 3 897.31 65.89
 -3 5 2 1646.84 131.79
 -3 5 2 1708.33 131.39
 3 5 -2 1722.03 132.99
 3 5 -2 1662.03 132.49
 3 5 -2 1896.51 134.59
 3 -5 -2 1860.01 131.89
 -3 -5 2 1697.43 132.59
 -3 -5 2 1906.01 132.29
 -3 -5 2 1620.64 133.99
 3 5 -1 1.7 1.4
 -3 5 1 1.7 1.7
 3 5 -1 0.5 2.7
 3 5 -1 1.5 1
 -3 -5 1 3.5 2.5
 -3 -5 1 0.1 1
 3 -5 -1 2.2 1
 -3 5 0 4.4 2.7
 3 5 0 3.1 3.5
 -3 -5 0 3 3.2
 3 -5 0 2.5 2
 -3 5 -1 205.28 14.3
 3 5 1 167.98 17.1
 -3 5 -1 154.38 16.9
 3 -5 1 154.98 14
 -3 -5 -1 171.38 16.8
 3 -5 1 174.28 16.5
 3 5 2 650.03 53.09
 -3 5 -2 733.63 54.29
 3 -5 2 673.13 52.59
 3 -5 2 600.24 49.7
 -3 -5 -2 576.24 51.99
 -3 5 -3 346.87 28.4
 -3 5 -3 358.86 32.5
 3 5 3 340.47 31.3
 3 -5 3 310.87 28.1
 3 -5 3 317.57 30.6
 -3 -5 -3 399.06 31.2
 3 5 4 251.87 25.8
 -3 5 -4 283.97 27.2
 -3 5 -4 257.97 22.9
 3 -5 4 247.88 25.4
 -3 -5 -4 266.17 25
 3 -5 4 249.08 22.6
 -3 5 -5 249.97 26.8
 3 5 5 225.38 25.4
 -3 5 -5 264.17 22.7
 -3 -5 -5 221.18 23.5
 -3 5 -6 -4.3 3.1
 -3 5 -6 0.5 7
 -3 -5 -6 7.1 5
 3 -5 6 -0.7 3.8
 -3 5 -7 -0.6 7
 -3 5 -7 3.4 4.8
 -3 -5 -7 -3.5 5
 -3 5 -8 17.1 6.5
 -3 5 -8 9.5 9.5
 -3 5 -9 79.99 18.7
 -3 5 -9 110.29 15.8
 -3 -5 -9 83.89 15.2
 -3 5 -10 39.5 14.4
 -3 5 -10 21 9.5
 -3 -5 -10 4.3 8
 -3 5 -11 75.69 18
 -3 5 -11 69.49 17.8
 -3 -5 -11 37.2 11.6
 -3 5 -12 7.4 14.9
 -3 -5 -12 -1.7 8.8
 -3 5 -13 36.2 18.2
 -3 -5 -13 2.9 10
 -3 5 -14 2.2 18.5
 -3 -5 -14 18.1 12.6
 3 6 -16 25.7 19.9
 3 6 -16 52.59 15.4
 3 6 -15 25.7 13.7
 3 6 -15 5.4 11.3
 3 6 -14 105.89 18.7
 3 6 -14 92.59 19.7
 3 6 -13 -3.6 9.8
 3 6 -13 5.2 8
 3 -6 -13 -1.3 7.6
 3 6 -12 5.7 8.8
 3 -6 -12 7.5 7.2
 3 6 -11 2.2 6.4
 3 6 -11 8 8
 3 -6 -11 11 6.8
 3 6 -10 -5.5 7.6
 3 6 -10 13.1 7.1
 3 6 -10 1.9 5.9
 -3 6 10 8.6 6.9
 3 -6 -10 8.8 6.2
 3 6 -9 36.2 8.2
 3 6 -9 23.6 7.9
 3 6 -9 32.2 9.4
 -3 6 9 27.3 7.6
 3 -6 -9 22.4 7
 -3 6 8 116.49 12.9
 3 6 -8 79.39 13.7
 3 6 -8 97.19 13
 3 6 -8 131.09 16
 3 -6 -8 131.69 14.1
 -3 6 7 3.5 4.3
 3 6 -7 0.7 4.3
 -3 6 7 -2 2.6
 3 6 -7 -0.5 2.9
 3 -6 -7 1.5 3.3
 -3 -6 7 3.5 4.4
 3 6 -6 291.87 27.1
 3 6 -6 300.87 27.2
 -3 6 6 280.47 26.7
 3 6 -6 320.97 28.1
 -3 6 6 297.07 23.7
 -3 -6 6 332.67 27.2
 3 -6 -6 327.37 27.1
 -3 -6 6 282.87 27.3
 -3 6 5 72.79 10.3
 3 6 -5 80.69 10.3
 3 6 -5 75.29 10.1
 3 6 -5 75.49 9.8
 3 -6 -5 109.19 10
 -3 -6 5 82.29 10.2
 -3 -6 5 80.59 10.1
 -3 -6 5 86.89 10.2
 3 6 -4 21.6 4.8
 -3 6 4 29.2 5.1
 3 6 -4 29.1 6.6
 3 6 -4 22.6 5.5
 -3 -6 4 34.6 5.9
 -3 -6 4 29.1 5.9
 -3 -6 4 34.1 5.2
 3 -6 -4 28.5 4.9
 -3 6 3 845.22 71.39
 3 6 -3 952.2 72.39
 3 6 -3 939.01 73.69
 3 6 -3 933.11 72.89
 -3 -6 3 966.3 72.49
 -3 -6 3 957.9 73.59
 -3 -6 3 932.51 71.79
 3 6 -2 2185.88 169.08
 3 6 -2 2110.19 167.08
 -3 6 2 2135.29 166.08
 -3 6 2 2007.4 166.18
 3 6 -2 2219.28 167.78
 -3 -6 2 2446.76 166.78
 -3 -6 2 2336.77 167.38
 -3 -6 2 2211.28 168.88
 3 6 -1 142.39 13.3
 -3 6 1 155.88 13.8
 3 6 -1 161.98 12.9
 3 6 -1 159.18 15.5
 3 -6 -1 153.18 12.5
 -3 -6 1 151.28 15.1
 -3 6 0 319.47 27.5
 3 6 0 366.46 25.3
 3 6 0 307.17 28
 3 -6 0 288.47 26.2
 -3 -6 0 308.87 27.8
 -3 6 -1 58.99 9.2
 -3 6 -1 58.19 5.4
 3 6 1 50.79 8.8
 3 -6 1 50.99 5.2
 -3 -6 -1 50.99 8.5
 3 -6 1 61.09 8.6
 3 6 2 354.56 33.8
 -3 6 -2 408.16 34.8
 3 -6 2 383.76 30.8
 -3 -6 -2 402.66 33.5
 -3 6 -3 167.28 19.7
 -3 6 -3 191.08 16.2
 3 6 3 166.58 18.5
 3 -6 3 185.88 16
 -3 -6 -3 183.18 17.9
 3 -6 3 148.99 19
 -3 6 -4 -2.6 4
 -3 6 -4 2.4 2.8
 3 6 4 4.7 5.1
 3 -6 4 -8.2 3.8
 3 -6 4 1.3 2.5
 -3 -6 -4 3 3.5
 -3 6 -5 384.06 29.9
 -3 6 -5 268.37 34.1
 3 6 5 323.87 32.7
 -3 -6 -5 334.07 30.9
 -3 6 -6 1008.7 74.89
 -3 6 -6 963.1 79.99
 3 -6 6 827.52 73.69
 -3 -6 -6 920.61 75.69
 -3 6 -7 809.02 62.79
 -3 6 -7 734.73 67.89
 -3 -6 -7 708.93 62.89
 -3 6 -8 25.5 11.5
 -3 6 -8 16.5 7.2
 -3 -6 -8 5.8 7.2
 -3 6 -9 9.7 6.1
 -3 6 -9 1.9 9.7
 -3 -6 -9 14.2 7.2
 -3 6 -10 130.29 24.5
 -3 6 -10 153.18 21.6
 -3 -6 -10 118.59 18.4
 -3 6 -11 37.4 17.4
 -3 6 -11 41.4 12.9
 -3 -6 -11 33 10.7
 -3 6 -12 1 9.8
 -3 6 -12 -9.9 14.6
 -3 -6 -12 9.7 9.4
 -3 6 -13 12 17.7
 -3 -6 -13 20.4 11.4
 -3 6 -14 -1.5 19.3
 3 7 -15 63.89 19.6
 3 7 -15 104.79 19.6
 3 7 -14 8.5 9.9
 3 7 -14 -1 12.1
 3 7 -13 5.1 9.1
 3 7 -13 -7.6 10.6
 3 7 -12 16.9 10.5
 3 7 -12 17.1 11
 3 -7 -12 5.7 9.2
 3 7 -11 14.4 8.8
 3 7 -11 -2 6.7
 3 -7 -11 -7.2 5
 -3 7 10 25 9.2
 3 7 -10 22.8 9.2
 3 7 -10 21.5 8.4
 3 -7 -10 35.6 8.8
 3 7 -9 54.59 11.9
 3 7 -9 79.09 14.3
 -3 7 9 64.29 11.3
 3 -7 -9 102.09 14.3
 3 7 -8 3 4.5
 3 7 -8 5.4 4.7
 3 7 -8 -11.5 4.1
 -3 7 8 1 4
 3 -7 -8 11.6 5.1
 3 7 -7 279.77 25.4
 3 7 -7 262.37 26.2
 -3 7 7 250.67 22.3
 -3 7 7 242.28 24.6
 3 -7 -7 304.57 25.3
 -3 7 6 817.62 63.99
 3 7 -6 835.52 67.79
 3 7 -6 810.42 68.09
 3 7 -6 857.71 69.09
 -3 -7 6 810.72 66.99
 3 -7 -6 921.71 67.69
 -3 -7 6 856.81 68.29
 3 7 -5 21.8 5.9
 3 7 -5 34.5 6.5
 -3 7 5 30.3 5.9
 3 7 -5 30.2 6.8
 -3 -7 5 23.5 5
 -3 -7 5 27.4 6.4
 3 -7 -5 25.9 5.3
 3 7 -4 629.24 54.19
 -3 7 4 685.43 52.99
 3 7 -4 651.43 53.49
 3 7 -4 697.63 54.89
 -3 -7 4 696.83 53.89
 -3 -7 4 700.23 54.79
 -3 -7 4 642.34 52.79
 -3 7 3 1407.36 115.99
 3 7 -3 1557.64 118.69
 3 7 -3 1559.74 117.79
 3 7 -3 1600.24 117.09
 -3 -7 3 1402.06 116.09
 -3 -7 3 1586.64 117.09
 -3 -7 3 1581.94 118.49
 3 7 -2 161.78 14.2
 -3 7 2 154.18 13.4
 3 7 -2 137.19 15.7
 -3 7 2 174.08 13.5
 3 7 -2 159.38 14.9
 -3 -7 2 152.58 15.8
 -3 -7 2 185.08 13.9
 -3 -7 2 168.88 14.5
 -3 7 1 6.1 0.8
 -3 7 1 3.3 2.4
 3 7 -1 5.2 3.5
 3 7 -1 5.5 1.8
 -3 7 1 7.3 1.1
 3 7 -1 4.7 1.9
 3 -7 -1 6 1.5
 -3 -7 1 3.5 3
 3 7 0 1845.32 127.99
 -3 7 0 1680.23 130.39
 3 7 0 1510.35 130.69
 3 -7 0 1804.42 129.19
 -3 -7 0 1580.34 130.59
 -3 7 -1 256.47 19.9
 -3 7 -1 244.38 23.1
 3 7 1 272.97 23.7
 3 -7 1 257.27 22.2
 3 -7 1 230.18 19.5
 -3 -7 -1 249.88 22.9
 3 7 2 17 6.2
 -3 7 -2 29.8 7.5
 3 -7 2 16.2 4.9
 -3 -7 -2 28.3 6.1
 3 -7 2 25.7 4
 3 7 3 103.39 22.2
 -3 7 -3 111.99 16.1
 -3 7 -3 109.89 10.4
 3 -7 3 81.69 11.7
 -3 -7 -3 103.19 12.2
 3 -7 3 96.29 9.9
 -3 7 -4 0.3 2.6
 -3 7 -4 -0.2 4
 3 7 4 8.6 5.2
 3 -7 4 -4.3 2.6
 3 -7 4 5.4 4.6
 -3 -7 -4 -2.9 3.2
 3 7 5 13.5 7.4
 -3 7 -5 0.5 5.2
 -3 7 -5 9 4.4
 -3 -7 -5 5.7 5
 -3 7 -6 132.29 14.4
 -3 7 -6 104.59 19.1
 3 -7 6 118.09 14.2
 -3 -7 -6 118.09 14.6
 -3 7 -7 291.87 33.9
 -3 7 -7 299.27 28.4
 -3 -7 -7 307.47 29.1
 -3 7 -8 358.26 40.8
 -3 7 -8 418.26 36
 -3 -7 -8 361.16 35.1
 -3 7 -9 42.7 16.4
 -3 7 -9 64.99 12.7
 -3 7 -10 -3.3 11.8
 -3 7 -10 7.7 7
 -3 -7 -10 9.3 7.8
 -3 7 -11 -12.1 11.4
 -3 7 -11 5.5 10.2
 -3 -7 -11 7.4 8.1
 -3 7 -12 18.2 11.2
 -3 7 -12 20.9 15.7
 -3 -7 -12 31.9 10.5
 -3 7 -13 79.69 22.5
 -3 -7 -13 49.7 13.1
 3 8 -15 26.5 16.8
 3 8 -15 32.3 12.9
 3 8 -14 -13.7 9
 3 8 -14 17.1 13.5
 3 8 -13 39.4 14.5
 3 8 -13 16.4 10.4
 3 8 -12 -13.3 6
 3 8 -12 19.4 10.4
 3 8 -11 -18.3 5.6
 3 8 -11 -6.2 6.5
 -3 8 10 96.09 16
 3 8 -10 113.89 17.7
 3 8 -10 129.89 20.2
 3 8 -9 -5.8 4.8
 -3 8 9 6.1 5.5
 3 8 -9 4.6 6.1
 3 -8 -9 -7.5 4.6
 3 8 -8 1 3.8
 3 8 -8 3.7 5.9
 -3 8 8 -5.3 3.6
 3 -8 -8 -0.2 4.1
 3 8 -7 8.7 5.4
 -3 8 7 20.4 6.5
 3 8 -7 13.2 5.6
 -3 8 7 18 4
 3 8 -7 16.5 6.8
 3 -8 -7 20.9 5.5
 -3 8 6 261.37 25.9
 3 8 -6 272.57 26.4
 -3 8 6 268.47 21.4
 3 8 -6 269.27 25.8
 3 8 -6 263.97 25
 -3 -8 6 289.87 25.5
 -3 8 5 146.19 14.7
 3 8 -5 136.29 14.8
 3 8 -5 160.08 16.4
 3 8 -5 152.28 16.4
 -3 -8 5 167.88 16.1
 -3 -8 5 141.99 14.5
 3 8 -4 52.29 8.7
 3 8 -4 49.3 7.5
 3 8 -4 67.59 10.9
 -3 8 4 52.59 7.3
 -3 -8 4 56.79 7.4
 -3 -8 4 44 8.1
 -3 8 3 -1.7 1.7
 3 8 -3 0.1 2.4
 3 8 -3 1.9 3.1
 3 8 -3 2.1 2.1
 -3 -8 3 3.1 2.6
 -3 -8 3 0.9 1.8
 -3 -8 3 2.9 1.8
 3 8 -2 40.9 6.5
 -3 8 2 43.1 4.8
 3 8 -2 36.6 7.1
 3 8 -2 47.8 5.6
 -3 8 2 37.3 4.7
 -3 -8 2 45 7.6
 -3 -8 2 52.69 5
 3 8 -1 -1.6 1.3
 3 8 -1 0.4 1.1
 3 8 -1 0.4 2.9
 -3 8 1 0.3 0.5
 -3 8 1 0.1 1.8
 3 -8 -1 -0.1 1.6
 -3 -8 1 -0.3 1.9
 3 8 0 1045.7 77.49
 -3 8 0 986.3 76.19
 -3 8 0 893.91 72.89
 3 8 0 1018.2 73.59
 3 -8 0 888.61 74.49
 -3 -8 0 990.6 76.69
 3 8 1 139.79 16.2
 -3 8 -1 155.68 16.5
 -3 8 -1 149.99 12.9
 3 -8 1 157.98 15.1
 3 -8 1 164.48 12.6
 -3 -8 -1 161.48 16
 -3 8 -2 67.89 11.5
 3 8 2 72.49 12
 -3 -8 -2 59.09 9.6
 3 -8 2 74.19 9.4
 3 -8 2 67.69 6.9
 3 8 3 16.9 6.4
 -3 8 -3 21.4 4.4
 -3 8 -3 34.5 8.7
 3 -8 3 25.5 4.5
 3 -8 3 11.2 5
 -3 -8 -3 8.1 4.4
 -3 8 -4 21.2 8.1
 3 8 4 14.5 6.9
 -3 8 -4 16.7 4.7
 3 -8 4 7.2 5.9
 -3 -8 -4 15.2 5.5
 3 -8 4 19.7 4.5
 -3 8 -5 5.2 3.9
 -3 8 -5 32 9.4
 -3 -8 -5 6.8 4.7
 -3 8 -6 737.23 62.59
 -3 8 -6 722.43 56.69
 3 -8 6 589.54 55.29
 -3 -8 -6 714.13 57.39
 -3 8 -7 169.48 21.9
 -3 8 -7 159.78 17.6
 -3 -8 -7 139.19 17.6
 -3 8 -8 166.68 19.7
 -3 8 -8 180.48 27.9
 -3 -8 -8 183.48 20
 -3 8 -9 0.1 11.5
 -3 8 -9 23.9 8
 -3 -8 -9 9.4 10.9
 -3 8 -10 12.1 8.2
 -3 8 -10 -9.7 10.7
 -3 -8 -10 7.1 11.6
 -3 8 -11 -14.6 12.3
 -3 8 -11 13.4 9.6
 -3 -8 -11 23.2 8.7
 -3 8 -12 1.3 16
 -3 8 -12 1.5 9.1
 -3 8 -13 -23.8 15.2
 -3 8 -13 15.3 10.5
 -3 -8 -13 -0.6 13.5
 3 9 -15 54.09 17.4
 3 9 -15 45.2 14.4
 3 9 -14 22.4 11.8
 3 9 -14 8.6 13.7
 3 9 -13 27.3 11.2
 3 9 -13 35.7 14.2
 3 9 -12 -2.2 9
 3 9 -12 -4.4 8.2
 3 9 -11 2.8 8.1
 3 9 -11 12.6 6.7
 3 9 -10 186.58 21.6
 3 9 -10 185.78 23
 -3 9 10 147.89 19.1
 3 9 -9 24.6 8.2
 -3 9 9 25.2 7.6
 3 9 -9 28.7 9.8
 3 9 -8 1.4 4.2
 3 9 -8 2.9 5.6
 -3 9 8 1.9 4.2
 3 9 -7 287.17 27.6
 3 9 -7 302.77 31.7
 -3 9 7 290.67 27.4
 -3 9 7 297.47 24.6
 3 9 -6 850.71 65.09
 3 9 -6 812.42 65.49
 -3 9 6 766.82 62.99
 -3 9 6 802.72 61.99
 3 9 -6 691.23 63.09
 3 9 -5 127.39 14
 3 9 -5 140.19 15.6
 3 9 -5 135.69 15.9
 -3 9 5 125.49 13.7
 -3 -9 5 169.58 15.4
 -3 -9 5 139.19 13.7
 3 9 -4 39.3 8
 3 9 -4 35.3 6.4
 -3 9 4 29.8 5.8
 3 9 -4 36.2 7
 -3 -9 4 38.1 7.6
 -3 -9 4 42.4 6.2
 -3 -9 4 53.29 7.8
 -3 9 3 144.79 13.4
 3 9 -3 131.89 15.6
 3 9 -3 150.08 15
 3 9 -3 145.99 14.1
 -3 -9 3 140.59 15.4
 -3 -9 3 167.48 14.2
 -3 -9 3 160.48 14.5
 -3 9 2 3 2.1
 -3 9 2 4.7 2.3
 3 9 -2 3.3 2.1
 3 9 -2 2.8 2.2
 -3 -9 2 4.7 1.8
 -3 -9 2 9.4 4
 3 9 -1 135.29 15.6
 3 9 -1 139.19 13.5
 -3 9 1 133.69 13.6
 3 9 -1 157.88 12.8
 -3 9 1 129.49 11.5
 -3 -9 1 179.48 15.9
 3 -9 -1 170.88 12.4
 3 9 0 54.59 9
 -3 9 0 38.4 7.4
 3 9 0 45 4.8
 -3 9 0 43.2 4.3
 3 -9 0 48 5.9
 -3 -9 0 50.79 8.4
 -3 9 -1 865.61 69.89
 -3 9 -1 997.1 74.29
 -3 -9 -1 857.41 72.89
 3 -9 1 923.81 69.29
 3 -9 1 952.9 72.29
 -3 9 -2 30.9 7.7
 -3 9 -2 41.5 5.7
 3 9 2 54.99 9.5
 -3 -9 -2 52.39 8.9
 3 -9 2 49.4 8.1
 3 -9 2 35.6 4.8
 -3 9 -3 6.3 3.3
 3 9 3 13.1 5.7
 -3 9 -3 19 7.1
 -3 -9 -3 5.2 3.8
 3 -9 3 7 2.7
 3 -9 3 -3.1 4
 -3 9 -4 5 3.2
 3 9 4 -4.1 5.6
 3 -9 4 8.3 3.3
 -3 -9 -4 3.1 3.8
 -3 9 -5 684.13 54.99
 -3 9 -5 695.03 60.99
 -3 -9 -5 652.13 55.99
 -3 9 -6 4.3 4.2
 -3 9 -6 2.9 7.9
 -3 -9 -6 5.8 4.6
 3 -9 6 -2 4.7
 -3 9 -7 251.27 31.8
 -3 9 -7 316.47 28
 -3 -9 -7 276.77 27.6
 -3 9 -8 -2.8 8.2
 -3 9 -8 -9.6 4.6
 -3 -9 -8 8.2 5.8
 -3 9 -9 257.77 32.6
 -3 9 -9 207.88 24.1
 -3 -9 -9 220.78 23.6
 -3 9 -10 5.1 13.9
 -3 9 -10 10.4 7.7
 -3 -9 -10 11.7 8.4
 -3 9 -11 13.8 9.8
 -3 9 -11 28.5 15.3
 -3 -9 -11 29.5 13.3
 -3 9 -12 -7 14.7
 -3 9 -12 -14.6 9.1
 -3 -9 -12 -12.3 7.6
 -3 9 -13 2.5 16.6
 -3 9 -13 -11.9 10.5
 3 10 -15 22.1 17.6
 3 10 -15 41.6 18.9
 3 10 -14 7.6 13.5
 3 10 -14 9.8 9.5
 3 10 -13 -1.2 8.2
 3 10 -13 8.7 11.9
 3 10 -12 43.6 15.1
 3 10 -12 48.9 13.3
 3 10 -11 -7.4 7.1
 3 10 -11 2.7 8.6
 3 10 -10 81.29 15.7
 -3 10 10 63.29 11.9
 3 10 -10 40.3 10.5
 3 10 -9 -2.7 4.7
 -3 10 9 9.8 5.8
 3 10 -9 -6.8 6.2
 3 10 -8 3.4 5.5
 -3 10 8 -5.2 3.8
 3 10 -8 -1 4.7
 3 10 -7 140.49 18.9
 3 10 -7 166.18 17.8
 -3 10 7 158.98 14.6
 -3 10 6 31.1 6.6
 -3 10 6 24.2 4.1
 3 10 -6 24.1 8.6
 3 10 -5 3.4 3.5
 3 10 -5 11.5 5.5
 -3 10 5 10 4.1
 3 10 -5 21.9 6.6
 -3 -10 5 10.2 3.5
 -3 10 4 1077.99 84.99
 3 10 -4 1120.79 85.99
 3 10 -4 1088.69 87.89
 3 10 -4 1133.09 87.49
 -3 -10 4 1073.29 86.09
 -3 -10 4 1087.79 84.79
 3 10 -3 55.69 8.2
 3 10 -3 80.79 10
 -3 10 3 75.79 8.2
 3 10 -3 76.59 12
 -3 -10 3 93.29 8.3
 -3 -10 3 76.99 10.1
 -3 -10 3 82.59 9.2
 -3 10 2 327.07 25.4
 -3 10 2 308.87 25.8
 3 10 -2 307.87 26.1
 3 10 -2 310.37 27.3
 3 10 -2 330.57 29.3
 -3 -10 2 319.17 28.5
 3 10 -1 403.66 32.8
 -3 10 1 410.36 31.6
 3 10 -1 423.96 34.1
 -3 10 1 418.76 34.2
 3 10 -1 404.06 36.3
 -3 -10 1 420.56 35.7
 -3 10 0 48.2 7.9
 -3 10 0 37.2 4.2
 3 10 0 43.7 8.7
 3 10 0 37.5 4.6
 -3 -10 0 53.99 8.9
 3 -10 0 48.3 5.7
 3 10 1 0.3 3.4
 -3 10 -1 6.7 2
 -3 10 -1 4.2 4.4
 3 -10 1 7.6 3.6
 -3 -10 -1 -1 2.9
 3 10 2 350.86 31.4
 -3 10 -2 378.96 31.9
 -3 10 -2 351.66 27.3
 3 -10 2 300.07 26.3
 -3 -10 -2 324.97 29.6
 3 10 3 62.29 11.6
 -3 10 -3 65.09 8
 -3 10 -3 85.49 14.2
 3 -10 3 63.19 7.2
 -3 -10 -3 74.39 10.9
 3 -10 3 58.69 10.4
 -3 10 -4 -7.6 5.1
 -3 10 -4 2.6 3.2
 3 -10 4 0.4 3.1
 -3 -10 -4 4.3 4.1
 -3 10 -5 16.1 4.7
 -3 10 -5 28.2 10.4
 -3 -10 -5 7.6 4.7
 3 -10 5 11.5 5
 -3 10 -6 52.19 9.3
 -3 10 -6 47 14.1
 -3 -10 -6 43.6 9.1
 3 -10 6 54.19 9.1
 -3 10 -7 163.68 17.3
 -3 10 -7 111.39 21.5
 -3 -10 -7 138.99 16.6
 -3 10 -8 410.46 36.4
 -3 10 -8 383.66 42.3
 -3 -10 -8 374.06 35
 -3 10 -9 432.56 39.5
 -3 10 -9 481.75 48.2
 -3 -10 -9 379.26 37.1
 -3 10 -10 168.18 29.5
 -3 10 -10 212.48 23.8
 -3 -10 -10 184.68 20.6
 -3 10 -11 77.29 15.9
 -3 10 -11 81.19 21.9
 -3 -10 -11 40.9 10.1
 -3 10 -12 41.3 13.1
 -3 10 -12 35.2 18.6
 -3 -10 -12 21.9 8.3
 -3 10 -13 37.2 20.9
 -3 10 -13 9.1 12.1
 3 11 -15 23.3 18.4
 3 11 -14 -3.9 10.1
 3 11 -14 -10.9 13.7
 3 11 -13 19.8 14
 3 11 -13 8.4 9.1
 3 11 -12 4.3 8.7
 3 11 -12 -0.6 9.4
 3 11 -11 3.4 7.7
 3 11 -11 7.3 10.2
 -3 11 10 -3.1 7
 3 11 -10 2 7.9
 3 11 -10 3.7 6.1
 3 11 -9 -8.2 6.4
 -3 11 9 -9.4 5.1
 3 11 -9 -3.1 4.9
 3 11 -8 7.8 7
 -3 11 8 11.2 4.5
 3 11 -8 7.4 4.9
 3 11 -7 2.6 4.5
 -3 11 7 4.8 3.4
 3 11 -7 11.6 6.4
 -3 11 6 3.9 4.1
 -3 11 6 0.7 2.5
 3 11 -6 9.9 5
 3 11 -6 2 3.5
 -3 11 5 3.7 3.6
 3 11 -5 8.1 4.1
 3 11 -5 2.3 4.4
 -3 11 5 3.6 2.4
 -3 11 4 660.83 51.49
 3 11 -4 616.04 52.09
 3 11 -4 631.04 53.79
 -3 -11 4 666.93 51.09
 -3 11 3 82.49 8.2
 3 11 -3 74.49 9.5
 -3 11 3 90.39 9.1
 3 11 -3 78.69 10.6
 3 11 -3 76.59 12.4
 -3 -11 3 93.59 11.7
 -3 -11 3 102.99 10.5
 -3 -11 3 100.39 8.9
 3 11 -2 95.09 10.7
 -3 11 2 87.99 9.3
 3 11 -2 73.69 9.2
 3 11 -2 96.99 14.3
 -3 -11 2 81.39 11.3
 -3 -11 2 116.99 9
 3 11 -1 93.49 9.1
 -3 11 1 91.19 10.4
 3 11 -1 95.09 10.1
 3 11 -1 94.69 14
 -3 11 1 95.79 7.9
 -3 -11 1 89.59 11.3
 -3 11 0 443.16 37.8
 3 11 0 480.85 36.1
 3 11 0 413.06 38.7
 -3 11 0 400.06 34.2
 3 11 0 465.05 34.8
 -3 -11 0 445.36 38
 3 -11 0 450.35 35.6
 -3 11 -1 152.68 18.4
 3 11 1 174.78 19.4
 -3 11 -1 163.78 15.1
 3 -11 1 177.48 17
 3 -11 1 200.88 14.3
 -3 -11 -1 192.48 18.5
 -3 11 -2 765.12 64.49
 -3 11 -2 751.92 59.79
 3 11 2 767.42 63.79
 3 -11 2 812.12 62.39
 3 -11 2 774.02 58.79
 -3 -11 -2 737.83 62.39
 -3 11 -3 8 3.1
 -3 -11 -3 3.1 3.9
 3 -11 3 5 2.4
 3 -11 3 9.4 5
 -3 11 -4 9.7 7
 -3 11 -4 26 5.7
 -3 -11 -4 9.4 5.2
 3 -11 4 17 4.4
 -3 11 -5 47.8 12.6
 -3 11 -5 45.2 8.9
 3 -11 5 67.49 9.4
 -3 -11 -5 79.99 11.5
 -3 11 -6 56.19 14.3
 -3 11 -6 61.49 10.2
 3 -11 6 48.1 8.9
 -3 -11 -6 63.39 10.8
 -3 11 -7 551.64 53.39
 -3 11 -7 559.84 47
 -3 -11 -7 524.65 46.3
 -3 11 -8 126.19 24.7
 -3 11 -8 141.69 18.1
 -3 -11 -8 145.09 16.9
 -3 11 -9 45.7 10.2
 -3 -11 -9 14.3 7.4
 -3 11 -10 46.6 15.9
 -3 11 -10 24 10.3
 -3 -11 -10 25.9 7.8
 -3 11 -11 15 17.4
 -3 11 -11 17.1 9.7
 -3 -11 -11 16.2 7.5
 -3 11 -12 21 17.1
 -3 11 -12 12.2 10.4
 -3 11 -13 -5.1 12.2
 -3 11 -13 13 19.9
 3 12 -15 15.2 12.8
 3 12 -15 28.8 17.9
 3 12 -14 32.4 12.7
 3 12 -14 5.9 14.6
 3 12 -13 -9.4 12.2
 3 12 -13 2.4 10.2
 3 12 -12 -11.4 10.3
 3 12 -12 -2.9 8.9
 3 12 -11 11.5 10.5
 3 12 -10 64.59 13
 -3 12 10 33.9 10.5
 3 12 -10 64.59 15.3
 3 12 -9 72.19 13
 -3 12 9 59.89 10.5
 3 12 -9 43.2 12.2
 3 12 -8 6.5 7.2
 -3 12 8 1 4.5
 3 12 -8 -3.7 3.9
 3 12 -7 23.4 8.4
 3 12 -7 12.3 5.9
 -3 12 7 12.5 4.9
 -3 12 6 37.2 5.7
 3 12 -6 29.4 9.3
 3 12 -6 38.1 7.4
 -3 12 6 25.2 6.7
 3 12 -5 629.94 48.8
 -3 12 5 558.24 43.7
 -3 12 5 483.35 44.7
 3 12 -4 2 3.4
 -3 12 4 9.3 3.6
 3 12 -4 8.4 4.2
 3 12 -3 598.84 49.7
 -3 12 3 608.44 48.8
 -3 12 3 610.64 48.3
 3 12 -3 585.94 51.29
 -3 -12 3 676.33 48.6
 -3 -12 3 612.54 51.99
 -3 12 2 45.5 6.5
 3 12 -2 32.5 5.6
 3 12 -2 47 7.6
 -3 -12 2 33.1 7.8
 -3 12 1 28.5 5.8
 3 12 -1 23.8 4.9
 3 12 -1 18.4 3.7
 3 12 -1 12.8 6
 -3 -12 1 10.7 4.5
 3 12 0 3.4 4.1
 3 12 0 2.1 2.4
 3 12 0 -1.1 1.3
 -3 12 0 -2.4 2.9
 -3 12 0 1.5 1.4
 -3 -12 0 0.6 3.2
 3 -12 0 -0.8 1.9
 3 12 1 26.9 3.9
 3 12 1 20.7 7.8
 -3 12 -1 19.3 6.7
 -3 -12 -1 30.7 7
 3 -12 1 27.4 5.2
 -3 12 -2 276.87 27.6
 -3 12 -2 298.37 23.2
 -3 -12 -2 297.87 25.9
 3 -12 2 295.67 25.5
 3 -12 2 239.08 21.7
 -3 12 -3 7.8 3.4
 -3 12 -3 16.4 6.8
 -3 -12 -3 15.9 5.3
 3 -12 3 9.7 3.1
 -3 12 -4 7.1 7.4
 -3 12 -4 4.5 3.3
 3 -12 4 4 3
 -3 -12 -4 9.3 4.8
 -3 12 -5 47.3 8.6
 -3 12 -5 58.09 13.6
 3 -12 5 57.59 8.6
 -3 -12 -5 58.79 9.9
 -3 12 -6 60.19 10.4
 -3 12 -6 82.59 17.5
 3 -12 6 67.89 10
 -3 -12 -6 54.59 9.9
 -3 12 -7 14.2 6.5
 -3 12 -7 -2.2 8.5
 -3 -12 -7 17.7 6
 -3 12 -8 66.59 17.6
 -3 12 -8 50.69 10.5
 -3 -12 -8 60.59 10.1
 -3 12 -9 159.78 29.2
 -3 12 -9 180.78 21.9
 -3 -12 -9 171.48 18.5
 -3 12 -10 0.6 8.3
 -3 12 -10 3 13.7
 -3 -12 -10 -6.3 5.9
 -3 12 -11 66.59 14.5
 -3 12 -11 55.69 19.9
 -3 -12 -11 52.19 8.9
 -3 12 -12 6.5 16.8
 -3 12 -12 0.3 10.3
 -3 12 -13 -2.5 11.4
 -3 12 -13 23.4 20.6
 3 13 -14 -5 14.9
 3 13 -14 24.8 11.4
 3 13 -13 -17 9.2
 3 13 -13 -3.4 13.1
 3 13 -12 -0.6 11.1
 3 13 -12 10.2 8.2
 3 13 -11 -7.4 10
 3 13 -11 -3.8 5.8
 3 13 -10 5.4 8.8
 3 13 -10 -2.7 5.7
 -3 13 10 8.1 8.2
 3 13 -9 35.1 10.3
 3 13 -9 56.09 13.4
 3 13 -8 43 10.7
 -3 13 8 20.8 6.8
 3 13 -8 26.6 8
 3 13 -7 14.5 6.2
 -3 13 7 16.1 5
 3 13 -7 -1.1 5.9
 -3 13 6 17.8 6.3
 -3 13 6 29.8 5.4
 3 13 -6 31.3 7.6
 3 13 -6 30.5 8.9
 3 13 -5 0.1 4.7
 3 13 -5 -1.7 3.6
 -3 13 5 -1.2 2.8
 -3 13 4 6.1 3.7
 -3 13 4 3.7 2
 3 13 -4 15 5.1
 3 13 -4 -5.5 3.2
 3 13 -3 86.09 11.9
 -3 13 3 118.89 10.8
 -3 13 3 87.89 9.6
 3 13 -3 103.09 10.9
 -3 13 2 62.49 5.4
 3 13 -2 61.89 7.5
 -3 13 2 50.89 7.8
 -3 -13 2 44.1 9.8
 -3 13 1 97.69 11.8
 -3 13 1 102.49 9.1
 3 13 -1 101.69 11.5
 3 13 -1 110.19 10.4
 -3 -13 1 122.79 13.2
 -3 13 0 86.09 11.1
 3 13 0 81.59 9.4
 3 13 0 75.79 7.9
 -3 -13 0 67.19 11
 3 -13 0 86.89 8.7
 -3 13 -1 311.67 29.8
 3 13 1 336.27 25.6
 -3 13 -1 314.17 25.7
 -3 -13 -1 282.17 28.4
 3 -13 1 323.27 27.3
 -3 13 -2 22.7 4.4
 -3 -13 -2 7.9 4.9
 3 -13 2 20.1 2.8
 3 -13 2 21.3 6
 -3 13 -3 15.3 4.3
 -3 13 -3 11.1 6.4
 3 -13 3 12.5 3.1
 -3 -13 -3 22 6.1
 -3 13 -4 10.7 4.8
 -3 13 -4 21.9 8.7
 -3 -13 -4 24.3 6.9
 3 -13 4 22.6 4.5
 -3 13 -5 11 8.9
 -3 13 -5 6.1 4.8
 -3 -13 -5 4 5
 3 -13 5 2.8 4
 -3 13 -6 22.8 6.2
 -3 13 -6 11 9.3
 -3 -13 -6 20.2 6.3
 -3 13 -7 156.88 18.2
 -3 13 -7 144.59 26.1
 -3 -13 -7 174.18 17.8
 -3 13 -8 151.68 17.8
 -3 -13 -8 145.59 16.3
 -3 13 -9 9.4 7.8
 -3 13 -9 -15.2 10.3
 -3 -13 -9 1.6 5.6
 -3 13 -10 22 15.3
 -3 13 -10 41 10.3
 -3 -13 -10 39.7 8
 -3 13 -11 -0.4 8.6
 -3 13 -11 -16.2 13.7
 -3 -13 -11 2.5 5.3
 -3 13 -12 48.2 21.4
 -3 13 -12 89.99 17.1
 3 14 -14 10.1 11.5
 3 14 -14 -10.4 15.6
 3 14 -13 21.5 14.5
 3 14 -13 0.5 10.6
 3 14 -12 4 12
 3 14 -12 18.6 10.5
 3 14 -11 -5.6 11.9
 3 14 -11 1.3 8.7
 3 14 -10 9 7.1
 3 14 -10 2.6 9.8
 -3 14 10 2.1 8.5
 3 14 -9 1.7 7.1
 -3 14 9 -7.1 6.6
 3 14 -9 4.9 5.7
 3 14 -8 90.39 18.7
 -3 14 8 102.79 13.9
 3 14 -8 120.19 17.1
 3 14 -7 9.1 6.7
 -3 14 7 6.3 4.7
 3 14 -7 8.6 5.1
 3 14 -6 103.29 12.4
 -3 14 6 77.59 12
 3 14 -6 83.49 15.1
 -3 14 6 73.29 10.1
 3 14 -5 1.6 3.9
 -3 14 5 -2 3.9
 -3 14 5 1.5 3.3
 3 14 -5 -3.9 3.5
 3 14 -4 59.19 9.5
 -3 14 4 63.89 8.2
 -3 14 4 57.19 6.7
 -3 14 4 55.39 8.3
 3 14 -4 48.9 10.8
 -3 14 3 4 3.2
 3 14 -3 3.1 3.6
 -3 14 3 1.6 2.7
 -3 14 2 18.5 5.1
 3 14 -2 28.7 7
 3 14 -2 19.4 4.7
 -3 14 2 24.1 2.9
 -3 14 1 6.7 3.7
 -3 14 1 6.5 2
 3 14 -1 10.4 2.9
 3 14 -1 8.6 3.6
 -3 14 0 101.09 10.1
 3 14 0 119.49 11.2
 3 14 0 107.49 12
 -3 14 0 114.39 13.8
 -3 -14 0 121.89 13.8
 3 -14 0 121.79 11.2
 -3 14 -1 1 2.3
 -3 14 -1 -3.3 3.8
 3 14 1 -0.2 1.7
 -3 -14 -1 -8.5 3
 3 -14 1 -6.5 2.8
 -3 14 -2 22.9 4.6
 -3 14 -2 23.7 7.6
 3 -14 2 26.7 3.3
 -3 -14 -2 21.9 6.7
 3 -14 2 23.5 6.7
 -3 14 -3 20.5 4.6
 -3 14 -3 -8.2 5.6
 3 -14 3 7.6 2.6
 -3 -14 -3 4.3 4.8
 -3 14 -4 14.7 4.7
 -3 14 -4 23.1 8.4
 -3 -14 -4 12.7 6
 3 -14 4 17.7 4.1
 -3 14 -5 27.4 10.7
 -3 14 -5 15.7 5.7
 -3 -14 -5 23.5 7.1
 3 -14 5 18.8 5.2
 -3 14 -6 -2.8 7.7
 -3 14 -6 -4.3 4.3
 -3 -14 -6 4.3 4.8
 -3 14 -7 15.6 11.6
 -3 14 -7 5.8 5.6
 -3 -14 -7 1.7 4.9
 -3 14 -8 105.29 16.1
 -3 14 -8 97.49 21.1
 -3 -14 -8 111.69 13.7
 -3 14 -9 5.5 10.8
 -3 14 -9 -5.7 6.2
 -3 -14 -9 9.6 5.5
 -3 14 -10 18.9 9.3
 -3 14 -10 -2.5 12.5
 -3 -14 -10 8.4 5.3
 -3 14 -11 45.8 19.6
 -3 14 -11 37.5 12.3
 -3 14 -12 19.7 20.4
 -3 14 -12 28.3 13.3
 3 15 -14 -23.1 12.3
 3 15 -14 -1.3 15.2
 3 15 -13 6.8 9.6
 3 15 -13 16.6 14.2
 3 15 -12 6.7 10.3
 3 15 -12 16.7 13.1
 3 15 -11 56.59 16.8
 3 15 -11 50.69 12.4
 3 15 -10 14.4 8.5
 3 15 -9 69.29 16.1
 -3 15 9 76.89 13.2
 3 15 -9 82.89 15
 -3 15 8 1.3 5.6
 3 15 -8 -1 5.7
 3 15 -8 14.6 8.5
 3 15 -7 8.4 5.6
 3 15 -7 0.3 6.4
 -3 15 7 2.5 5.1
 -3 15 6 41.4 7.8
 3 15 -6 53.69 12
 3 15 -6 43.2 8.9
 3 15 -5 103.79 13.3
 -3 15 5 105.49 12.1
 -3 15 5 109.69 12.7
 3 15 -5 118.29 17.7
 3 15 -4 22 7.1
 3 15 -4 30.1 6.9
 -3 15 4 42.2 7.2
 -3 15 4 33.6 5.4
 -3 15 4 39.5 6.5
 -3 15 3 19.3 4.8
 -3 15 3 13.9 4.1
 3 15 -3 25.2 6.8
 3 15 -3 9.7 4
 -3 15 2 -2.5 1.1
 3 15 -2 -0.4 2.4
 3 15 -2 -4.6 3.1
 -3 15 2 5.4 3.4
 3 15 -1 294.47 24.9
 -3 15 1 325.47 27.4
 -3 15 1 285.87 23.6
 3 15 -1 288.57 26.6
 -3 -15 1 289.27 28.1
 3 15 0 74.69 9.5
 3 15 0 73.19 7.6
 -3 15 0 72.49 7.3
 -3 15 0 65.39 11.2
 3 -15 0 66.49 8.1
 -3 -15 0 64.59 12.4
 -3 15 -1 1.5 2.6
 -3 15 -1 -4.5 4.5
 3 15 1 2.1 2.6
 3 15 1 2.2 1.7
 -3 -15 -1 8.3 4.2
 3 -15 1 0.5 3.2
 -3 15 -2 6 3.4
 -3 15 -2 12.8 7.1
 -3 -15 -2 15 5.9
 3 -15 2 13.8 2.4
 -3 15 -3 223.38 26.2
 -3 15 -3 204.28 20.5
 3 -15 3 249.08 19.2
 -3 -15 -3 241.68 23
 -3 15 -4 174.88 18.1
 -3 15 -4 191.08 24.5
 3 -15 4 204.18 16.7
 -3 -15 -4 168.38 19.4
 -3 15 -5 413.26 37.1
 -3 15 -5 394.56 43.5
 3 -15 5 464.65 35.9
 -3 -15 -5 438.66 37.9
 -3 15 -6 128.79 22.9
 -3 15 -6 109.39 16
 -3 -15 -6 112.39 14.1
 -3 15 -7 4.3 6.1
 -3 -15 -7 9.8 5.1
 -3 15 -8 80.29 20.3
 -3 15 -8 87.29 15.1
 -3 -15 -8 102.39 12.4
 -3 15 -9 -0.7 7.7
 -3 15 -9 -20.9 11.3
 -3 -15 -9 2.5 5.7
 -3 15 -10 6.8 14.2
 -3 15 -10 -0.2 8.3
 -3 15 -11 10.1 11.5
 -3 15 -11 26.1 16.8
 -3 15 -12 6.1 12
 3 16 -13 9.6 9.9
 3 16 -13 25.4 16.2
 3 16 -12 32.4 15.7
 3 16 -12 33.8 12.2
 3 16 -11 3 12.1
 3 16 -11 8.7 7.9
 3 16 -10 11.3 8.1
 3 16 -10 8.3 9.5
 3 16 -9 8.4 7.2
 -3 16 9 -0.5 8.5
 -3 16 8 -9.5 6.4
 3 16 -8 10.3 6.3
 3 16 -8 6.1 7.7
 3 16 -7 20.1 9.5
 -3 16 7 8.6 5.9
 3 16 -7 9.3 5.9
 -3 16 6 35 7.5
 3 16 -6 33.5 11
 3 16 -6 33.5 8.4
 -3 16 5 53.69 6.9
 3 16 -5 52.99 10
 -3 16 5 62.09 9.7
 -3 16 5 67.19 10
 3 16 -5 44.7 11
 3 16 -4 -7.7 3.4
 -3 16 4 -1.8 4
 3 16 -4 6.4 5.2
 -3 16 4 6.3 2.7
 -3 16 3 175.18 15.5
 3 16 -3 156.68 17.5
 -3 16 3 161.68 12.8
 3 16 -3 130.19 15.2
 -3 16 3 150.18 15.1
 -3 16 3 142.69 16.1
 3 16 -2 91.39 10.7
 3 16 -2 94.49 14.1
 -3 16 2 98.29 11.8
 -3 16 2 101.09 8.8
 3 16 -1 2.2 2.7
 -3 16 1 4 4.3
 -3 16 1 2.3 1.9
 3 16 -1 -2.4 3.3
 3 16 0 0.8 2.5
 -3 16 0 5.1 7.7
 -3 16 0 0.6 2.1
 3 16 0 0.3 2
 -3 -16 0 1.7 4.3
 -3 16 -1 22.3 4.7
 3 16 1 29 6.1
 -3 16 -1 35.2 9.2
 3 16 1 40.6 5.2
 3 -16 1 31 6.2
 -3 -16 -1 28.1 7.8
 3 16 2 34.8 5.2
 -3 16 -2 46.6 6.6
 -3 16 -2 42.7 11.4
 -3 16 -3 12.8 9.5
 -3 16 -3 20.4 5.2
 -3 -16 -3 26.5 7.1
 3 -16 3 22 3.5
 -3 16 -4 3.4 3.8
 -3 16 -4 4.7 8
 -3 -16 -4 -5.4 4.1
 -3 16 -5 6.2 7.9
 -3 16 -5 25 6.2
 -3 -16 -5 9.8 5.6
 3 -16 5 16 4.9
 -3 16 -6 -4.2 8.3
 -3 -16 -6 -1.4 4.6
 -3 16 -7 8.8 11.4
 -3 16 -7 6 6.4
 -3 -16 -7 -1.9 4.9
 -3 16 -8 4.1 10.6
 -3 16 -8 -12.5 6.7
 -3 -16 -8 22.6 5.9
 -3 16 -9 66.59 18.4
 -3 16 -9 46.5 11.8
 -3 16 -10 23.4 15.5
 -3 16 -10 2 9.2
 -3 16 -11 -14.4 15.9
 3 17 -13 20 16.8
 3 17 -13 10.3 11.4
 3 17 -12 14.2 15.4
 3 17 -12 -0.6 10
 3 17 -11 14 8.7
 3 17 -11 4.6 12.1
 3 17 -10 16 11.7
 3 17 -10 25.6 9.3
 3 17 -9 21.9 8.7
 3 17 -9 35.7 13.7
 3 17 -8 8.8 9.7
 3 17 -8 5.6 6.3
 -3 17 8 18.5 9
 3 17 -7 -2.2 5.7
 -3 17 7 2.1 6.1
 3 17 -7 0 7
 3 17 -6 17.2 6.2
 3 17 -6 -0.3 6.2
 3 17 -5 249.78 27.8
 -3 17 5 235.08 24.2
 3 17 -5 248.38 25.1
 -3 17 5 277.87 25.2
 -3 17 5 280.77 22.8
 3 17 -4 -0.5 4.5
 -3 17 4 4.9 4.8
 -3 17 4 6.9 3.4
 3 17 -4 8.4 5.4
 -3 17 4 9.4 4.8
 3 17 -3 115.09 15.4
 -3 17 3 131.29 10.3
 3 17 -3 107.69 12.9
 -3 17 3 100.29 12.5
 3 17 -2 3.6 3
 -3 17 2 -3 1.6
 3 17 -2 4.6 4.6
 -3 17 2 3.9 4
 -3 17 1 10.3 2.8
 3 17 -1 14.4 5.4
 3 17 -1 7.1 3.5
 -3 17 0 57.49 11.5
 3 17 0 72.89 8.2
 -3 17 0 73.29 7.8
 3 17 0 77.39 11.3
 3 17 1 70.29 9.2
 -3 17 -1 64.79 12.3
 -3 17 -1 56.49 7.9
 3 17 1 76.99 7.8
 3 -17 1 76.09 9.6
 -3 17 -2 406.26 34.9
 3 17 2 452.25 34.3
 3 17 2 407.26 35.8
 -3 17 -2 449.56 41.3
 -3 -17 -2 415.76 37.6
 -3 17 -3 94.89 10.9
 -3 17 -3 84.79 16
 -3 -17 -3 89.69 19
 3 -17 3 91.89 8.6
 -3 17 -4 9.1 4.8
 -3 17 -4 -3.7 6.4
 -3 -17 -4 12.3 5.8
 3 -17 4 15.6 3.8
 -3 17 -5 11.9 10.1
 -3 17 -5 38.1 8.1
 -3 -17 -5 49.5 8.9
 3 -17 5 48.2 6.9
 -3 17 -6 40.5 9.4
 -3 17 -6 29 14.2
 -3 -17 -6 36.7 8.1
 -3 17 -7 10.9 11.4
 -3 17 -7 17.8 6.6
 -3 -17 -7 11.4 5.3
 -3 17 -8 21.8 14.8
 -3 17 -8 14.8 7.6
 -3 17 -9 72.69 21.5
 -3 17 -9 33.2 11.2
 -3 17 -10 11.7 14.7
 -3 17 -10 7.2 10.8
 -3 17 -11 33.3 13.7
 3 18 -13 -10.1 11
 3 18 -13 3.2 15.6
 3 18 -12 10.9 14
 3 18 -12 -5.9 9.5
 3 18 -11 0.1 8.7
 3 18 -11 -18.8 11.7
 3 18 -10 -9.5 10.5
 3 18 -10 6.4 8.4
 3 18 -9 28.9 13
 3 18 -8 3.4 8
 3 18 -8 -4.7 6.3
 3 18 -7 56.09 15.3
 3 18 -7 46.9 11.2
 3 18 -6 34.3 10.6
 -3 18 6 38.1 6.2
 3 18 -6 44.3 9.1
 -3 18 5 8.7 3.9
 3 18 -5 -4.8 5.4
 3 18 -5 0.7 5.2
 -3 18 4 24.1 6.4
 3 18 -4 13.5 5.4
 3 18 -4 17.2 7.7
 -3 18 4 14.2 4.2
 -3 18 3 279.37 27.4
 -3 18 3 326.97 24.8
 3 18 -3 318.57 30.8
 3 18 -3 307.07 27.8
 3 18 -2 73.39 9.5
 -3 18 2 71.19 7.6
 3 18 -2 102.29 14.3
 -3 18 1 80.19 8.4
 3 18 -1 76.59 9.6
 -3 18 1 84.69 13.3
 3 18 -1 88.69 12.9
 3 18 0 1.3 3
 -3 18 0 7.6 5.5
 3 18 0 8.3 3.1
 -3 18 0 3.2 2.9
 3 18 1 33.1 6.8
 -3 18 -1 42 10
 -3 18 -1 35.1 5.8
 3 18 1 44.8 6.1
 3 -18 1 24.2 6.6
 -3 18 -2 15.1 4.7
 3 18 2 14.4 3.6
 -3 18 -2 5.4 7.2
 3 18 2 8 4.4
 -3 18 -3 54.99 14.3
 -3 18 -3 63.99 10.1
 3 -18 3 92.79 7.9
 -3 18 -4 23.4 6.2
 -3 18 -4 22.2 10.2
 3 -18 4 15.9 4
 -3 18 -5 110.59 13.2
 -3 18 -5 71.69 18.3
 3 -18 5 98.09 10.8
 -3 18 -6 38.2 14.3
 -3 18 -6 20.1 7.6
 -3 18 -7 1.9 6.9
 -3 18 -7 18.8 13.5
 -3 18 -8 5.1 7.4
 -3 18 -8 5.8 13
 -3 18 -9 39.7 17.4
 -3 18 -9 36 11
 -3 18 -10 34.3 16.2
 -3 18 -11 2.7 11.5
 -3 18 -11 35.2 19
 3 19 -12 9.7 10.2
 3 19 -12 8.2 14.6
 3 19 -11 10.5 10.2
 3 19 -10 8.7 12.1
 3 19 -10 6.3 9
 3 19 -9 -3.1 9.8
 3 19 -9 11.3 8.1
 3 19 -8 11.7 8.4
 3 19 -8 8.6 9.9
 3 19 -7 9.9 7.3
 3 19 -7 17 10.5
 -3 19 6 10.8 4
 3 19 -6 -4.4 4.4
 3 19 -5 -1.3 4.6
 -3 19 5 5.5 3.6
 3 19 -5 2.8 5.9
 -3 19 4 115.09 15.9
 3 19 -4 124.99 15.6
 3 19 -4 164.98 19.7
 -3 19 4 151.48 12.3
 -3 19 4 137.39 14.8
 -3 19 3 13.9 5.7
 -3 19 3 11.3 2.6
 3 19 -3 2.4 5.5
 3 19 -3 6.9 4.9
 -3 19 2 285.67 27.8
 3 19 -2 273.27 29
 -3 19 2 332.37 24.5
 3 19 -2 270.57 26.2
 3 19 -1 55.79 10.7
 -3 19 1 69.89 12.4
 -3 19 1 73.59 7.8
 3 19 -1 66.39 8.6
 3 19 0 3.4 2.5
 3 19 0 1.6 4.2
 -3 19 0 -3.4 2.8
 -3 19 0 2.7 5.3
 3 19 1 4.3 4.2
 -3 19 -1 8.5 6.8
 3 19 1 3 2.2
 -3 19 -1 8.2 3.7
 3 19 2 123.09 11
 -3 19 -2 114.59 12.1
 -3 19 -2 98.39 17.9
 3 19 2 90.29 12.3
 3 19 3 11.7 3.4
 -3 19 -3 -2.1 6.6
 -3 19 -3 11.9 5
 -3 19 -4 0 8.1
 -3 19 -4 7.6 5.1
 3 -19 4 3.3 2.8
 -3 19 -5 47 8.9
 -3 19 -5 74.49 16.8
 -3 19 -6 14.2 10.4
 -3 19 -6 4.1 6.2
 -3 19 -7 -7.2 6.9
 -3 19 -7 -4.9 9.5
 -3 19 -8 -6.3 12.6
 -3 19 -8 15.5 7.9
 -3 19 -9 81.89 15
 -3 19 -9 48.5 20.1
 -3 19 -10 13.5 22.1
 -3 19 -10 32.4 12
 3 20 -12 -19.7 21.3
 3 20 -12 -12.7 11.4
 3 20 -11 4.9 13.7
 3 20 -11 2.7 10.1
 3 20 -10 -1.1 8.4
 3 20 -10 11.4 13.7
 3 20 -9 -1 7.2
 3 20 -9 12.9 11.3
 3 20 -8 0.9 10.7
 -3 20 7 12 7.4
 3 20 -7 46.5 14.1
 3 20 -7 30.2 9.2
 3 20 -6 26.6 10
 -3 20 6 20 9
 3 20 -6 25.7 8.4
 -3 20 5 -0.6 4
 3 20 -5 0.9 5.3
 -3 20 4 3.3 4.1
 3 20 -4 -4.4 4.5
 -3 20 4 1 6.6
 -3 20 4 10.9 2.6
 3 20 -4 7.2 7.1
 -3 20 3 15.3 5.7
 3 20 -3 26.1 9
 3 20 -3 13.2 5.6
 -3 20 3 20.1 3.7
 -3 20 2 16 3.7
 3 20 -2 19.7 7.2
 3 20 -2 10.6 4.8
 -3 20 2 10.6 6.2
 3 20 -1 217.88 21.1
 -3 20 1 253.97 24.9
 -3 20 1 226.78 20
 3 20 -1 238.38 24.5
 3 20 0 72.59 8.8
 -3 20 0 59.79 12.5
 3 20 0 83.89 13.1
 -3 20 0 66.79 8.9
 3 20 1 76.49 12.2
 3 20 1 78.09 8.7
 -3 20 -1 77.39 15.5
 -3 20 -1 67.99 9.4
 -3 20 -2 97.89 12
 3 20 2 120.99 13.4
 3 20 2 103.69 10.7
 -3 20 -2 94.29 17.5
 3 20 3 17.9 4
 -3 20 -3 10.2 5.3
 3 20 3 21.1 6.2
 -3 20 -3 27.3 11.7
 -3 20 -4 7 5.2
 -3 20 -4 3.6 10.2
 3 -20 4 -0.9 2.8
 -3 20 -5 -1.5 9.5
 -3 20 -6 0.6 6.3
 -3 20 -6 5.3 11.9
 -3 20 -7 2.6 6.6
 -3 20 -7 7.9 12.2
 -3 20 -8 -0.9 8
 -3 20 -8 23.2 15.7
 -3 20 -9 29.9 10.2
 -3 20 -9 -36.3 15.2
 -3 20 -10 49.7 18.2
 -3 20 -10 15.2 11
 3 21 -11 22.4 10.8
 3 21 -11 7.8 13.7
 3 21 -10 7.3 8.9
 3 21 -10 -6.4 11.9
 3 21 -9 0 9.9
 3 21 -9 11.7 8.3
 3 21 -8 27.2 11.9
 3 21 -8 13.1 8.5
 3 21 -7 0 9.1
 3 21 -7 6.5 7.2
 -3 21 7 -5.5 3.7
 3 21 -6 -9.9 8
 -3 21 6 0.8 4
 3 21 -6 4.6 6.8
 3 21 -5 4.6 5.9
 3 21 -5 -0.3 7.4
 -3 21 5 -8.2 4.1
 3 21 -4 92.89 17.8
 -3 21 4 143.89 15.3
 3 21 -4 103.39 15.5
 -3 21 4 127.89 11.3
 -3 21 3 8.7 3.2
 3 21 -3 8.1 6.6
 -3 21 3 12 5.5
 3 21 -3 11.6 5.2
 -3 21 2 307.47 29.5
 -3 21 2 326.17 25.5
 3 21 -2 275.47 30.4
 3 21 -2 293.07 27.5
 -3 21 1 331.77 29
 3 21 -1 350.76 30.5
 -3 21 1 382.86 34.4
 3 21 -1 354.06 33.7
 3 21 0 6.1 5.2
 -3 21 0 -10.6 3.2
 -3 21 0 2.7 6.2
 3 21 0 -0.7 3.3
 -3 21 -1 23.3 10.1
 -3 21 -1 11.2 5.1
 3 21 1 22.3 7.2
 3 21 1 27.4 5.4
 3 21 2 13.1 3.7
 -3 21 -2 28.3 6.4
 -3 21 -2 17.3 8.9
 3 21 2 16.3 6.2
 3 21 3 27.2 5.3
 3 21 3 27.8 7
 -3 21 -3 32.4 6.9
 -3 21 -4 29.9 12.5
 3 21 4 22.3 5.6
 3 21 4 28.8 7.2
 -3 21 -4 16 6.5
 -3 21 -5 -7.6 5.5
 -3 21 -5 -5.4 10.9
 -3 21 -6 43.1 9.3
 -3 21 -6 36.1 15.6
 -3 21 -7 -39.3 12.6
 -3 21 -7 -5.7 7.1
 -3 21 -8 -6 14.1
 -3 21 -8 7.4 8.8
 -3 21 -9 -0.1 9.8
 -3 21 -9 20.8 16.6
 3 22 -11 9.1 15.2
 3 22 -11 -16.4 10.4
 3 22 -10 34.6 14.6
 3 22 -10 22.1 11.1
 3 22 -9 -1.7 8.3
 3 22 -9 15.4 12.1
 3 22 -8 11 8.6
 -3 22 8 4.5 4.8
 3 22 -8 13.1 10.9
 3 22 -7 8.1 9.1
 -3 22 7 18.5 6.1
 3 22 -7 23.8 12
 3 22 -6 5.2 8.7
 -3 22 6 0 4.9
 3 22 -6 15.5 7.3
 -3 22 5 -10.9 4.4
 3 22 -5 -9.5 5.4
 3 22 -5 0.8 6.9
 -3 22 5 -1.9 2.2
 3 22 -4 50.09 12.1
 3 22 -4 33.4 8.5
 -3 22 4 50.39 9.9
 -3 22 4 38.4 5.5
 -3 22 3 3.7 5.7
 3 22 -3 3.2 4.7
 -3 22 3 4.6 2.9
 3 22 -3 0.6 6.3
 3 22 -2 9.7 6.3
 3 22 -2 -3.1 3.9
 -3 22 2 1.6 3.2
 -3 22 2 2.5 6.1
 3 22 -1 120.49 13.2
 -3 22 1 111.19 11.7
 -3 22 1 90.29 15.9
 -3 22 0 3.2 4.1
 3 22 0 6.6 4.2
 -3 22 0 7.2 7.1
 3 22 0 6.2 6.3
 3 22 1 -5.6 4.7
 -3 22 -1 -9.6 4.1
 -3 22 -1 -4 7.5
 3 22 1 -0.5 3.2
 3 22 2 15.9 4.4
 -3 22 -2 2.8 5.4
 -3 22 -2 7.1 14.6
 3 22 2 15.1 6.1
 -3 22 -3 -9.9 4.7
 3 22 3 -1.3 2.8
 3 22 3 -3.1 4.8
 -3 22 -3 5.3 10
 3 22 4 28.3 5.6
 -3 22 -4 28.2 7.5
 -3 22 -4 22.5 13.1
 -3 22 -5 16.1 6.8
 -3 22 -5 23.5 12.4
 -3 22 -6 11.5 7.4
 -3 22 -6 29.3 13.1
 -3 22 -7 -13 14.1
 -3 22 -7 -9.4 7.4
 -3 22 -8 -0.6 8.8
 3 23 -10 -18.6 9.3
 3 23 -10 9 15.2
 -3 23 9 12.2 6.1
 3 23 -9 7.7 13
 3 23 -9 0.3 9.5
 3 23 -8 30.3 11
 3 23 -8 37.6 15.2
 -3 23 8 32.5 8.6
 -3 23 7 4.2 5
 3 23 -7 -9.3 8
 3 23 -7 2.7 9.1
 -3 23 6 4.4 3
 3 23 -6 7.2 10.3
 -3 23 6 9.8 5.9
 3 23 -5 8.7 8.4
 3 23 -5 4.4 6.4
 -3 23 5 2.2 2.7
 -3 23 5 4.3 5.8
 -3 23 4 35.3 5.5
 3 23 -4 33.2 8.9
 3 23 -4 33.1 11.5
 -3 23 4 27.6 7.9
 3 23 -3 231.18 25.4
 3 23 -3 283.77 29.7
 -3 23 3 282.97 23
 -3 23 3 238.68 26.5
 3 23 -2 13.9 7.6
 -3 23 2 10.3 7.2
 3 23 -2 12.2 5.7
 -3 23 2 1.9 3.9
 3 23 -1 451.45 43.2
 3 23 -1 459.45 39.3
 -3 23 1 453.25 37.8
 -3 23 1 488.95 43.8
 -3 23 0 31.1 6
 3 23 0 28.9 8.1
 3 23 0 31.5 6.8
 -3 23 0 43.1 11.4
 3 23 1 58.49 12
 -3 23 -1 76.29 10.1
 -3 23 -1 75.39 24.7
 3 23 1 80.19 9.7
 3 23 2 12.2 4.2
 -3 23 -2 35.7 12.6
 -3 23 -2 16.5 6
 3 23 2 20.5 7.4
 3 23 3 10.8 4
 -3 23 -3 4 5.9
 3 23 3 2.9 5.5
 -3 23 -3 -7.2 10
 -3 23 -4 0.3 11.7
 3 23 4 10.8 4.1
 3 23 4 15.3 6.6
 3 23 5 0.4 4.8
 3 23 5 0.1 3.6
 -3 23 -5 -0.5 11.5
 -3 23 -5 -0.3 6
 -3 23 -6 -6.6 13.1
 -3 23 -6 -14.1 7.2
 -3 23 -7 19.9 8.8
 -3 23 -7 26.4 15.6
 -3 23 -8 -7.1 15.5
 -3 23 -8 -16 9
 3 24 -9 -5.7 9.2
 -3 24 9 -3.9 6.7
 3 24 -9 -4 14.5
 3 24 -8 8.8 8.5
 -3 24 8 12.9 6.7
 3 24 -8 6.8 12.1
 3 24 -7 5.6 9.1
 3 24 -7 22.1 12.7
 -3 24 7 11 7
 -3 24 6 6.1 3.3
 3 24 -6 16.6 11.6
 3 24 -6 2.2 8.2
 -3 24 6 -5.7 5.6
 -3 24 5 1 6.8
 3 24 -5 -0.4 9.1
 -3 24 5 -5.2 2.8
 -3 24 4 111.59 11.1
 3 24 -4 114.39 19.4
 -3 24 4 111.99 16.3
 3 24 -4 83.09 14.9
 -3 24 3 15.9 7.5
 3 24 -3 9.3 6.1
 3 24 -3 8.6 9.5
 -3 24 3 19.2 4.6
 3 24 -2 1.4 5.2
 3 24 -2 3.9 7.8
 -3 24 2 5.8 6.9
 -3 24 2 0.7 3.9
 -3 24 1 1.7 4.4
 -3 24 1 -13.7 6.7
 3 24 -1 7.4 7.8
 3 24 -1 -8 4.2
 -3 24 0 10 5.3
 3 24 0 13.6 5.4
 3 24 0 13.8 7.5
 -3 24 -1 4.1 5.3
 3 24 1 7.8 6.8
 -3 24 -1 18.5 10.4
 3 24 1 5.8 6.8
 3 24 2 23.3 5.9
 -3 24 -2 26.6 11.6
 3 24 2 25.4 9.1
 -3 24 -2 38.5 7.9
 3 24 3 3.6 3.7
 -3 24 -3 -3.3 5.9
 -3 24 -3 5.2 10.9
 3 24 3 4.4 6
 3 24 4 44.2 10.5
 3 24 4 61.49 8.3
 -3 24 -4 41 16.6
 -3 24 -4 45.6 10
 3 24 5 -6.5 5.9
 -3 24 -5 -18.6 11.8
 3 24 5 2.3 3.4
 -3 24 -5 7.8 6.8
 -3 24 -6 8 12.8
 3 24 6 28.3 8.3
 3 24 6 18.7 5
 -3 24 -6 -14.3 7.9
 -3 24 -7 -5.7 8.7
 -3 24 -7 8.2 15.7
 3 25 -8 24.3 14.3
 3 25 -8 12.1 10.2
 -3 25 8 12.5 7.3
 3 25 -7 9.4 12.1
 3 25 -7 -2.7 9
 -3 25 7 -2.3 6.8
 -3 25 7 1.8 3.7
 3 25 -6 31.6 14.5
 3 25 -6 15.8 9.3
 -3 25 6 20 7.9
 -3 25 6 21 4.9
 3 25 -5 26.2 9.4
 -3 25 5 26.1 5.3
 -3 25 5 29.5 9.5
 3 25 -5 34.8 12.2
 -3 25 4 12.5 4.4
 -3 25 4 1.8 7.5
 3 25 -4 16.7 7.3
 3 25 -4 33.2 13
 -3 25 3 11.5 7.8
 -3 25 3 2.8 4.4
 3 25 -3 8.4 8.9
 3 25 -2 38.4 11.9
 -3 25 2 4.1 8.4
 3 25 -1 12.8 8.2
 -3 25 1 7.1 9.1
 -3 25 1 6 5.4
 -3 25 0 16.8 6
 -3 25 0 20.9 11
 3 25 0 8.9 5.4
 3 25 0 14.5 7.8
 -3 25 -1 23.6 6.6
 3 25 1 29.3 10.1
 -3 25 -1 19.7 11.1
 3 25 1 25.6 6.6
 3 25 2 -0.2 6.7
 -3 25 -2 5.3 5.9
 -3 25 -2 -5.2 10.1
 3 25 2 3.1 4.1
 3 25 3 62.89 11.8
 -3 25 -3 78.49 17.7
 3 25 3 71.99 10
 -3 25 -4 90.79 23.1
 3 25 4 134.39 13.5
 3 25 4 138.49 17.3
 -3 25 -4 99.49 14.8
 3 25 5 47.5 10.7
 -3 25 -5 43 17.4
 -3 25 -5 30.2 9
 3 25 5 26 6.3
 3 25 6 7 4.3
 3 25 6 -6 6.7
 -3 25 -6 -2.9 13.8
 -3 25 -6 -6.7 8.1
 3 26 -7 8.5 12.1
 3 26 -7 26.4 10.6
 -3 26 7 2.1 4.4
 -3 26 7 -4.4 7.7
 -3 26 6 -8.8 7.4
 -3 26 6 -5.6 3.6
 3 26 -6 18.9 10.1
 -3 26 5 -0.1 4
 3 26 -5 -3.5 8.3
 -3 26 5 -13.2 7.7
 3 26 -5 -6.4 10.5
 3 26 -4 3.4 9.1
 3 26 -4 0.8 6.6
 -3 26 4 1.1 4.1
 3 26 -3 21.4 11.3
 3 26 -3 11.7 7.1
 -3 26 3 16.4 10.2
 -3 26 3 16.2 5.3
 -3 26 2 7.1 4.8
 3 26 -2 2.9 8.3
 3 26 -2 -7.5 5.4
 -3 26 2 5.7 8.3
 3 26 -1 14.5 9
 3 26 -1 15.2 7
 -3 26 1 9.6 9.9
 -3 26 0 13.6 6.8
 3 26 0 6.2 5.7
 -3 26 0 28.1 12
 3 26 0 8.1 7.5
 3 26 1 21.9 6.7
 3 26 1 15 8.6
 -3 26 -1 33.1 13.9
 -3 26 -1 23.4 7.2
 -3 26 -2 9.5 6.8
 3 26 2 6.4 6.7
 3 26 2 -7.9 4
 -3 26 -2 -4 11
 -3 26 -3 -13.4 11.4
 3 26 3 1 4.1
 -3 26 -3 -1.3 10
 3 26 3 -13.1 6.9
 -3 26 -4 -3.2 7.2
 3 26 4 3.3 7
 -3 26 -4 -12.9 12.7
 3 26 4 2.5 4.2
 -3 26 -5 -4.3 15.4
 -3 26 -5 -6.7 11.8
 3 26 5 6.9 7.5
 3 26 5 8.2 4.4
 3 27 -6 44.7 12.4
 3 27 -6 15.7 14.4
 -3 27 6 13.1 9.5
 -3 27 6 26.3 6.2
 3 27 -5 0.3 11.4
 -3 27 5 3.8 4.8
 3 27 -5 16.2 9.2
 -3 27 5 5.3 9.2
 3 27 -4 16.9 11.8
 -3 27 4 24.7 11.1
 -3 27 4 22.9 6.1
 3 27 -4 11.7 8.8
 -3 27 3 -6.6 5
 -3 27 3 0.1 9.7
 3 27 -3 3.1 7.4
 3 27 -3 1.5 10
 3 27 -2 3.8 9.6
 -3 27 2 -16.5 8.9
 -3 27 2 12.3 5.6
 3 27 -2 7 6.9
 3 27 -1 3.8 6.8
 -3 27 1 20.1 10.8
 -3 27 1 9.1 6.5
 3 27 -1 7.1 8.2
 3 27 0 2.5 10.5
 3 27 0 22.7 7.7
 -3 27 0 31.5 13.1
 3 27 1 23.8 10.4
 -3 27 -1 28.5 13.4
 3 27 1 29 7.7
 3 27 2 1.2 5.1
 3 27 2 20.2 8.4
 -3 27 -2 -4.7 12.4
 -3 27 -3 7.2 12.5
 3 27 3 -7.1 4.2
 3 27 3 -0.9 7.1
 3 27 4 -1.6 4.8
 3 27 4 -2.1 7.7
 -3 27 -4 -6.6 16.8
 -3 28 4 8.2 5.9
 3 28 -4 0.3 7.9
 -3 28 4 21.6 11.1
 3 28 -4 -1.1 12.4
 3 28 -3 6.1 7.9
 -3 28 3 8.2 6.2
 3 28 -3 23.8 18.9
 -3 28 3 12.8 12
 3 28 -2 14 12.1
 -3 28 2 9.4 10
 -3 28 2 1.1 6.9
 3 28 -2 11.2 7.7
 3 28 -1 78.19 16.4
 -3 28 1 83.79 17.6
 3 28 -1 66.29 12.3
 -3 28 0 -16 11.1
 3 28 0 0.8 8.4
 3 28 0 -8.5 6.2
 3 28 1 4.4 5.9
 -3 28 -1 -10.8 11
 3 28 1 -5.9 8.5
 -3 28 -2 -6.5 13.4
 3 28 2 3.2 5.7
 3 28 2 -16.6 8
 4 0 -15 -4.3 9.5
 4 0 -14 255.27 30.8
 4 0 -13 -3.7 6.2
 4 0 -12 200.98 24.3
 4 0 -11 0.6 5.9
 -4 0 10 108.09 16.1
 4 0 -10 126.89 18.1
 4 0 -9 1.3 4.7
 -4 0 9 4.7 5
 -4 0 8 730.13 59.49
 -4 0 7 -0.7 2.8
 -4 0 7 0.7 2.2
 4 0 -7 -0.1 3.2
 -4 0 7 9.8 4.2
 -4 0 6 65.69 10.3
 -4 0 6 75.09 8.5
 4 0 -6 62.49 9.6
 -4 0 6 73.09 7.9
 -4 0 5 1.6 1.9
 4 0 -5 1 2.4
 -4 0 5 0.4 2.1
 4 0 -4 978.2 77.49
 -4 0 4 1008.9 77.29
 4 0 -4 980.4 75.79
 -4 0 4 1027.8 76.49
 -4 0 4 966.6 76.89
 4 0 -4 1024.4 75.79
 4 0 -3 0.1 1.4
 4 0 -3 1.7 1.6
 -4 0 3 -1.5 1.3
 -4 0 3 -1 0.9
 4 0 -3 1 1
 -4 0 3 -2.2 1.6
 4 0 -2 310.47 24.2
 4 0 -2 301.67 24.5
 -4 0 2 311.97 24.2
 4 0 -1 -2.1 2.2
 -4 0 1 2.7 2.7
 4 0 0 494.45 40.7
 -4 0 0 479.85 41.1
 4 0 1 1.5 3.2
 -4 0 -1 -1.9 3
 -4 0 -2 588.64 50.99
 4 0 2 607.84 50.69
 -4 0 -3 4.7 5.2
 4 0 3 -4.6 2
 4 0 4 307.47 30.5
 4 0 4 292.97 27.9
 -4 0 -4 334.57 31.4
 -4 0 -5 4.3 5.5
 4 0 5 1.6 3.7
 -4 0 -6 38.4 11.3
 -4 0 -7 2.2 6.8
 -4 0 -8 292.67 33.4
 -4 0 -9 -5.5 9.1
 -4 0 -10 1.4 10.4
 -4 0 -11 2.5 10.9
 -4 0 -12 13.6 14.1
 -4 0 -13 -7.6 14.6
 4 1 -15 22.7 12.4
 4 -1 -15 16 9.9
 4 1 -14 40.7 12.2
 4 -1 -14 31.1 12.2
 4 1 -13 43.9 13.4
 4 -1 -13 80.09 16
 4 1 -12 71.59 14.7
 4 -1 -12 72.99 15.4
 4 1 -11 8.7 4.4
 4 1 -11 11.6 7.5
 4 -1 -11 3.7 6.4
 -4 1 10 92.39 13.9
 4 1 -10 94.39 15.9
 4 1 -10 103.59 14.4
 4 -1 -10 96.69 15.3
 -4 1 9 59.39 10.9
 4 1 -9 43.5 10
 -4 -1 9 52.49 9.6
 4 -1 -9 41.1 9.4
 -4 1 8 32.2 7
 4 1 -8 24.7 8.2
 4 -1 -8 22.1 7.5
 -4 -1 8 36.1 7.6
 -4 1 7 2.9 2.9
 -4 1 7 7.6 3.7
 -4 1 7 2 2.1
 4 1 -7 2.1 2.5
 4 1 -7 0.1 2.8
 -4 -1 7 2.9 3.1
 -4 -1 7 -6.7 3.2
 -4 -1 7 2.8 2.5
 4 -1 -7 -1.9 3
 4 1 -6 32.4 6.8
 4 1 -6 40.9 5.5
 -4 1 6 35.9 5.6
 -4 1 6 33.6 6.5
 4 1 -6 31.2 5
 4 -1 -6 23.2 5.6
 -4 -1 6 31.8 7.5
 -4 -1 6 37.9 6.3
 -4 -1 6 36.2 5.8
 -4 1 5 -4.1 1.3
 4 1 -5 -0.2 1.6
 -4 1 5 0 1.6
 4 1 -5 -0.8 1.9
 4 1 -5 3 2.1
 -4 1 5 -3 2.1
 -4 -1 5 2.1 2.1
 4 -1 -5 -5 1.9
 -4 -1 5 4.3 2.7
 -4 -1 5 -2.1 1.7
 4 1 -4 522.45 41.6
 -4 1 4 532.55 42.2
 -4 1 4 529.55 41.5
 -4 1 4 552.14 41.4
 4 1 -4 536.95 41.9
 4 1 -4 505.95 42.4
 -4 -1 4 540.55 43.3
 -4 -1 4 557.04 41.8
 4 -1 -4 507.05 42.3
 -4 -1 4 509.05 42.1
 -4 1 3 139.59 12.2
 -4 1 3 144.59 12.7
 4 1 -3 135.49 12.1
 4 1 -3 126.49 12.4
 4 -1 -3 150.98 12.6
 -4 -1 3 137.79 11.9
 -4 -1 3 144.09 12.3
 4 1 -2 1.3 1.2
 4 1 -2 -4.4 2
 4 1 -2 0.1 1.1
 -4 1 2 1.7 2.2
 -4 1 2 0.1 0.9
 -4 -1 2 0.9 2.2
 4 -1 -2 -0.6 1.7
 4 -1 -2 -1.1 0.7
 -4 -1 2 2.2 1
 -4 1 1 187.18 18
 4 1 -1 195.68 18.2
 4 1 -1 200.68 15.5
 4 -1 -1 201.88 15.4
 4 -1 -1 177.08 17.3
 -4 -1 1 187.38 18.2
 4 1 0 79.59 10.3
 -4 1 0 81.29 10.2
 4 -1 0 72.69 9.6
 -4 -1 0 92.39 10.8
 -4 1 -1 10.8 4.9
 4 1 1 1.3 4
 4 -1 1 4.9 3.8
 -4 -1 -1 3.3 3.7
 -4 1 -2 -3.1 3.3
 4 1 2 1.1 3.4
 4 -1 2 0.8 3.4
 -4 -1 -2 -5.3 3.1
 4 -1 2 4.9 2.3
 4 1 3 27.9 5.8
 -4 1 -3 37.6 8.9
 4 -1 3 25.2 5.2
 -4 -1 -3 25.6 8.3
 4 1 4 366.56 32.4
 4 1 4 301.87 27.7
 -4 1 -4 312.57 32
 4 -1 4 311.67 27.7
 4 -1 4 299.87 30.6
 -4 -1 -4 349.47 32
 -4 1 -5 -4.9 4.3
 4 1 5 -0.7 3.7
 -4 -1 -5 -5.6 5.4
 4 -1 5 0.7 4.1
 -4 1 -6 19.9 8.5
 -4 -1 -6 16.4 8.9
 -4 1 -7 -2 6.5
 -4 -1 -7 7.6 8.2
 -4 1 -8 13.3 9.9
 -4 -1 -8 14 9.2
 -4 1 -9 99.89 20.3
 -4 -1 -9 90.89 18.9
 -4 1 -10 21.3 13.4
 -4 -1 -10 55.49 14.7
 -4 1 -11 8.2 12.7
 -4 -1 -11 7.1 11.7
 -4 -1 -12 3.3 12.5
 -4 1 -13 -6.4 14.5
 -4 -1 -13 -4 18.5
 4 2 -15 30.8 13.9
 4 -2 -15 -15 8
 4 2 -14 -3.6 7.7
 4 -2 -14 -4.7 7.6
 4 2 -13 49.3 8.1
 4 2 -13 50.89 12.7
 4 -2 -13 52.99 14.2
 4 2 -12 16.2 5.2
 4 2 -12 -1.5 5
 4 2 -12 14.9 7
 4 -2 -12 14 8.2
 4 2 -11 155.98 15.9
 4 2 -11 161.08 20
 4 2 -11 164.08 17.3
 4 -2 -11 160.58 22
 4 2 -10 3.6 5.7
 4 2 -10 10.3 5.1
 4 2 -10 13 6
 -4 2 10 -2 6.2
 4 -2 -10 6 5.8
 4 2 -9 35.6 9.4
 -4 2 9 40 8.7
 4 2 -9 40.6 7.2
 4 2 -9 53.29 9.1
 4 -2 -9 44.3 9.6
 -4 -2 9 50.59 10.3
 4 2 -8 585.64 51.99
 4 2 -8 587.34 49.2
 -4 2 8 651.93 50.79
 4 2 -8 666.23 50.59
 4 -2 -8 612.44 52.09
 -4 -2 8 594.34 51.39
 -4 2 7 10.9 4.8
 4 2 -7 8.8 4.5
 4 2 -7 23.5 5.1
 -4 2 7 14.3 4.6
 -4 2 7 22 4.3
 4 2 -7 17.7 4.7
 -4 -2 7 25 6
 -4 -2 7 15.8 5.6
 -4 -2 7 16.8 4.6
 4 -2 -7 9.6 4.3
 -4 2 6 263.17 23.2
 4 2 -6 269.57 22.2
 4 2 -6 270.47 22.7
 -4 2 6 251.87 21
 4 2 -6 233.08 23.2
 -4 2 6 252.17 21.6
 4 -2 -6 239.68 23.1
 -4 -2 6 283.57 22.9
 -4 -2 6 253.87 23.1
 -4 -2 6 253.27 22.8
 4 2 -5 105.79 10.5
 -4 2 5 94.59 10.7
 -4 2 5 100.59 9.1
 4 2 -5 102.79 10.4
 -4 2 5 106.29 9.2
 4 2 -5 93.19 11.1
 4 -2 -5 106.09 10.9
 -4 -2 5 107.19 10.8
 -4 -2 5 104.99 10.6
 -4 -2 5 111.79 11.1
 -4 2 4 347.27 27
 4 2 -4 320.67 27.2
 4 2 -4 323.57 26.7
 4 2 -4 352.56 27.4
 -4 2 4 338.37 25.4
 -4 2 4 330.47 25.7
 -4 -2 4 303.67 27.2
 4 -2 -4 299.87 26.8
 -4 -2 4 332.97 26.7
 -4 -2 4 301.57 26.7
 -4 2 3 1421.96 113.19
 -4 2 3 1544.85 112.29
 4 2 -3 1448.46 113.69
 4 2 -3 1381.06 114.39
 -4 2 3 1547.55 113.29
 4 2 -3 1532.45 113.59
 -4 -2 3 1513.55 113.29
 -4 -2 3 1533.75 113.39
 -4 -2 3 1515.25 114.69
 4 -2 -3 1441.16 113.49
 4 2 -2 286.07 23.3
 4 2 -2 271.17 21.3
 -4 2 2 253.37 20.7
 -4 2 2 248.98 22.2
 4 2 -2 260.27 21.3
 -4 -2 2 283.57 21.1
 4 -2 -2 273.07 21.1
 4 -2 -2 263.07 20.4
 -4 -2 2 256.37 22.9
 4 -2 -2 244.38 21
 -4 2 1 4.9 3.3
 4 2 -1 10.6 1.9
 4 2 -1 6.4 3.8
 -4 -2 1 10.5 4
 4 -2 -1 6.3 1.4
 4 -2 -1 4.5 2.6
 -4 2 0 34.8 7
 4 2 0 24.6 6.2
 -4 -2 0 37.9 7.3
 4 -2 0 40.6 7.1
 4 2 1 691.13 59.09
 -4 2 -1 735.33 59.59
 4 -2 1 695.83 58.39
 -4 -2 -1 769.02 59.49
 4 2 2 7.6 4.7
 -4 2 -2 7.3 5.4
 4 -2 2 6.8 2.5
 4 -2 2 0.3 3.7
 -4 -2 -2 12.3 5.2
 4 2 3 48.9 11.9
 -4 2 -3 62.59 12.2
 4 -2 3 40.6 6.9
 -4 -2 -3 57.09 10.6
 4 2 4 62.39 12
 -4 2 -4 36.2 10.3
 4 2 4 47.5 8
 -4 -2 -4 34.7 9.2
 4 -2 4 51.39 7.9
 4 -2 4 33.1 9
 -4 2 -5 0.3 5.2
 4 -2 5 6.1 3.9
 -4 -2 -5 1.6 5
 -4 2 -6 256.47 28.4
 -4 -2 -6 228.78 29.5
 -4 2 -7 12 8.5
 -4 -2 -7 18.1 9.1
 -4 2 -8 70.39 16.2
 -4 -2 -8 71.89 15.2
 -4 2 -9 -3.1 9.6
 -4 -2 -9 16.3 9.2
 -4 2 -10 2.7 10.9
 -4 -2 -10 -12.3 8
 -4 2 -11 -1 12.1
 -4 -2 -11 33.5 13.5
 -4 2 -12 19 14.7
 -4 -2 -12 19.3 12.5
 -4 2 -13 40.2 17.6
 -4 -2 -13 16.6 14.6
 4 3 -16 -13.9 12
 4 3 -15 8.2 10.9
 4 -3 -15 -13.4 9.3
 4 3 -14 71.49 10.8
 4 3 -14 68.39 12.2
 4 3 -14 112.49 18.8
 4 -3 -14 80.59 16.2
 4 3 -13 -8.6 6.5
 4 3 -13 -6.3 5.9
 4 3 -13 -4.5 6.1
 4 -3 -13 7.7 8
 4 3 -12 42.4 11.7
 4 3 -12 18 8.5
 4 3 -12 43.7 8.3
 4 -3 -12 25.3 9.5
 4 3 -11 75.39 11
 4 3 -11 94.09 15.2
 4 3 -11 70.49 12.3
 4 -3 -11 60.69 13.4
 -4 3 10 44.1 9.5
 4 3 -10 62.89 10.5
 4 3 -10 40.8 8
 4 3 -10 45.8 9.9
 4 -3 -10 56.89 11.2
 -4 3 9 -1.6 4.3
 4 3 -9 3 4.6
 4 3 -9 -0.4 3.7
 4 3 -9 6.8 5
 4 -3 -9 -0.1 4.1
 4 3 -8 215.88 20.3
 4 3 -8 193.38 19.1
 4 3 -8 205.78 21.2
 -4 3 8 213.08 19.6
 4 -3 -8 201.08 20.5
 -4 -3 8 194.38 20.7
 4 3 -7 566.14 45.4
 -4 3 7 539.35 43.6
 4 3 -7 591.44 46.4
 4 3 -7 541.25 46.9
 -4 3 7 539.95 44.5
 -4 3 7 527.55 46.2
 -4 -3 7 581.64 46.6
 -4 -3 7 561.14 45.9
 4 -3 -7 557.94 46.5
 -4 -3 7 571.84 46.5
 -4 3 6 0 1.9
 4 3 -6 -4.5 2.3
 -4 3 6 -0.8 1.4
 4 3 -6 -0.5 2.6
 -4 3 6 4.2 3
 4 3 -6 -0.3 2.5
 4 -3 -6 0.6 2.4
 -4 -3 6 -0.9 2.2
 -4 -3 6 -0.4 2.7
 -4 -3 6 5.1 3.4
 4 3 -5 164.98 15.4
 -4 3 5 164.28 15.3
 4 3 -5 155.38 15.3
 4 3 -5 173.88 15.9
 -4 -3 5 163.08 15.6
 -4 -3 5 171.98 15.6
 4 -3 -5 149.79 15.2
 -4 -3 5 167.98 15.4
 4 3 -4 159.18 14
 4 3 -4 140.69 14
 -4 3 4 147.29 13.6
 4 3 -4 135.79 14.1
 4 -3 -4 156.78 13.8
 -4 -3 4 161.08 13.7
 -4 -3 4 143.59 14.3
 -4 -3 4 143.89 13.5
 -4 3 3 8.1 2.4
 -4 3 3 10 2
 4 3 -3 15.4 3.2
 -4 3 3 8.7 1.4
 4 3 -3 11.6 3
 4 3 -3 8.1 3.2
 -4 -3 3 13 2.8
 -4 -3 3 13.1 3.9
 -4 -3 3 8.5 2.5
 4 3 -2 521.35 43.9
 4 3 -2 542.15 45.9
 -4 3 2 598.84 44.7
 4 3 -2 571.54 44.2
 -4 3 2 554.14 43.2
 -4 -3 2 584.84 46
 4 -3 -2 541.45 43.5
 -4 -3 2 618.64 43.8
 4 -3 -2 561.44 42.7
 4 3 -1 1369.26 95.99
 4 3 -1 1204.78 98.69
 4 -3 -1 1237.38 95.39
 4 -3 -1 1167.38 97.59
 -4 -3 1 1340.97 98.89
 4 3 0 53.49 9.2
 -4 3 0 68.99 8.6
 -4 -3 0 71.49 10.4
 4 -3 0 46.5 7.8
 4 3 1 177.28 18
 -4 3 -1 170.78 18.2
 4 -3 1 131.79 16.6
 -4 -3 -1 232.88 19.2
 4 -3 1 182.58 14.9
 4 3 2 -6.3 3.5
 -4 3 -2 -1 4.2
 -4 -3 -2 -2.4 3.6
 4 -3 2 -0.3 1.9
 4 -3 2 3.4 3.7
 4 3 3 263.17 26.4
 -4 3 -3 268.57 27.3
 4 -3 3 247.48 25.5
 -4 -3 -3 280.07 26.2
 4 -3 3 259.47 22.7
 -4 3 -4 40.2 9.8
 4 3 4 24.8 5.9
 4 3 4 49.99 11.5
 4 -3 4 34.6 6.5
 -4 -3 -4 49.9 9.7
 4 -3 4 22.8 8.7
 -4 -3 -5 13.6 6.2
 4 -3 5 13.9 4.6
 -4 3 -6 6.1 7.7
 -4 3 -7 38.4 12.4
 -4 -3 -7 20.3 9.5
 -4 3 -8 14.5 10.5
 -4 -3 -8 -8.1 6.5
 -4 3 -9 1.4 9.2
 -4 -3 -9 0 8.4
 -4 3 -10 8.3 12.1
 -4 -3 -10 -1.5 9.5
 -4 3 -11 -9.8 13.8
 -4 -3 -11 12.3 11.5
 -4 3 -12 -14.7 13.9
 -4 -3 -12 -24.6 10.8
 -4 3 -13 23.5 17.7
 -4 -3 -13 21.7 13.6
 4 4 -16 28 14.2
 4 4 -15 22 13.6
 4 4 -15 51.09 11.4
 4 -4 -15 83.59 17.9
 4 4 -14 188.68 21.8
 4 4 -14 153.18 26.6
 4 4 -14 168.68 25.3
 4 -4 -14 194.98 27.1
 4 4 -13 23.7 10.3
 4 4 -13 18.3 9.3
 4 4 -13 20.6 8.7
 4 -4 -13 35 11.4
 4 4 -12 35.8 8.3
 4 4 -12 15.9 9
 4 4 -12 32.4 9.6
 4 -4 -12 29.4 10.4
 4 4 -11 14.1 7.4
 -4 4 11 15 8.3
 4 4 -11 5.7 6.5
 4 4 -11 22.4 6.8
 4 -4 -11 14.7 7.7
 4 4 -10 325.17 31.1
 4 4 -10 299.97 31.3
 4 4 -10 319.57 29.4
 4 -4 -10 348.77 31.8
 -4 4 9 52.49 9.2
 4 4 -9 33.5 9.3
 4 4 -9 53.29 10.1
 4 4 -9 52.99 9
 4 -4 -9 61.59 11.1
 4 4 -8 6.4 4.1
 -4 4 8 4.1 3.7
 4 4 -8 4.1 4.1
 4 4 -8 7.5 4.5
 -4 -4 8 5.1 4.5
 4 -4 -8 -0.3 3.2
 -4 4 7 8 2.3
 -4 4 7 10.7 3.4
 -4 4 7 14.2 4.9
 4 4 -7 5 4.4
 4 4 -7 7.1 4
 4 4 -7 9 4.7
 -4 -4 7 3.4 3.8
 4 -4 -7 9 3.9
 -4 4 6 598.94 51.79
 4 4 -6 649.04 52.09
 4 4 -6 658.23 52.49
 4 4 -6 587.64 52.29
 -4 -4 6 634.84 52.19
 -4 -4 6 634.54 51.99
 -4 -4 6 720.53 52.69
 4 -4 -6 655.43 52.19
 4 4 -5 -2.7 2.1
 4 4 -5 -0.5 2.2
 -4 4 5 -1.2 2.3
 4 4 -5 -2.1 2.5
 4 -4 -5 3.2 2.4
 -4 -4 5 -2.3 2.1
 -4 -4 5 -3.4 2.2
 -4 -4 5 -0.5 2.2
 4 4 -4 55.19 8
 4 4 -4 52.59 7.4
 -4 4 4 47.6 6.6
 4 4 -4 38.2 6.3
 -4 -4 4 40.5 7
 4 -4 -4 43.4 6.4
 -4 -4 4 53.59 6.3
 -4 -4 4 45.2 6.1
 4 4 -3 72.39 7.7
 -4 4 3 73.79 7.1
 4 4 -3 68.99 7.6
 4 4 -3 71.59 8.9
 -4 -4 3 80.59 7.6
 4 -4 -3 60.49 7.3
 -4 -4 3 80.99 7.5
 -4 -4 3 65.79 8.5
 4 4 -2 251.47 21.6
 4 4 -2 259.57 21.5
 4 4 -2 268.07 23.5
 -4 4 2 263.47 20.4
 -4 4 2 275.17 21.8
 -4 -4 2 238.38 23.1
 4 -4 -2 248.88 20.7
 -4 -4 2 289.77 21.2
 4 4 -1 1674.33 143.59
 -4 4 1 1867.71 143.99
 4 4 -1 2019.6 140.89
 -4 -4 1 1949.41 143.79
 4 -4 -1 1797.22 140.09
 4 4 0 114.89 13.5
 -4 4 0 122.89 13.3
 4 -4 0 135.39 12.6
 -4 -4 0 113.69 13.1
 4 4 1 263.97 23.3
 -4 4 -1 236.08 22.6
 4 -4 1 237.78 19.2
 4 -4 1 238.48 21.9
 -4 -4 -1 201.78 22
 -4 4 -2 847.92 63.19
 4 4 2 800.72 62.69
 -4 -4 -2 846.02 62.59
 4 -4 2 641.94 58.09
 4 -4 2 680.93 60.99
 4 4 3 106.99 15.7
 -4 4 -3 94.09 15
 -4 -4 -3 100.59 14.6
 4 -4 3 123.19 13.9
 4 -4 3 66.59 9.3
 4 4 4 742.13 64.39
 -4 4 -4 802.32 65.89
 4 -4 4 745.93 63.99
 4 -4 4 719.93 60.29
 -4 -4 -4 794.42 64.09
 -4 4 -5 18.8 8
 4 -4 5 13.8 4.5
 -4 -4 -5 12.5 6.8
 -4 4 -6 -3.9 6.1
 -4 4 -7 41.8 12.8
 -4 -4 -7 50.39 12.4
 -4 4 -8 126.69 22.9
 -4 -4 -8 99.09 18
 -4 4 -9 -12.2 9
 -4 -4 -9 7.4 8.9
 -4 4 -10 46.4 17.2
 -4 -4 -10 79.89 16
 -4 4 -11 13.4 13.8
 -4 -4 -11 -4.9 9.5
 -4 4 -12 7.2 15.7
 -4 -4 -12 12.2 12.3
 -4 4 -13 36.2 20.1
 -4 -4 -13 11.1 14.2
 4 5 -16 21.2 14.1
 4 -5 -16 29.3 16.2
 4 5 -15 52.89 15.1
 4 5 -15 19.5 12
 4 -5 -15 38.5 13.7
 4 5 -14 11.6 10.4
 4 5 -14 11.2 14.7
 4 -5 -14 -3.8 10.1
 4 5 -13 12.5 8.7
 4 5 -13 -3.1 7.4
 4 5 -13 -1.2 9.1
 4 -5 -13 -1 6.9
 4 5 -12 5.2 7.9
 4 5 -12 11.8 8.2
 4 5 -12 5 7.2
 4 -5 -12 17.2 7.8
 4 5 -11 -0.7 6.3
 -4 5 11 -5.2 6.8
 4 5 -11 3.7 7.3
 4 5 -11 -0.3 6.2
 4 -5 -11 5.3 7.2
 4 5 -10 71.59 13.3
 -4 5 10 82.99 13
 4 5 -10 85.09 15
 4 5 -10 90.89 13.8
 4 -5 -10 67.29 12.5
 4 5 -9 -9.7 4.4
 -4 5 9 0.4 4.3
 4 5 -9 -4.3 4.5
 4 5 -9 -5.7 4.1
 4 -5 -9 -6.6 3.6
 4 5 -8 37.4 7.5
 4 5 -8 31.2 8.3
 4 5 -8 20.6 6.9
 -4 5 8 15.4 5.5
 4 -5 -8 31.1 7.3
 4 5 -7 287.47 25.6
 4 5 -7 246.28 24.9
 4 5 -7 246.28 24.2
 -4 5 7 266.87 24.7
 -4 5 7 263.57 21
 -4 5 7 263.87 22.1
 4 -5 -7 270.67 24.7
 -4 -5 7 283.87 25.1
 -4 5 6 202.08 19.4
 4 5 -6 224.58 20.4
 4 5 -6 188.78 19.6
 4 5 -6 224.18 20.5
 -4 -5 6 211.38 19.9
 -4 -5 6 214.38 19.6
 4 -5 -6 195.18 19.3
 -4 -5 6 207.38 21
 4 5 -5 21.2 5.6
 4 5 -5 37 6.6
 -4 5 5 27 5.4
 4 5 -5 27.9 6
 -4 -5 5 38.6 6.4
 -4 -5 5 37.2 6.5
 -4 -5 5 24.7 5.6
 4 -5 -5 24.7 5.3
 4 5 -4 193.18 18.4
 4 5 -4 214.78 19.5
 -4 5 4 183.38 17.6
 4 5 -4 214.58 18.8
 -4 -5 4 219.98 19.6
 4 -5 -4 199.18 17.8
 -4 -5 4 220.38 18.4
 -4 -5 4 207.38 18
 -4 5 3 21.6 3.3
 4 5 -3 15 3.6
 4 5 -3 20.1 5
 4 5 -3 13.8 3.4
 -4 -5 3 14 4.3
 -4 -5 3 15.7 3.2
 -4 -5 3 17.5 3.5
 4 -5 -3 17.6 3.2
 4 5 -2 69.89 9.9
 -4 5 2 54.09 5.4
 4 5 -2 61.39 6.5
 4 5 -2 65.69 6.9
 -4 5 2 66.19 6.8
 4 -5 -2 65.89 5.7
 -4 -5 2 64.39 6.1
 -4 -5 2 73.59 8.8
 4 5 -1 91.29 7.9
 -4 5 1 80.89 9.5
 4 5 -1 87.29 10.8
 -4 -5 1 84.09 10.5
 4 5 0 310.57 29.4
 -4 5 0 357.46 29.5
 4 -5 0 319.07 25.5
 -4 -5 0 348.57 29.4
 4 -5 0 335.07 28.1
 -4 5 -1 33.6 7.2
 4 5 1 30.2 7.1
 4 -5 1 21.3 5.4
 -4 -5 -1 38 7.7
 4 5 2 299.07 28.7
 -4 5 -2 274.07 27.2
 -4 -5 -2 306.57 27
 4 -5 2 288.47 26.4
 4 -5 2 262.87 23.2
 -4 5 -3 175.08 20.4
 4 5 3 149.29 18.7
 4 -5 3 177.48 19.1
 4 -5 3 176.08 16
 -4 -5 -3 190.08 19.1
 -4 5 -4 -6.6 5
 4 5 4 1.1 5.7
 -4 -5 -4 -1.2 4.2
 4 -5 4 4.8 3.3
 4 -5 4 0.4 5
 -4 5 -5 24.4 6
 -4 5 -5 31.2 10
 -4 -5 -5 12.8 6.5
 4 -5 5 16.2 5.1
 -4 5 -6 4.5 7.3
 -4 5 -6 16.1 6.2
 -4 5 -7 18.4 6.3
 -4 5 -7 14 8.1
 -4 -5 -7 1.7 6.1
 -4 5 -8 43.2 14.3
 -4 -5 -8 42.4 10.9
 -4 5 -9 5.2 11.8
 -4 -5 -9 3.8 7.1
 -4 5 -10 49.5 16.8
 -4 -5 -10 52.79 13.4
 -4 5 -11 43 17.8
 -4 -5 -11 42 13.4
 -4 5 -12 17.5 17.4
 -4 -5 -12 23.3 12.2
 -4 5 -13 11.5 17.9
 -4 -5 -13 -0.8 12.4
 4 6 -16 -1.7 11.1
 4 6 -15 -14 11.4
 4 6 -15 4.8 10.1
 4 -6 -15 3 8.9
 4 6 -14 110.09 20.7
 4 6 -14 176.78 25.1
 4 -6 -14 180.68 25.3
 4 6 -13 45.1 12.7
 4 6 -13 25.9 10
 4 -6 -13 18.4 9.8
 4 6 -12 35.8 10.8
 4 -6 -12 7.5 7.8
 4 6 -11 18.5 8.5
 4 6 -11 25.8 9.2
 -4 6 11 24.7 8.5
 4 -6 -11 20.7 8.8
 4 6 -10 2.5 5.5
 -4 6 10 1.3 5.7
 4 6 -10 -1.7 6.3
 4 6 -10 -15.3 5.6
 4 -6 -10 -0.6 5.1
 4 6 -9 6.2 5.8
 -4 6 9 6.9 4.6
 4 6 -9 3.5 5.2
 4 6 -9 -6.3 3.7
 4 -6 -9 0 4.7
 4 6 -8 68.99 11.1
 -4 6 8 67.29 9.1
 4 6 -8 82.59 13.3
 4 6 -8 63.69 11.8
 4 -6 -8 77.19 11.8
 -4 6 7 14.6 5.6
 -4 6 7 22.6 2.6
 4 6 -7 24.8 6.2
 -4 6 7 18.9 3.3
 4 6 -7 15.2 5.8
 -4 -6 7 26.6 7.2
 4 -6 -7 12.5 4.9
 4 6 -6 0 2.9
 -4 6 6 2 3.2
 4 6 -6 0.9 2.9
 4 6 -6 -1.3 3.3
 -4 -6 6 -8.2 2.5
 4 -6 -6 2.9 2.9
 -4 -6 6 -4.8 3
 -4 -6 6 1.9 2.6
 4 6 -5 249.28 24.1
 4 6 -5 291.67 25
 -4 6 5 251.77 23.1
 4 6 -5 271.77 24
 4 -6 -5 289.57 23.4
 -4 -6 5 250.67 24.2
 -4 -6 5 277.07 23.5
 4 6 -4 1820.62 136.39
 4 6 -4 1679.83 134.89
 4 6 -4 1699.13 135.29
 -4 6 4 1613.34 133.89
 -4 -6 4 1808.52 134.89
 -4 -6 4 1837.12 136.29
 4 -6 -4 1811.22 134.19
 -4 -6 4 1805.52 134.39
 -4 6 3 35.1 4.3
 4 6 -3 30.3 6.7
 4 6 -3 25.2 5.2
 -4 6 3 32.8 3.2
 4 6 -3 34.9 5.6
 -4 -6 3 39.6 5
 -4 -6 3 39 7.3
 -4 -6 3 37.1 4.6
 4 -6 -3 35.9 4.2
 4 6 -2 225.28 20.1
 -4 6 2 228.58 18.4
 4 6 -2 215.98 21.7
 -4 6 2 227.48 19.7
 4 6 -2 253.57 19.9
 -4 -6 2 220.48 21.7
 -4 -6 2 282.77 19.5
 4 -6 -2 231.88 18.5
 -4 6 1 66.49 8.3
 4 6 -1 62.59 10.3
 4 6 -1 73.89 6.7
 -4 -6 1 70.39 9.2
 4 6 0 675.13 60.29
 -4 6 0 791.62 60.29
 -4 -6 0 723.83 60.19
 4 -6 0 768.32 58.69
 -4 6 -1 5.8 4
 4 6 1 0.8 4.1
 -4 -6 -1 -4.9 3
 4 -6 1 0.8 1.3
 4 -6 1 -5 2.4
 4 6 2 96.79 14.5
 -4 6 -2 109.79 14
 -4 -6 -2 99.19 12.1
 4 -6 2 90.89 9.3
 4 -6 2 100.49 12.3
 -4 6 -3 14.7 3.8
 4 6 3 11.2 6.8
 -4 6 -3 10.8 6
 4 -6 3 19.7 4
 -4 -6 -3 8.2 4.9
 4 -6 3 5.9 4.4
 -4 6 -4 1.7 3
 -4 6 -4 1.6 5.6
 4 6 4 -16.4 7.9
 -4 -6 -4 2 4.4
 4 -6 4 3.6 3.1
 -4 6 -5 1.8 6.9
 -4 6 -5 7.3 4.2
 4 -6 5 2.1 4.2
 -4 -6 -5 8.5 6.3
 -4 6 -6 472.65 36.3
 -4 6 -6 453.35 42.9
 4 -6 6 341.57 36.3
 -4 -6 -6 331.87 43.7
 -4 6 -7 77.99 16.5
 -4 6 -7 54.99 10.7
 -4 -6 -7 58.59 12.5
 -4 6 -8 137.29 25.8
 -4 6 -8 164.98 18.3
 -4 -6 -8 116.09 18.9
 -4 6 -9 7.5 9.8
 -4 -6 -9 5.9 8
 -4 6 -10 -3.4 14.4
 -4 -6 -10 -6.9 8.1
 -4 6 -11 26.9 14.8
 -4 -6 -11 9.4 10.1
 -4 6 -12 -7.4 14.7
 -4 -6 -12 -3.9 10.2
 -4 6 -13 1.7 17.7
 -4 -6 -13 -16.5 11.2
 4 7 -16 11.2 12
 4 7 -16 -31.5 22.9
 4 7 -15 49.6 15.4
 4 7 -15 55.09 15.2
 4 7 -14 13 9.9
 4 7 -14 -2.2 10.5
 4 -7 -14 22.5 11
 4 7 -13 15.9 12
 4 7 -13 35 12
 4 -7 -13 53.39 13.7
 4 7 -12 34.4 13.5
 4 7 -12 52.59 13.2
 4 -7 -12 61.99 13.7
 -4 7 11 16.9 8.2
 4 7 -11 14.1 9.9
 4 7 -11 17.7 8.2
 4 -7 -11 31.1 9.4
 4 7 -10 60.69 12.9
 -4 7 10 66.99 11.1
 4 7 -10 29.9 9.3
 4 -7 -10 74.39 12.8
 -4 7 9 4.9 5
 4 7 -9 7.7 6.2
 4 7 -9 13 6.2
 4 7 -9 18.4 7.4
 4 -7 -9 14.4 6
 4 7 -8 59.29 11
 4 7 -8 60.09 12.1
 4 7 -8 53.59 10.3
 -4 7 8 73.29 8.3
 4 -7 -8 67.59 11.8
 4 7 -7 208.18 22.8
 4 7 -7 264.37 23.8
 -4 7 7 232.58 22.7
 4 7 -7 230.98 23.7
 4 -7 -7 261.57 22.9
 4 7 -6 105.99 12.3
 4 7 -6 97.79 12.6
 -4 7 6 99.09 11.4
 4 7 -6 103.39 13.8
 -4 -7 6 95.39 12.2
 4 -7 -6 102.99 11.4
 -4 -7 6 101.49 12.3
 -4 -7 6 100.79 12.3
 -4 7 5 450.95 37.5
 4 7 -5 501.25 39.4
 4 7 -5 412.36 38.9
 4 7 -5 440.16 38.3
 4 -7 -5 472.15 37.5
 -4 -7 5 485.75 37.8
 -4 -7 5 476.15 38.3
 -4 -7 5 423.56 38.8
 4 7 -4 3595.64 293.77
 4 7 -4 3764.22 293.37
 -4 7 4 3738.13 292.27
 4 7 -4 4076.69 295.27
 4 -7 -4 4127.99 292.47
 -4 -7 4 3918.31 292.67
 -4 -7 4 3880.51 294.77
 4 7 -3 123.99 13.7
 -4 7 3 108.89 10.8
 4 7 -3 118.39 12.5
 4 7 -3 122.29 11.9
 -4 7 3 133.29 10.2
 -4 -7 3 113.29 11.8
 -4 -7 3 124.29 11.3
 4 -7 -3 130.29 11
 -4 -7 3 147.39 14.1
 4 7 -2 142.19 13
 4 7 -2 151.48 15.8
 -4 7 2 145.19 11.6
 -4 7 2 135.69 13
 4 7 -2 141.29 13.5
 -4 -7 2 144.49 15.1
 -4 -7 2 159.58 12.6
 4 7 -1 836.22 62.39
 -4 7 1 785.02 64.09
 4 7 -1 859.11 65.99
 -4 -7 1 827.92 65.49
 4 -7 -1 754.52 63.09
 4 7 0 20.2 5.8
 -4 7 0 14 5
 4 7 0 21 3
 4 -7 0 17.4 4.3
 -4 -7 0 18.8 5.3
 -4 7 -1 253.07 23.2
 -4 -7 -1 247.98 22.6
 4 -7 1 204.88 20.8
 4 -7 1 223.28 18.1
 4 7 2 648.64 65.99
 -4 7 -2 928.21 62.99
 -4 7 -2 855.41 67.89
 -4 -7 -2 893.21 66.69
 4 -7 2 755.22 62.29
 4 -7 2 769.72 65.69
 -4 7 -3 -13.4 4.3
 -4 7 -3 6.1 2.9
 4 7 3 0.8 5.1
 4 -7 3 6.4 4.8
 4 -7 3 3.6 2.6
 -4 -7 -3 3.5 4.4
 -4 7 -4 19.2 4.8
 -4 7 -4 7.5 6.9
 -4 -7 -4 13.7 6.1
 4 -7 4 18.4 4.5
 -4 7 -5 0.8 3.4
 -4 7 -5 5.7 6.3
 4 -7 5 -5.9 3.9
 -4 -7 -5 -2.4 4.4
 -4 7 -6 45 13.2
 -4 7 -6 50.79 9.3
 4 -7 6 45.3 9.5
 -4 7 -7 8.9 9.4
 -4 7 -7 5.4 5.1
 -4 -7 -7 -5.3 5.1
 -4 7 -8 28.6 12
 -4 7 -8 47.5 10.2
 -4 -7 -8 23.2 9.3
 -4 7 -9 51.59 12
 -4 7 -9 41.5 16.5
 -4 -7 -9 40.3 11.4
 -4 7 -10 31.3 15.3
 -4 -7 -10 19.3 8.7
 -4 7 -11 7.7 13.7
 -4 -7 -11 19.4 10.4
 -4 7 -12 15.5 16.4
 -4 -7 -12 8.8 11
 -4 7 -13 50.79 22.1
 -4 -7 -13 42.1 14.2
 4 8 -16 56.19 16
 4 8 -15 -2.7 10.9
 4 8 -15 -11.3 13.5
 4 8 -14 11.2 12
 4 8 -14 -12.7 7.8
 4 8 -13 112.89 19.9
 4 8 -13 80.09 16.1
 4 8 -12 43.5 10.9
 4 8 -12 10.3 10
 4 -8 -12 29 10.3
 -4 8 11 356.86 35.2
 4 8 -11 366.36 38.1
 4 8 -11 356.06 37.2
 4 -8 -11 464.45 38.4
 4 8 -10 1.4 6.3
 4 8 -10 3.2 5.6
 -4 8 10 -4.6 5.7
 4 -8 -10 -6.1 5.1
 4 8 -9 12.4 7.3
 4 8 -9 20.7 7.3
 -4 8 9 16.1 5.5
 4 -8 -9 27.9 7.5
 4 8 -8 51.89 11.5
 -4 8 8 31.3 5.5
 4 8 -8 40 10.8
 4 8 -8 34.8 8.2
 4 8 -7 3.4 5
 4 8 -7 3.8 4.9
 4 8 -7 7.7 4.1
 -4 8 7 8.1 4.9
 4 -8 -7 2.1 4.1
 4 8 -6 135.19 15.5
 4 8 -6 139.39 16.6
 -4 8 6 145.59 15.4
 4 8 -6 165.18 17.2
 4 -8 -6 165.68 15.6
 -4 -8 6 154.38 16.7
 -4 8 5 165.48 18.7
 4 8 -5 218.58 21.7
 4 8 -5 191.68 19.8
 4 8 -5 211.88 20.7
 -4 -8 5 217.68 20.9
 -4 -8 5 253.17 20.8
 -4 -8 5 226.68 19.4
 4 -8 -5 237.58 19.5
 -4 8 4 133.29 12.8
 4 8 -4 135.39 13.6
 4 8 -4 119.29 14.1
 4 8 -4 115.39 15.6
 -4 -8 4 158.68 13.3
 -4 -8 4 146.79 13.9
 -4 -8 4 147.09 15.2
 -4 8 3 56.39 6.1
 -4 8 3 57.29 5.5
 4 8 -3 58.69 8.6
 4 8 -3 56.09 8
 -4 -8 3 62.79 6.7
 -4 -8 3 45.9 8.5
 -4 -8 3 61.69 7.2
 4 8 -2 2.1 2.2
 -4 8 2 0.4 1
 4 8 -2 4.4 1.9
 4 8 -2 -1.4 2.7
 -4 -8 2 0.5 1.4
 -4 -8 2 0.6 2.7
 4 8 -1 134.89 12.3
 4 8 -1 123.59 11.5
 4 8 -1 131.29 16.2
 -4 8 1 145.39 13.7
 -4 -8 1 118.09 14.1
 4 -8 -1 139.19 11.5
 4 8 0 701.43 63.39
 4 8 0 854.31 58.09
 -4 8 0 756.22 61.29
 -4 -8 0 664.13 61.09
 4 -8 0 750.12 59.39
 -4 8 -1 755.12 55.29
 4 8 1 607.24 54.29
 4 -8 1 632.74 49.2
 4 -8 1 594.54 52.19
 -4 -8 -1 668.43 53.89
 -4 8 -2 10.6 5.2
 4 8 2 8.1 5.8
 4 -8 2 8.3 2.6
 4 -8 2 13.4 5.2
 -4 -8 -2 9.1 5.2
 4 8 3 83.59 13.8
 -4 8 -3 74.79 13.5
 -4 8 -3 57.09 7.7
 4 -8 3 65.79 7.8
 -4 -8 -3 68.69 11.3
 4 -8 3 74.99 11.8
 -4 8 -4 3.2 6.8
 -4 8 -4 8.3 3.5
 -4 -8 -4 5.4 4.7
 4 -8 4 6.8 3.7
 -4 8 -5 313.47 25.6
 -4 8 -5 294.57 31.4
 -4 -8 -5 294.27 27.8
 4 -8 5 227.88 24.4
 -4 8 -6 50.79 9.1
 -4 8 -6 31.3 12.3
 4 -8 6 28.6 7.3
 -4 8 -7 5.4 9.2
 -4 8 -7 -6.8 4.2
 -4 -8 -7 -1.8 5.8
 -4 8 -8 8.6 9.4
 -4 8 -8 6.2 6.8
 -4 -8 -8 31.6 9.6
 -4 8 -9 105.69 16.4
 -4 8 -9 106.89 22.6
 -4 -8 -9 90.69 15.9
 -4 8 -10 30.4 10.4
 -4 8 -10 20.9 15.6
 -4 -8 -10 16 10
 -4 8 -11 -21.1 13.2
 -4 -8 -11 -17.4 8
 -4 8 -12 -3.4 16.5
 -4 -8 -12 8.5 10.6
 -4 8 -13 43.3 20.7
 -4 -8 -13 48.7 14
 4 9 -15 1.3 15.1
 4 9 -15 63.49 16.2
 4 9 -14 1.5 9.2
 4 9 -14 27.4 14.2
 4 9 -13 6.6 8
 4 9 -13 -7.4 10.6
 4 9 -12 23.9 10.2
 4 9 -12 40 13.1
 -4 9 11 -1.7 7.7
 4 9 -11 8 8.1
 4 9 -11 2.2 6.1
 4 9 -10 10 7.7
 4 9 -10 24.8 8.5
 -4 9 10 10 6.6
 -4 9 9 67.59 9.9
 4 9 -9 54.19 12.9
 4 9 -9 53.29 11.5
 4 -9 -9 97.29 13.6
 4 9 -8 93.59 14.3
 4 9 -8 115.99 16.6
 -4 9 8 97.99 10.3
 4 -9 -8 114.69 16.7
 -4 9 7 54.89 5
 -4 9 7 49.4 9.2
 4 9 -7 43.1 9.3
 4 9 -6 -4.8 3.7
 -4 9 6 1.9 3.8
 4 9 -6 11.3 5.4
 4 9 -5 318.57 30.3
 4 9 -5 353.46 29
 4 9 -5 308.17 29.5
 -4 9 5 313.37 27.7
 -4 -9 5 346.77 28
 -4 -9 5 315.97 29.6
 4 9 -4 205.98 20.3
 4 9 -4 225.68 21.7
 4 9 -4 215.58 19.5
 -4 9 4 215.58 18.5
 -4 -9 4 206.68 18.4
 -4 -9 4 227.78 19.5
 -4 -9 4 180.58 20.2
 4 9 -3 461.85 40
 4 9 -3 429.76 38
 -4 9 3 452.05 35.8
 -4 9 3 431.66 36
 4 9 -3 455.05 37.4
 -4 -9 3 491.35 36.5
 -4 -9 3 471.35 37.4
 -4 -9 3 479.95 39.7
 4 9 -2 205.88 21.4
 4 9 -2 213.48 18.6
 -4 9 2 224.48 18.9
 4 9 -2 242.28 19.9
 -4 9 2 212.08 17.2
 -4 -9 2 203.38 21.1
 4 9 -1 21.4 6.8
 -4 9 1 14.4 4.5
 4 9 -1 13.8 2.8
 4 9 -1 10.6 3.1
 -4 -9 1 16.8 5.3
 4 -9 -1 14.4 2.7
 4 9 0 70.59 6.9
 4 9 0 57.69 11.1
 -4 9 0 78.19 11.4
 -4 -9 0 81.09 10.4
 4 -9 0 73.29 8.2
 4 9 1 933.71 73.69
 -4 9 -1 921.41 73.39
 -4 9 -1 916.81 68.09
 4 -9 1 800.62 70.69
 -4 -9 -1 934.91 72.79
 4 -9 1 879.61 67.69
 -4 9 -2 11.1 6.5
 4 9 2 -2.9 4.6
 4 -9 2 9.6 4.2
 -4 -9 -2 2.9 3.8
 4 -9 2 5.6 2
 -4 9 -3 42.9 6.3
 -4 9 -3 39.9 10.2
 4 -9 3 29.5 8.3
 -4 -9 -3 42.8 8.7
 4 -9 3 38.9 5.9
 -4 9 -4 -4.7 2.8
 -4 9 -4 -3.7 4.8
 4 -9 4 -1.1 3.1
 -4 -9 -4 0.1 4.2
 -4 9 -5 45.6 12.3
 -4 9 -5 36.2 7.5
 4 -9 5 25.6 6.6
 -4 -9 -5 40.4 9.3
 -4 9 -6 300.37 34.6
 -4 9 -6 314.27 28.5
 -4 9 -7 266.67 30.7
 -4 9 -7 238.28 23.8
 -4 -9 -7 208.68 24.8
 -4 9 -8 60.19 11.1
 -4 9 -8 40.7 14.8
 -4 -9 -8 64.89 12.5
 -4 9 -9 10.9 7.7
 -4 -9 -9 19.2 8.3
 -4 9 -10 56.59 20.7
 -4 9 -10 111.19 17.5
 -4 -9 -10 107.29 16.7
 -4 9 -11 -4.5 8.7
 -4 9 -11 -12 13.3
 -4 -9 -11 -15 7.9
 -4 9 -12 28 18.2
 -4 -9 -12 27 11.5
 -4 9 -13 -16.8 17.1
 4 10 -15 -1.3 14.7
 4 10 -15 9.5 10.2
 4 10 -14 19.6 14.6
 4 10 -14 17.4 11.4
 4 10 -13 4.3 8.4
 4 10 -13 4.8 12
 4 10 -12 64.99 13.9
 4 10 -12 52.79 14.8
 4 10 -11 69.19 15.4
 4 10 -11 58.69 13.2
 -4 10 11 71.09 12.4
 4 10 -10 46.5 12
 4 10 -10 36.6 9.6
 -4 10 10 32 8.5
 -4 10 9 9.9 5.2
 4 10 -9 10.7 7.6
 4 10 -9 3.6 4.9
 4 10 -8 11.9 5.7
 -4 10 8 2.7 3.4
 4 10 -8 5.6 6.1
 4 10 -7 1.4 5
 -4 10 7 17.8 5.5
 4 10 -7 6.3 4.6
 4 10 -6 48.3 10
 -4 10 6 38.1 7.9
 4 10 -6 38.6 7.7
 -4 10 5 0.5 3
 4 10 -5 8 4.6
 4 10 -5 3.8 3.2
 -4 -10 5 2.1 4.2
 4 10 -4 77.09 13.3
 -4 10 4 101.19 10.4
 4 10 -4 116.49 12.8
 4 10 -4 105.19 11.4
 -4 -10 4 101.49 12.7
 -4 -10 4 104.69 10.4
 -4 10 3 49.7 6
 4 10 -3 53.79 7.8
 4 10 -3 52.39 8.5
 4 10 -3 60.09 11
 -4 -10 3 64.39 6.4
 -4 -10 3 46.6 9
 -4 10 2 49.8 6.6
 4 10 -2 54.89 9.8
 4 10 -2 57.19 7.5
 -4 10 2 48.5 5.1
 4 10 -2 47.2 6.2
 -4 -10 2 60.99 5.9
 -4 -10 2 45.2 8.8
 4 10 -1 97.19 14
 -4 10 1 76.29 9.9
 4 10 -1 69.59 8.7
 4 10 -1 77.09 8
 4 -10 -1 90.49 7.7
 -4 -10 1 72.89 11.5
 -4 10 0 256.47 25.4
 4 10 0 277.57 22.1
 4 10 0 300.87 27
 4 -10 0 266.37 23.2
 -4 -10 0 268.27 25.7
 -4 10 -1 1.8 4
 -4 10 -1 2.4 1.4
 4 10 1 0.1 4.6
 -4 -10 -1 2.3 3.7
 4 -10 1 4.3 3.5
 4 -10 1 -1.3 0.8
 -4 10 -2 131.39 16.8
 -4 10 -2 133.59 14.3
 -4 -10 -2 155.88 16.1
 4 -10 2 134.59 11.5
 4 -10 2 107.89 15.8
 -4 10 -3 37.7 5.9
 -4 10 -3 30.6 9.5
 -4 -10 -3 26.1 7.4
 4 -10 3 19.4 7.9
 4 -10 3 33.2 5.1
 -4 10 -4 55.69 8.3
 -4 10 -4 38.3 11.2
 -4 -10 -4 57.99 10.5
 4 -10 4 41.2 6.7
 -4 10 -5 18.9 5.3
 -4 10 -5 12.4 9.1
 4 -10 5 21.9 5.9
 -4 -10 -5 11.1 6.6
 -4 10 -6 2 4.7
 -4 10 -6 16.7 10.6
 4 -10 6 5.6 5.7
 -4 10 -7 279.77 34.6
 -4 10 -7 301.57 27.8
 -4 -10 -7 278.07 28.7
 -4 10 -8 2.9 10.3
 -4 10 -8 8.7 6.3
 -4 -10 -8 13.9 7.8
 -4 10 -9 178.18 30.5
 -4 10 -9 191.38 22.8
 -4 -10 -9 196.38 22
 -4 10 -10 57.59 19
 -4 10 -10 43.1 11.8
 -4 -10 -10 32.7 10
 -4 10 -11 139.29 27.8
 -4 10 -11 138.59 21.6
 -4 -10 -11 118.49 18.2
 -4 10 -12 13.3 17
 -4 -10 -12 19.3 9.8
 4 11 -15 39.9 18
 4 11 -14 13.6 13.5
 4 11 -13 14.8 12.1
 4 11 -13 5.8 8.4
 4 11 -12 36.1 11.6
 4 11 -12 42.5 13.6
 4 11 -11 2.6 9.1
 4 11 -11 5.6 7.2
 -4 11 11 -8.7 7.9
 4 11 -10 13.7 8.8
 -4 11 10 -7.7 5.8
 4 11 -10 1.9 4.7
 -4 11 9 20.6 6.6
 4 11 -9 28.1 9.3
 4 11 -9 32.1 9
 4 11 -8 49 10.2
 4 11 -8 71.89 13.8
 -4 11 8 57.29 7.9
 4 11 -7 443.36 40
 4 11 -7 412.86 37.5
 -4 11 7 407.46 36.8
 -4 11 7 431.36 33.5
 4 11 -6 106.89 12.8
 -4 11 6 96.89 14
 4 11 -6 110.39 14.1
 -4 11 5 567.24 49.2
 4 11 -5 635.14 52.29
 4 11 -5 583.94 51.69
 -4 -11 5 691.43 53.09
 -4 11 4 32 4
 4 11 -4 30.1 7.7
 4 11 -4 25.8 6
 -4 11 4 34.5 5.6
 4 11 -3 -1.4 2.1
 4 11 -3 1.1 2.6
 -4 11 3 -1.4 1.7
 -4 11 3 2.1 2.2
 -4 -11 3 -3.1 2.7
 -4 -11 3 -0.5 1.5
 4 11 -2 17.6 4.1
 -4 11 2 20.6 3.1
 4 11 -2 15.8 4.6
 -4 11 2 17 4.4
 -4 11 2 22.2 2.1
 4 11 -2 5.5 5.3
 -4 -11 2 16.5 6
 4 11 -1 653.63 55.09
 4 11 -1 732.73 58.99
 -4 11 1 700.23 56.29
 4 11 -1 698.33 54.09
 4 -11 -1 735.13 53.49
 -4 -11 1 625.64 57.09
 4 11 0 4 9
 -4 11 0 0 4.2
 4 11 0 10.2 2.3
 4 -11 0 4.6 2.5
 -4 -11 0 1.4 3.4
 -4 11 -1 40.7 9.8
 -4 11 -1 49.8 5.4
 4 -11 1 60.19 4.6
 4 -11 1 45.6 8.2
 -4 -11 -1 50.59 9.8
 -4 11 -2 -2.9 4.9
 -4 11 -2 7.1 2.7
 4 -11 2 0.2 1.6
 -4 -11 -2 3.3 4.2
 4 -11 2 10.7 4.6
 -4 11 -3 74.99 8.8
 -4 11 -3 87.99 15.1
 4 -11 3 74.29 8.2
 -4 -11 -3 83.99 13.1
 -4 11 -4 101.39 11.9
 -4 11 -4 138.19 21.5
 -4 -11 -4 128.49 14.9
 4 -11 4 103.89 11.4
 -4 11 -5 44.6 12.2
 -4 11 -5 23.2 6
 -4 -11 -5 32.8 9.4
 4 -11 5 23.5 6
 -4 11 -6 94.99 19.3
 -4 11 -6 101.99 13.4
 -4 -11 -6 83.39 15.8
 4 -11 6 90.49 12.7
 -4 11 -7 58.39 15.2
 -4 11 -7 47.7 9.4
 -4 -11 -7 38.1 10
 -4 11 -8 28.1 13
 -4 11 -8 3.5 5.5
 -4 -11 -8 10.2 6.9
 -4 11 -9 25.7 9.1
 -4 11 -9 6.5 12.3
 -4 -11 -9 30.3 9.7
 -4 11 -10 5.7 13.8
 -4 11 -10 -2.7 7.9
 -4 -11 -10 3.9 7.3
 -4 11 -11 54.09 14.5
 -4 11 -11 45.7 19.7
 -4 -11 -11 38.8 11.1
 -4 11 -12 11.4 11.8
 -4 11 -12 28.2 19.2
 4 12 -15 32.3 17.7
 4 12 -15 17.6 12.9
 4 12 -14 -10.8 13.1
 4 12 -14 3.5 11.4
 4 12 -13 -10.3 8.1
 4 12 -13 23.3 13.2
 4 12 -12 14.8 10.9
 4 12 -12 15.9 11.5
 4 12 -11 18 9.1
 4 12 -11 3.7 9
 -4 12 11 24.7 9.7
 4 12 -10 80.99 14.5
 4 12 -10 74.79 15.9
 -4 12 10 76.99 11.9
 4 12 -9 5.5 5.9
 4 12 -9 15.2 8.4
 -4 12 9 8.7 5.2
 4 12 -8 133.59 16.3
 4 12 -8 110.99 18.5
 -4 12 8 110.89 12.1
 -4 12 7 5.9 5.2
 4 12 -7 3 4.5
 4 12 -7 11.3 6.2
 -4 12 7 0.8 2.6
 4 12 -6 466.95 41.2
 -4 12 6 437.86 35.3
 4 12 -6 465.55 39.3
 -4 12 6 429.66 37.7
 -4 12 5 -3.6 3.5
 4 12 -5 2.5 3
 4 12 -5 -6.6 2.9
 -4 12 4 0.8 1.5
 -4 12 4 -1 2.8
 4 12 -4 -0.1 2.9
 -4 -12 4 3.5 4
 4 12 -3 14.9 5
 4 12 -3 11.5 3.8
 -4 12 3 1.9 2.5
 -4 12 3 10.1 3.2
 -4 -12 3 5.3 4.4
 4 12 -2 118.49 12.3
 -4 12 2 130.19 13.2
 -4 12 2 130.39 10.3
 -4 -12 2 140.09 15.4
 -4 12 1 71.59 11.7
 4 12 -1 104.69 9.5
 -4 12 1 89.39 7.8
 4 12 -1 86.89 10.3
 -4 -12 1 91.69 12.3
 4 -12 -1 107.39 8.8
 -4 12 0 19.1 2.7
 4 12 0 22.2 3.7
 4 12 0 19.3 4.3
 -4 12 0 18.6 6.5
 -4 -12 0 25 6.5
 4 -12 0 27.2 5.1
 -4 12 -1 24.2 3.8
 -4 12 -1 37.5 8.6
 4 12 1 29.8 4.6
 4 -12 1 28.2 5.9
 -4 -12 -1 19.9 6.3
 -4 12 -2 29.6 5.1
 -4 -12 -2 36.2 8.3
 4 -12 2 41.1 4.3
 4 -12 2 48.5 8.7
 -4 12 -3 27.3 5.3
 -4 12 -3 18.9 8.4
 -4 -12 -3 17.6 7.1
 4 -12 3 27.9 4.6
 -4 12 -4 5.5 6.8
 -4 12 -4 3.1 3.1
 -4 -12 -4 4.3 4.8
 4 -12 4 -9.1 2.9
 -4 12 -5 -3.1 3.9
 -4 12 -5 0.7 8.2
 4 -12 5 0.5 4.2
 -4 12 -6 73.79 10.8
 -4 12 -6 47.2 15.6
 -4 -12 -6 44.4 11
 4 -12 6 52.89 10.8
 -4 12 -7 108.59 22.8
 -4 12 -7 110.39 15
 -4 -12 -7 103.59 15.9
 -4 12 -8 25.1 8.6
 -4 12 -8 26.9 13.3
 -4 -12 -8 15.3 8.7
 -4 12 -9 5.7 7.2
 -4 12 -9 -7.3 12.7
 -4 -12 -9 4.3 7
 -4 12 -10 11.7 14.4
 -4 12 -10 17.3 9.3
 -4 -12 -10 2.2 7.8
 -4 12 -11 85.69 15.8
 -4 12 -11 49 20.8
 -4 12 -12 23.8 18.9
 -4 12 -12 24.9 12
 4 13 -14 -6.8 14.7
 4 13 -14 11.9 11.2
 4 13 -13 2.7 9.7
 4 13 -13 -15.1 11.8
 4 13 -12 20.4 13.5
 4 13 -12 21.7 9.8
 -4 13 11 10.8 9.4
 4 13 -11 -14.3 9.3
 4 13 -11 21.2 9
 4 13 -10 21.8 8.2
 4 13 -10 45.7 13.2
 -4 13 10 18.2 7.6
 -4 13 9 3.8 5
 4 13 -9 6.5 6.3
 4 13 -9 1.3 7.4
 -4 13 8 14.5 4.8
 4 13 -8 10.2 6
 4 13 -8 17.4 7.3
 -4 13 7 89.49 9.6
 4 13 -7 80.39 13.1
 4 13 -7 95.59 15.5
 -4 13 6 44.6 8.4
 4 13 -6 54.69 9.3
 4 13 -6 35.5 9.5
 -4 13 6 45.4 6.5
 4 13 -5 333.57 32.2
 4 13 -5 328.37 30.3
 -4 13 5 352.46 29.3
 -4 13 4 58.69 7.8
 4 13 -4 49.5 10.1
 -4 13 4 52.49 6
 4 13 -4 40.8 7.8
 -4 -13 4 52.49 10.3
 -4 13 3 4.2 2.8
 -4 13 3 -1.3 2.6
 4 13 -3 0.4 3.1
 4 13 -3 7.9 3.7
 -4 -13 3 -2 3
 -4 13 2 186.78 14.5
 4 13 -2 168.48 17.8
 -4 13 2 175.78 17.4
 -4 13 2 186.68 15.4
 -4 -13 2 185.98 19.6
 4 13 -1 221.18 19.6
 -4 13 1 213.78 20.5
 -4 13 1 194.28 16.3
 -4 -13 1 214.78 23.4
 4 13 0 211.58 20.9
 -4 13 0 270.17 24.4
 -4 13 0 229.18 18.9
 4 13 0 252.77 20
 4 -13 0 240.38 20.6
 -4 13 -1 -4.2 4.8
 -4 13 -1 0 1.9
 4 13 1 1.8 1.7
 -4 -13 -1 0.1 4.1
 -4 13 -2 99.99 10.2
 -4 13 -2 100.29 16
 4 -13 2 107.29 14.6
 -4 -13 -2 105.79 15.8
 4 -13 2 109.39 9
 -4 13 -3 72.79 14.7
 -4 13 -3 69.59 8
 4 -13 3 56.79 6.9
 -4 13 -4 37 11.3
 -4 13 -4 27.8 5.8
 4 -13 4 24.8 5.3
 -4 13 -5 -17.2 6.7
 -4 13 -5 6.7 4.3
 4 -13 5 -2.7 4.1
 -4 -13 -5 3.9 5.1
 -4 13 -6 543.25 45.7
 -4 13 -6 507.05 53.09
 -4 -13 -6 553.14 47.1
 -4 13 -7 120.09 15.4
 -4 13 -7 82.29 18.8
 -4 -13 -7 89.99 14.8
 -4 13 -8 2.3 6.1
 -4 13 -8 -4.7 10.7
 -4 -13 -8 17.7 7.1
 -4 13 -9 -2.1 6.9
 -4 13 -9 19.1 14.4
 -4 -13 -9 19.6 7.5
 -4 13 -10 23.7 16.4
 -4 13 -10 20.6 9.6
 -4 13 -11 -2.9 16
 -4 13 -11 44.3 12.7
 -4 -13 -11 26 9.1
 -4 13 -12 55.09 14.9
 4 14 -14 6 15.2
 4 14 -14 9.7 10.6
 4 14 -13 9.5 12.8
 4 14 -13 18.6 11.2
 4 14 -12 12.4 13.2
 4 14 -12 -11.9 8.4
 -4 14 11 -7.1 9.5
 4 14 -11 26.5 12.6
 4 14 -11 24.6 9.8
 4 14 -10 0.9 9.1
 4 14 -10 3 7.1
 -4 14 10 -2.7 8
 4 14 -9 25.5 8.7
 4 14 -9 17.9 10
 -4 14 9 27.4 7.3
 4 14 -8 34.1 8.5
 4 14 -8 7.9 7.2
 -4 14 8 25.2 5.8
 -4 14 7 48.6 7.8
 4 14 -7 73.69 12.5
 4 14 -7 85.19 14.3
 4 14 -6 189.88 21.1
 -4 14 6 167.38 17.9
 4 14 -6 147.09 18.1
 -4 14 6 189.38 16.2
 -4 14 5 15.5 4.9
 4 14 -5 10.1 5.2
 -4 14 5 13.1 3
 4 14 -5 10.6 5.7
 -4 14 4 18.1 3.8
 4 14 -4 10.3 4.4
 -4 14 4 21.4 4.6
 4 14 -4 6.8 4.7
 -4 14 3 61.59 8.1
 -4 14 3 65.79 7.6
 4 14 -3 59.29 10.3
 4 14 -3 53.69 8.4
 -4 -14 3 65.79 11.9
 -4 14 2 2.9 2.3
 -4 14 2 -0.3 3.3
 4 14 -2 -0.6 2.1
 4 14 -2 0.8 3.3
 -4 -14 2 6.3 4.3
 4 14 -1 360.26 29.6
 -4 14 1 337.17 31.8
 -4 14 1 351.86 28
 4 14 -1 379.46 31.3
 -4 -14 1 373.06 33.2
 4 14 0 29.2 4.7
 -4 14 0 20.5 3.1
 4 14 0 18.6 4.8
 -4 14 0 7.7 5.3
 -4 -14 0 20 6.2
 4 -14 0 19.4 4.2
 4 14 1 1.3 1.9
 -4 14 -1 -3.2 5.7
 -4 -14 -1 -0.4 4.6
 4 -14 1 -9.4 3.1
 -4 14 -2 199.58 23.1
 -4 14 -2 185.48 17.3
 4 -14 2 214.78 16.1
 -4 -14 -2 203.68 21
 4 -14 2 177.98 27.7
 -4 14 -3 10.5 7.4
 -4 14 -3 12.6 4.2
 -4 -14 -3 20.6 7.2
 4 -14 3 24 3.7
 -4 14 -4 12.3 9.4
 -4 14 -4 13.4 4.3
 -4 -14 -4 9.8 6
 4 -14 4 5.4 3.6
 -4 14 -5 -4.6 3.8
 -4 14 -5 -19.1 6.7
 4 -14 5 -0.1 4
 -4 -14 -5 -3.1 5.1
 -4 14 -6 159.78 16.9
 -4 14 -6 121.79 24.3
 -4 -14 -6 140.99 17.6
 -4 14 -7 -6.7 10
 -4 14 -7 6.1 5.9
 -4 -14 -7 6.2 6.2
 -4 14 -8 15.4 12.2
 -4 14 -8 3.8 6.4
 -4 -14 -8 -1.9 6.5
 -4 14 -9 -0.4 13.7
 -4 14 -9 -4.8 6.9
 -4 14 -10 0.5 8.2
 -4 14 -10 5.4 15.8
 -4 -14 -10 -0.4 7.3
 -4 14 -11 37.9 13
 -4 14 -11 54.89 20.4
 4 15 -14 -34.5 11.3
 4 15 -14 -5.5 15.2
 4 15 -13 -1.3 9.7
 4 15 -13 -14.6 12.8
 4 15 -12 15.7 9.9
 4 15 -12 8.5 11.8
 4 15 -11 3.9 11.1
 4 15 -11 -2.6 8.2
 4 15 -10 41.8 14.5
 -4 15 10 55.19 11.3
 4 15 -9 11.4 7.9
 4 15 -9 3.9 8.3
 -4 15 9 22.6 7.4
 -4 15 8 2.3 4.9
 4 15 -8 -0.4 7.5
 4 15 -8 -1.4 4.5
 4 15 -7 7.9 6.2
 -4 15 7 -5.7 3.7
 4 15 -7 4 6.3
 -4 15 6 347.87 30
 4 15 -6 346.17 35.1
 -4 15 6 346.97 31.4
 4 15 -6 381.56 33
 -4 15 5 57.99 8.9
 -4 15 5 53.39 8.1
 4 15 -5 43.7 8.9
 4 15 -5 48.7 10.3
 -4 15 5 54.59 6.4
 4 15 -4 493.35 43.6
 -4 15 4 506.35 40
 4 15 -4 481.55 41.4
 -4 15 4 477.45 39.5
 4 15 -3 79.89 11.4
 -4 15 3 94.69 7.9
 -4 15 3 99.09 9.9
 -4 15 3 94.39 10.9
 4 15 -3 91.49 13.6
 -4 -15 3 73.49 13.1
 4 15 -2 6.2 3
 4 15 -2 6.6 4.1
 -4 15 2 7 3
 -4 15 2 6.1 1.8
 -4 15 2 4.5 4.3
 -4 -15 2 10.1 5.6
 4 15 -1 20.9 4.4
 -4 15 1 17.7 6.5
 4 15 -1 19.8 5.4
 -4 15 1 14.8 3.7
 -4 -15 1 22.5 7.1
 -4 15 0 20.1 6.8
 4 15 0 11.9 3.1
 4 15 0 5 3.3
 -4 15 0 8.6 2.8
 -4 -15 0 11.8 5.4
 4 -15 0 18.2 4.2
 4 15 1 198.58 15.8
 -4 15 -1 150.98 20.3
 -4 -15 -1 166.98 19.3
 4 -15 1 170.78 17.2
 -4 15 -2 49.2 6.6
 -4 15 -2 49 12.3
 -4 -15 -2 45.7 9.5
 4 -15 2 44.4 4.6
 -4 15 -3 52.29 13.4
 -4 15 -3 52.49 7.7
 4 -15 3 62.59 6.1
 -4 -15 -3 42.3 9.6
 -4 15 -4 15.5 4.8
 -4 15 -4 21.5 9.7
 -4 -15 -4 10.8 6.4
 4 -15 4 21.2 4.2
 -4 15 -5 371.86 32.8
 -4 15 -5 341.37 39.7
 4 -15 5 384.56 31.7
 -4 -15 -5 398.46 35.1
 -4 15 -6 -1.4 8.5
 -4 15 -6 10.1 5.7
 -4 -15 -6 -2.4 5.7
 -4 15 -7 17.6 13.1
 -4 15 -7 21 8
 -4 -15 -7 27.5 7.9
 -4 15 -8 27.5 9.1
 -4 15 -8 51.59 16.4
 -4 -15 -8 40 10.7
 -4 15 -9 31.5 10.3
 -4 15 -9 37.4 17.5
 -4 15 -10 -2.5 9.2
 -4 15 -10 22.9 15.9
 -4 -15 -10 1.7 7
 -4 15 -11 -3.9 10.6
 -4 15 -11 9.4 18.7
 4 16 -14 0.6 16.8
 4 16 -13 -13.9 13.1
 4 16 -13 2.1 9.6
 4 16 -12 -9.4 7.1
 4 16 -12 1.2 11.6
 4 16 -11 16.7 9.1
 4 16 -11 12.6 12
 4 16 -10 -0.3 7.7
 4 16 -10 2.8 9.8
 -4 16 10 9.6 9.1
 4 16 -9 13.4 7.5
 -4 16 9 -11.7 6.5
 4 16 -9 32.6 11.5
 4 16 -8 8.4 6
 4 16 -8 18 8.6
 4 16 -7 26.9 8.1
 4 16 -7 31.9 10.3
 -4 16 7 39 6.9
 -4 16 6 71.39 11.6
 4 16 -6 79.19 14.5
 -4 16 6 86.69 10.6
 4 16 -6 69.99 12.5
 -4 16 6 82.29 8.4
 4 16 -5 4 5.6
 -4 16 5 6.3 3.3
 4 16 -5 6.8 4.5
 -4 16 5 2.7 4.8
 4 16 -4 69.49 10.3
 -4 16 4 51.09 8.3
 4 16 -4 55.29 11.5
 -4 16 4 54.99 8.1
 -4 16 3 -0.4 3.2
 4 16 -3 -3.6 2.9
 -4 16 3 2 1.4
 4 16 -3 0.6 4.3
 -4 16 3 -3.6 3.4
 -4 16 2 2.7 4.3
 -4 16 2 1.4 1.5
 4 16 -2 1.7 3.2
 -4 16 2 2.2 2.8
 4 16 -2 1 3.2
 -4 -16 2 1.5 5
 -4 16 1 5.2 3.2
 4 16 -1 6.6 3.1
 -4 16 1 3.7 4.4
 4 16 -1 6.3 3.8
 -4 -16 1 4.2 5.2
 -4 16 0 -3.5 5.1
 4 16 0 0.1 2.5
 4 16 0 4.5 2.8
 -4 -16 0 -3.5 4.5
 4 -16 0 2.3 3
 -4 16 -1 72.19 14.3
 4 16 1 80.99 8.5
 4 16 1 78.69 9.8
 4 -16 1 82.39 11
 -4 -16 -1 91.99 13.8
 4 16 2 14.2 3.4
 -4 16 -2 5.2 3.5
 -4 16 -2 6.1 7.4
 -4 -16 -2 11.5 5.8
 -4 16 -3 102.49 11.6
 -4 16 -3 158.08 23
 4 -16 3 106.49 9.9
 -4 -16 -3 137.59 15.4
 -4 16 -4 78.69 17
 -4 16 -4 42.2 8.6
 4 -16 4 82.89 7.9
 -4 -16 -4 60.79 11.9
 -4 16 -5 295.97 33.8
 -4 16 -5 267.87 24.6
 4 -16 5 263.47 23
 -4 -16 -5 244.68 26
 -4 16 -6 3.9 11.9
 -4 16 -6 15.6 6.4
 -4 -16 -6 6.8 6.2
 -4 16 -7 14.3 13.1
 -4 16 -7 -0.4 6.3
 -4 -16 -7 -0.6 6.3
 -4 16 -8 76.69 20
 -4 16 -8 66.09 13.1
 -4 16 -9 20.3 15.5
 -4 16 -9 13.9 9.5
 -4 -16 -9 13 7.4
 -4 16 -10 29.8 16.4
 -4 16 -10 -6.8 8.5
 -4 -16 -10 -12.9 7.6
 -4 16 -11 -19 18.4
 -4 16 -11 17.7 11.5
 4 17 -13 19.3 15.6
 4 17 -13 7.7 11.7
 4 17 -12 -4.3 13
 4 17 -12 -1.4 9.2
 4 17 -11 -10.5 10.8
 4 17 -11 2.8 8.6
 4 17 -10 11.2 10.5
 4 17 -10 15.4 9.2
 4 17 -9 8.1 8.4
 -4 17 9 16.9 8.7
 4 17 -9 12 10.2
 4 17 -8 10.9 8.5
 -4 17 8 5.6 6.4
 4 17 -8 -4.4 5.6
 4 17 -7 19.6 7.9
 4 17 -7 22.4 10.6
 -4 17 7 19.3 6.3
 4 17 -6 118.09 19.8
 -4 17 6 134.59 15.8
 -4 17 6 142.59 18.1
 -4 17 6 160.68 14.2
 4 17 -6 174.98 18.5
 -4 17 5 1 2.8
 4 17 -5 -0.1 3.7
 -4 17 5 3.2 4.8
 4 17 -5 -2.4 5.3
 -4 17 5 1.7 4.6
 4 17 -4 -3.3 3.5
 -4 17 4 8.4 4.8
 4 17 -4 5.1 6
 -4 17 4 0.1 3.3
 -4 17 4 4.3 4.3
 -4 17 3 -5.4 3.5
 -4 17 3 4 1.7
 4 17 -3 0.5 4.1
 -4 17 3 3.2 3.8
 4 17 -3 1.9 3.4
 4 17 -2 2.9 4.3
 -4 17 2 2.1 1.7
 -4 17 2 9 3.5
 4 17 -2 -0.3 2.6
 -4 17 2 2.1 4.3
 -4 17 1 47.2 9.7
 4 17 -1 49.8 9
 4 17 -1 39 6.4
 -4 17 1 42.3 5.3
 -4 -17 1 35.8 9.3
 4 17 0 34.2 7
 4 17 0 21.9 4.7
 -4 17 0 23.2 8.8
 -4 17 0 18.8 4
 -4 -17 0 27.7 8.1
 4 17 1 4.3 3.9
 -4 17 -1 1 3
 -4 17 -1 5 6.8
 4 17 1 14.1 3.4
 4 -17 1 14.5 4.7
 -4 -17 -1 -3 4.3
 -4 17 -2 4.5 7.7
 4 17 2 0.9 2
 -4 17 -2 -0.9 3
 -4 -17 -2 3.9 5
 -4 17 -3 13.8 4.7
 -4 17 -3 27.1 10.8
 -4 -17 -3 28.9 8
 4 -17 3 16.6 3
 -4 17 -4 43.2 12.6
 -4 17 -4 40.4 7.3
 -4 -17 -4 52.79 10.4
 4 -17 4 28.5 4.9
 -4 17 -5 45.3 8.6
 -4 17 -5 38.4 14.4
 4 -17 5 44.9 6.6
 -4 -17 -5 26.2 8.3
 -4 17 -6 13.3 11.8
 -4 -17 -6 -8.2 5.6
 -4 17 -7 37 8.6
 -4 17 -7 7 12.9
 -4 -17 -7 14.3 7.3
 -4 17 -8 10.4 7.8
 -4 17 -8 8.1 12.9
 -4 17 -9 7 9
 -4 17 -9 22.2 15.8
 -4 -17 -9 10.8 6.9
 -4 17 -10 2.3 15
 4 18 -13 80.79 18.1
 4 18 -13 36.5 18.4
 4 18 -12 40.9 14.3
 4 18 -12 61.89 17.6
 4 18 -11 -5.1 11.7
 4 18 -11 1.3 7.7
 4 18 -10 14.2 12.4
 4 18 -10 12 8.9
 4 18 -9 3.3 7.6
 4 18 -9 8.8 9.3
 -4 18 8 19.2 7.7
 4 18 -8 15.3 7.7
 4 18 -8 -8.5 7.9
 4 18 -7 14.6 7.4
 -4 18 7 20.6 6.9
 4 18 -7 26.9 11.3
 4 18 -6 13.9 7.4
 -4 18 6 14.4 4.1
 4 18 -6 -5.7 5.2
 -4 18 6 10.4 6.1
 -4 18 5 23.5 5.3
 -4 18 5 13.7 6.3
 -4 18 5 27 7.9
 4 18 -5 23.9 7.2
 4 18 -5 31.3 9
 -4 18 4 37.5 7.8
 4 18 -4 30.2 9.9
 -4 18 4 42.3 8.2
 -4 18 4 56.39 5.2
 4 18 -4 44 8.8
 -4 18 3 27.2 5.7
 4 18 -3 23.8 6.4
 4 18 -3 29.6 8.1
 -4 18 3 19.6 5.9
 -4 18 3 22.9 3.6
 4 18 -2 81.29 13
 -4 18 2 57.99 7.9
 4 18 -2 50.49 8.5
 -4 18 2 62.59 11.5
 -4 18 2 57.79 6.3
 4 18 -1 -0.8 2.7
 4 18 -1 5.1 4.8
 -4 18 1 9.2 2.7
 -4 18 1 4.2 5.5
 -4 18 0 32.1 5
 4 18 0 29.4 5.3
 4 18 0 27 6.6
 -4 18 0 46.7 11
 -4 -18 0 25.1 8.4
 4 18 1 10.3 4.7
 -4 18 -1 12.4 4
 -4 18 -1 14.4 7
 4 18 1 17.2 4
 -4 -18 -1 20.1 6.8
 4 -18 1 14 5.5
 -4 18 -2 29 10.4
 -4 18 -2 28.2 5.8
 4 18 2 35.2 6.9
 4 18 2 44.4 6.2
 -4 -18 -2 37.6 9
 -4 18 -3 -11.4 7.6
 4 18 3 1 2.3
 -4 18 -3 -7.4 3.8
 -4 -18 -3 7.5 5.5
 -4 18 -4 2.8 4.3
 -4 18 -4 7.9 10.9
 4 -18 4 5.2 3
 -4 -18 -4 18.7 7.3
 -4 18 -5 67.99 17.8
 -4 18 -5 59.89 10
 -4 -18 -5 81.99 12.4
 4 -18 5 56.59 7.9
 -4 18 -6 4.4 7.3
 -4 18 -6 4.9 11.1
 -4 -18 -6 6.1 6.3
 -4 18 -7 -14.1 10.8
 -4 18 -7 4.4 6.4
 -4 -18 -7 6.4 6.8
 -4 18 -8 16.7 15.1
 -4 18 -8 20 9.1
 -4 -18 -8 21 7.7
 -4 18 -9 24.4 16.5
 -4 18 -9 -7.8 8.2
 -4 18 -10 7.4 15.3
 -4 18 -10 46.8 14
 4 19 -12 -7.7 13.2
 4 19 -12 3.3 9.4
 4 19 -11 18.9 10.1
 4 19 -11 -16.2 11.6
 4 19 -10 15 12.7
 4 19 -10 -1.6 8.1
 4 19 -9 2.4 7.2
 4 19 -9 -5.7 10.1
 4 19 -8 7.5 9.7
 -4 19 7 6.2 3.9
 4 19 -7 -0.9 5.7
 4 19 -7 -6.5 6.7
 -4 19 6 6 3.6
 4 19 -6 8.1 6.4
 4 19 -5 52.49 11.5
 4 19 -5 44.8 9.6
 -4 19 5 29.6 8.5
 -4 19 5 63.69 9.1
 -4 19 4 27.7 7
 4 19 -4 35 10
 4 19 -4 31.7 7.9
 4 19 -3 296.27 29.3
 -4 19 3 288.57 28.3
 -4 19 3 286.87 23.2
 4 19 -3 285.37 26.5
 -4 19 3 286.37 25.1
 -4 19 2 508.95 43.8
 4 19 -2 499.35 41.8
 4 19 -2 485.15 44.1
 -4 19 2 521.35 40.4
 -4 19 2 481.35 39.2
 -4 19 1 231.28 23.4
 4 19 -1 207.68 19.4
 4 19 -1 212.88 22.1
 -4 19 1 195.08 17.5
 -4 19 0 100.39 9.8
 4 19 0 96.39 10.6
 -4 19 0 78.49 15.2
 4 19 0 96.19 12.6
 4 19 1 60.59 7.7
 -4 19 -1 62.49 7.8
 -4 19 -1 61.19 14
 4 19 1 62.49 10.4
 -4 -19 -1 67.89 12.3
 4 19 2 42.7 8.2
 4 19 2 34.1 5.9
 -4 19 -2 33.1 6
 -4 19 -2 35.9 12.1
 -4 -19 -2 38.9 9.8
 4 19 3 4 2.9
 -4 19 -3 -3.1 8
 -4 19 -3 10.8 4.2
 -4 -19 -3 17.7 6.7
 -4 19 -4 81.59 11.1
 -4 -19 -4 86.99 13.5
 -4 19 -5 11.7 11.1
 -4 19 -5 0.5 4.8
 -4 -19 -5 8.1 6.3
 4 -19 5 1.4 3.9
 -4 19 -6 24.1 7.9
 -4 19 -6 23.4 13.9
 -4 -19 -6 27.6 8.2
 -4 19 -7 30.6 14
 -4 19 -7 10.7 7
 -4 19 -8 16.7 15.9
 -4 19 -8 1.5 8.1
 -4 19 -9 -8.9 16.4
 -4 19 -9 27.7 10.8
 -4 19 -10 25.9 11
 -4 19 -10 14.3 17.2
 4 20 -12 11.5 11.9
 4 20 -12 29.6 16.7
 4 20 -11 4.8 9.9
 4 20 -11 21.4 14.4
 4 20 -10 7.1 11.7
 4 20 -10 9.6 8.2
 4 20 -9 23.2 13.5
 4 20 -9 32.4 11.5
 4 20 -8 16.2 9.1
 -4 20 8 10.3 4.3
 4 20 -8 20.5 11.9
 4 20 -7 -6.2 7.7
 -4 20 7 10.1 4.2
 4 20 -7 5.5 6.9
 4 20 -6 0.9 5.8
 -4 20 6 -5.7 3.8
 4 20 -6 1.4 6.8
 4 20 -5 7.9 6.9
 4 20 -5 10.5 5.8
 -4 20 5 -5.2 6.1
 -4 20 4 59.29 10.6
 -4 20 4 76.99 7.6
 4 20 -4 76.79 14.2
 4 20 -4 81.69 12.7
 -4 20 4 95.89 11.3
 -4 20 3 3.6 5.2
 -4 20 3 6 2.5
 4 20 -3 7.3 5.6
 4 20 -3 -1.3 4.3
 -4 20 3 16.5 4.9
 -4 20 2 4.8 2.8
 -4 20 2 -2.9 4.1
 4 20 -2 -4.6 3.6
 -4 20 2 -8.2 4.9
 4 20 -2 3.5 6
 -4 20 1 55.59 7.3
 4 20 -1 85.49 13
 4 20 -1 63.39 9.3
 -4 20 1 53.69 11.4
 4 20 0 10.7 4.1
 -4 20 0 3 7.1
 4 20 0 5 5.1
 -4 20 0 10.2 3.9
 4 20 1 64.19 7.8
 -4 20 -1 49.7 7.5
 4 20 1 58.59 10.5
 -4 20 -1 70.19 14
 4 20 2 -2.6 4
 4 20 2 -1.1 2.3
 -4 20 -2 10 9.5
 -4 20 -2 -1.8 3.6
 4 20 3 12.4 5.1
 4 20 3 13.3 3.9
 -4 20 -3 7.4 10.2
 -4 20 -3 0.1 4.2
 -4 20 -4 64.69 16
 -4 20 -4 44.5 8.5
 -4 20 -5 7.4 10.7
 -4 20 -5 1.2 5.3
 4 -20 5 5.9 3.9
 -4 20 -6 26 7.9
 -4 20 -6 8.7 11.7
 -4 20 -7 12 7.1
 -4 20 -7 -35 12.5
 -4 20 -8 23 15.7
 -4 20 -8 3.3 8.2
 -4 20 -9 113.59 17.8
 -4 20 -9 135.29 29.7
 4 21 -11 21.3 10.9
 4 21 -11 14 14.6
 4 21 -10 21 12.9
 4 21 -10 -18.9 7.4
 4 21 -9 -9.3 10.4
 4 21 -9 -4.6 8.1
 -4 21 8 8.3 4.9
 4 21 -8 8.8 8.3
 4 21 -8 22.9 11
 4 21 -7 36.6 13
 4 21 -7 30.8 10.5
 -4 21 7 14.1 5.6
 4 21 -6 0.4 6.9
 4 21 -6 -4.1 6.1
 -4 21 6 1.8 4.4
 4 21 -5 0.2 5.2
 4 21 -5 -10.4 5.9
 -4 21 5 -2.8 4.7
 -4 21 5 1.9 2.2
 4 21 -4 -2.8 6.7
 -4 21 4 1 2.2
 4 21 -4 10 5.5
 -4 21 4 3.5 6
 -4 21 4 -4.9 5
 -4 21 3 202.78 21.6
 4 21 -3 202.18 20.5
 -4 21 3 201.98 19.8
 -4 21 3 193.38 16.9
 4 21 -3 181.88 24.3
 -4 21 2 5.5 5.1
 4 21 -2 -2.6 6.6
 -4 21 2 6.3 3.2
 -4 21 2 16.7 6.9
 4 21 -2 7 5
 4 21 -1 34.4 9.4
 -4 21 1 37 10
 4 21 -1 33.3 6.9
 -4 21 1 41.8 5.9
 -4 21 0 10.4 4.2
 -4 21 0 -0.6 7.8
 4 21 0 10.3 3.6
 4 21 0 9.1 6.2
 -4 21 -1 3.4 3.8
 4 21 1 6.6 4.9
 4 21 1 -2.1 2.6
 -4 21 -1 2.7 7.6
 4 21 2 1.3 4.4
 -4 21 -2 -6.2 7.9
 4 21 2 4.6 3.3
 -4 21 -2 6.4 4.2
 -4 21 -3 32.5 13.4
 4 21 3 29.2 8
 -4 21 -3 19.5 5.9
 -4 21 -4 16.6 10.5
 -4 21 -4 9.8 5.7
 4 21 4 10.1 4
 -4 21 -5 -9.7 9.9
 -4 21 -5 7.2 5.7
 -4 21 -6 15.4 7.1
 -4 21 -6 14.7 13.9
 -4 21 -7 -2.1 15.4
 -4 21 -7 6.4 7.9
 -4 21 -8 16.4 9
 4 22 -11 -8.1 10.4
 4 22 -10 0.8 8.8
 4 22 -10 4.3 13.9
 4 22 -9 1.2 11.1
 4 22 -9 10.4 10
 -4 22 9 13.3 5
 4 22 -8 10.6 10.3
 -4 22 8 1.9 4.8
 4 22 -8 4.1 8.1
 -4 22 7 90.99 12.2
 4 22 -7 68.39 14
 4 22 -7 88.89 18.8
 4 22 -6 -0.6 7.6
 4 22 -6 5.3 9
 -4 22 6 10.1 5.5
 4 22 -5 9.8 6.5
 -4 22 5 2.3 5.6
 4 22 -5 -8.4 5.9
 -4 22 4 -8.2 6.4
 -4 22 4 -0.7 2.5
 -4 22 4 4.9 6
 4 22 -4 -1.8 4.9
 4 22 -4 0 6.9
 4 22 -3 12.6 7.1
 -4 22 3 4 3
 -4 22 3 12.2 10
 -4 22 3 11.7 6.9
 4 22 -3 10.1 5.6
 -4 22 2 -12.6 5.8
 4 22 -2 4.5 5.9
 -4 22 2 -7.6 5.3
 4 22 -2 13 5.4
 -4 22 2 4.3 3.3
 4 22 -1 73.19 11.2
 4 22 -1 89.09 14.2
 -4 22 1 74.99 9.1
 -4 22 1 74.79 14.4
 4 22 0 20.7 5.4
 -4 22 0 11.8 8.6
 -4 22 0 24.2 5.1
 4 22 0 34.3 9.2
 4 22 1 72.09 9
 -4 22 -1 67.59 8.7
 4 22 1 53.99 10.6
 -4 22 -1 70.89 15.8
 4 22 2 64.89 11.2
 -4 22 -2 62.29 8.8
 -4 22 -2 53.99 14
 -4 22 -3 6.7 11.9
 -4 22 -3 28.2 6.4
 4 22 3 18.3 6.9
 4 22 3 9.6 4.3
 -4 22 -4 3.4 5.3
 4 22 4 6.3 3.6
 4 22 4 4 4.9
 -4 22 -4 21 12.6
 4 22 5 71.19 9
 -4 22 -5 31.6 16
 -4 22 -5 34.5 8.9
 -4 22 -6 2.7 14.9
 -4 22 -6 10.5 7.6
 -4 22 -7 -26.1 7.5
 -4 22 -7 28.9 16.5
 -4 22 -8 10.5 9.7
 -4 22 -8 19.6 17.1
 -4 23 10 14.3 6.6
 4 23 -10 32.8 11.8
 4 23 -10 0.7 13.4
 4 23 -9 0.6 11.9
 4 23 -9 -8.9 8.6
 -4 23 9 -16.5 5.9
 -4 23 8 59.89 10
 4 23 -8 32.7 15.7
 4 23 -8 51.29 12.2
 -4 23 7 2.9 5.5
 4 23 -7 2.9 8
 4 23 -7 -20.5 9.1
 -4 23 6 4 2.8
 -4 23 6 5.7 6
 4 23 -6 9.6 9.5
 4 23 -6 -7 7
 4 23 -5 12.6 7.2
 -4 23 5 8.4 3.3
 4 23 -5 13.6 8.7
 -4 23 5 15.4 6.9
 -4 23 4 104.19 15.5
 -4 23 4 86.59 13.6
 4 23 -4 76.09 16.7
 -4 23 4 111.99 10.2
 4 23 -4 77.99 19.4
 -4 23 3 133.29 17
 -4 23 3 126.19 15.1
 -4 23 3 111.19 11.7
 4 23 -3 100.29 15.1
 4 23 -3 120.69 18.7
 -4 23 2 6.8 7.4
 -4 23 2 -4.2 3.7
 4 23 -2 8.6 7.3
 -4 23 2 13.9 6.5
 4 23 -2 13.3 5.5
 -4 23 1 286.47 29.6
 -4 23 1 240.78 22
 4 23 -1 243.88 23.8
 4 23 -1 271.57 27.4
 -4 23 0 15.3 9.5
 4 23 0 3.6 6.7
 -4 23 0 10.6 4.6
 4 23 0 8.7 5.2
 4 23 1 13.4 7.2
 4 23 1 13 5.1
 -4 23 -1 28.9 5.7
 -4 23 -1 13.3 10.5
 4 23 2 1.3 5.4
 -4 23 -2 12.7 10.5
 -4 23 -2 8.8 5.2
 4 23 2 13.4 4.4
 -4 23 -3 25.4 6.5
 4 23 3 14.4 4.7
 -4 23 -3 10.4 12
 4 23 3 10.8 6.2
 4 23 4 14.9 6.2
 4 23 4 4.2 4.4
 -4 23 -4 1 6
 -4 23 -4 13.8 12
 -4 23 -5 -5.3 7.1
 4 23 5 5.8 3.6
 -4 23 -5 17.6 14.3
 -4 23 -6 21.4 8.1
 -4 23 -6 15.4 15.3
 -4 23 -7 17.3 16.1
 -4 23 -7 -2.7 7.7
 4 24 -9 20.6 12.2
 -4 24 9 34.8 8.6
 4 24 -9 30.2 15.6
 4 24 -8 17 9.4
 -4 24 8 5.5 6.5
 4 24 -8 -3.9 10.2
 -4 24 7 -6.1 6
 4 24 -7 -11.4 11.5
 4 24 -7 -0.7 9.2
 -4 24 6 -0.7 2.9
 4 24 -6 -31.2 9.4
 4 24 -6 7.6 8.3
 -4 24 6 -4.7 6.2
 -4 24 5 14 7.3
 4 24 -5 17.1 8.5
 4 24 -5 32 12
 -4 24 5 12.6 4.1
 4 24 -4 -6 7.5
 -4 24 4 -10.2 6.9
 4 24 -4 -3.3 5.8
 -4 24 4 0.3 3.3
 -4 24 3 1.7 7.5
 4 24 -3 -6.2 6.8
 4 24 -3 1.6 5.4
 -4 24 3 2.1 3.6
 -4 24 2 4.8 7.9
 4 24 -2 10.6 7.5
 -4 24 2 1 4.1
 4 24 -2 9.2 5.4
 -4 24 1 29.8 5.7
 4 24 -1 11.5 8.1
 -4 24 1 18.2 10.9
 4 24 -1 18.9 6.4
 4 24 0 16.3 5.4
 -4 24 0 21.6 11
 4 24 0 16.6 8.3
 -4 24 0 19.8 5.3
 4 24 1 26.5 6.5
 4 24 1 30 9.5
 -4 24 -1 28.6 12.6
 -4 24 -1 37.5 6.6
 4 24 2 9.7 6.1
 -4 24 -2 -10.2 5.2
 -4 24 -2 6.4 10.9
 4 24 2 -1 3.7
 4 24 3 -2.5 3.6
 4 24 3 2.7 5.7
 -4 24 -3 4.3 5.4
 -4 24 -3 -1.2 11.7
 4 24 4 0.2 5.8
 -4 24 -4 12.4 6.5
 -4 24 -4 2.3 12.5
 4 24 4 5.9 3.8
 4 24 5 3.4 6.6
 4 24 5 10.3 4.8
 -4 24 -5 38.8 16
 4 24 6 5 4.6
 -4 24 -6 21.6 9
 -4 25 8 -6.3 6.8
 4 25 -8 -22.4 12.2
 4 25 -8 -11.8 9.1
 4 25 -7 8.1 14.2
 4 25 -7 2.7 8.9
 -4 25 7 10.2 8
 -4 25 7 5.7 4
 4 25 -6 4.9 11
 4 25 -6 -6.6 7.9
 -4 25 6 1.7 7.5
 -4 25 6 7.2 3.7
 4 25 -5 17.3 10.1
 4 25 -5 -3.5 7.1
 -4 25 5 3.7 3.7
 -4 25 5 -8.2 6.9
 4 25 -4 -1.1 7.2
 4 25 -4 -8.4 7.5
 -4 25 4 4.4 7.9
 -4 25 3 61.19 13.5
 4 25 -3 46 12.4
 4 25 -3 67.49 11.4
 -4 25 3 61.79 8.2
 4 25 -2 11.3 8.6
 4 25 -2 7 6.1
 -4 25 2 6.3 5
 -4 25 2 21.4 10.5
 -4 25 1 25.7 11
 -4 25 1 -0.1 5.2
 4 25 -1 18.3 9.2
 4 25 -1 15 6.1
 4 25 0 115.19 13.8
 -4 25 0 104.59 20.1
 4 25 0 94.69 16.6
 -4 25 0 112.39 12.7
 -4 25 -1 7 5.1
 4 25 1 9.8 7.4
 4 25 1 2.4 4.2
 -4 25 -1 -14 9.6
 4 25 2 82.69 11.1
 -4 25 -2 100.19 20
 -4 25 -2 63.49 9.9
 4 25 2 64.19 12.9
 4 25 3 -2 6.3
 -4 25 -3 2.6 6.1
 -4 25 -3 10.9 12.9
 4 25 3 -0.1 4.1
 -4 25 -4 39.1 15.7
 4 25 4 35.2 6.9
 4 25 4 25.5 9.1
 4 25 5 10.4 5.1
 4 25 5 27.9 9.1
 -4 25 -6 10.4 17.1
 4 25 6 12.1 7.9
 -4 26 7 -0.9 4.2
 4 26 -7 -0.1 9.1
 4 26 -7 -12 12.5
 -4 26 7 7.3 8.7
 4 26 -6 53.19 12.4
 -4 26 6 55.29 12.7
 -4 26 6 61.49 8.2
 4 26 -5 1 7.8
 4 26 -5 -1.2 10
 -4 26 5 0.3 8.7
 -4 26 5 2 4.2
 4 26 -4 3.4 7.3
 -4 26 4 -2.5 4.5
 -4 26 4 -0.8 8.3
 4 26 -4 -26.2 8.4
 4 26 -3 19.7 8.3
 4 26 -3 29.9 12
 -4 26 3 45.6 14.9
 -4 26 3 40.6 6.7
 4 26 -2 -12 7.2
 -4 26 2 -1.6 4.9
 4 26 -2 0.9 6.2
 -4 26 2 9.9 10.1
 -4 26 1 63.29 16.3
 -4 26 1 91.39 10.9
 4 26 -1 51.19 10.8
 4 26 -1 74.49 14.9
 4 26 0 -10.8 6
 4 26 0 -7.4 4.9
 -4 26 0 10.2 6.2
 -4 26 0 0.7 10.2
 4 26 1 11.5 5.6
 4 26 1 5.1 7.1
 -4 26 -1 -5 11.9
 4 26 2 24.9 10.2
 -4 26 -2 43 16.1
 4 26 2 48.3 8.2
 4 26 3 3.6 4.9
 4 26 3 21.3 7.8
 -4 26 -3 27 15.9
 4 26 4 12.2 8.2
 4 26 4 33.5 6.5
 -4 26 -4 21.6 17.3
 4 27 -6 -17 8.7
 4 27 -6 11.2 11.9
 -4 27 6 -0.2 4.6
 -4 27 6 18.3 15.4
 -4 27 5 -6.8 4.9
 4 27 -5 0.9 8.7
 -4 27 5 16.7 10.6
 4 27 -5 -3 10.5
 -4 27 4 8.9 9.5
 -4 27 4 4.6 5.6
 4 27 -4 -11.6 7.7
 4 27 -3 4.8 7.3
 -4 27 3 -21.7 9.3
 4 27 -3 8.8 9.4
 4 27 -2 11.2 8.9
 -4 27 2 -4.1 9.7
 4 27 -2 0.2 6.3
 4 27 -1 11.8 8.5
 -4 27 1 -0.7 11.3
 4 27 -1 13.1 6.7
 4 27 0 7.4 6.2
 4 27 0 1.5 8.1
 -4 27 0 6.4 11.6
 4 27 1 6.1 5.6
 4 27 1 8 8.6
 -4 27 -1 8.7 12.2
 4 27 2 -2.7 7.4
 -4 27 -2 11.7 12.7
 4 27 2 1 5
 -4 27 -3 78.19 22.6
 4 27 3 74.39 15
 4 27 3 76.49 11.1
 4 28 -4 3.3 8.8
 4 28 -4 -12 10.7
 -4 28 4 3.8 10.6
 -4 28 3 23.9 12.7
 4 28 -3 16 11.8
 4 28 -3 18.7 8.7
 -4 28 2 17.1 12.3
 4 28 -2 2.7 7.1
 4 28 -2 0 11.6
 4 28 -1 15.1 7.2
 -4 28 1 1.7 12
 4 28 0 14 7
 -4 28 0 12.8 12.8
 -4 28 -1 18.7 14.6
 4 28 1 7 6.2
 5 0 -16 13.2 12.8
 5 0 -15 3.2 10.6
 5 0 -14 1.5 8.6
 5 0 -13 -8.3 7.4
 5 0 -12 23 10
 5 0 -11 -4.3 5.8
 -5 0 10 132.39 16.7
 5 0 -10 146.09 19.7
 5 0 -9 3.2 4.5
 -5 0 8 959.5 73.59
 -5 0 8 890.71 72.59
 -5 0 7 1.1 3.1
 -5 0 7 3.6 2.4
 -5 0 7 -2.9 2.6
 5 0 -7 3.1 3.3
 -5 0 6 26.4 4.9
 5 0 -6 28 6
 -5 0 6 23.3 5
 -5 0 5 1.4 2.2
 5 0 -5 -1.7 1.9
 -5 0 5 0.3 1.7
 -5 0 5 1.6 2.2
 5 0 -4 567.34 42.6
 5 0 -4 550.34 42.1
 -5 0 4 497.45 42.9
 -5 0 4 549.65 43.9
 5 0 -4 503.75 43.4
 -5 0 4 586.24 42.4
 -5 0 3 -0.2 1.2
 -5 0 3 0.6 2.3
 5 0 -3 4.8 4.1
 5 0 -3 -1.7 1.3
 5 0 -2 624.84 51.19
 -5 0 2 730.83 54.19
 -5 0 2 699.43 50.79
 5 0 -2 605.94 52.89
 5 0 -1 -0.6 0.8
 -5 0 1 0.8 3
 5 0 -1 0.1 2.9
 5 0 0 3.4 3.6
 -5 0 0 4.5 4
 -5 0 -1 -0.6 3.8
 5 0 1 1.3 3.6
 -5 0 -2 51.29 11.9
 5 0 3 -5.7 4.3
 -5 0 -3 -0.6 4.4
 5 0 3 -3.9 2.6
 5 0 4 61.19 9.3
 -5 0 -4 74.09 14.5
 -5 0 -5 12.6 7.7
 -5 0 -6 28.5 10.8
 -5 0 -7 11.5 8.9
 -5 0 -8 2.6 9.3
 -5 0 -9 -6.4 9.4
 -5 0 -10 -4.3 11
 -5 0 -11 -9.8 13.3
 -5 0 -12 -5 13.3
 -5 0 -13 1.5 15.3
 5 1 -16 23 12.5
 5 -1 -16 18.7 12.2
 5 1 -15 46 14.5
 5 -1 -15 46.1 13.4
 5 1 -14 28.6 10.4
 5 -1 -14 39.4 11.3
 5 1 -13 6 7.8
 5 -1 -13 8.5 8.6
 5 1 -12 8.3 7
 5 -1 -12 7.5 7
 5 1 -11 -2.3 5.3
 5 -1 -11 -12.3 4.4
 -5 1 10 -0.5 5.8
 5 1 -10 21.6 7.6
 5 -1 -10 -2.9 5.5
 -5 -1 10 5.3 10.3
 5 1 -9 20.5 7.2
 -5 1 9 12.5 5.9
 -5 -1 9 19.6 6.1
 5 -1 -9 23.7 7.5
 -5 1 8 222.38 20.4
 -5 1 8 246.08 21.6
 5 1 -8 217.68 22.9
 -5 -1 8 258.97 21.5
 5 -1 -8 194.28 23.2
 -5 -1 8 231.88 21.8
 -5 1 7 15.5 4.7
 5 1 -7 24.9 3.8
 5 1 -7 16.1 5.6
 -5 1 7 18.1 4.2
 -5 1 7 16.2 5.6
 5 1 -7 21.5 3.5
 -5 -1 7 19.6 5.3
 5 -1 -7 18.4 5.1
 -5 -1 7 19.4 5.6
 -5 -1 7 24.7 5.2
 5 1 -6 148.69 13.1
 5 1 -6 160.88 15.5
 -5 1 6 158.38 13.8
 -5 1 6 131.59 14.5
 5 1 -6 150.38 13.1
 -5 -1 6 155.68 14.3
 5 -1 -6 151.58 15.2
 -5 -1 6 135.09 14.3
 -5 -1 6 149.59 14.9
 5 1 -5 7.9 3
 -5 1 5 9.5 2.6
 5 1 -5 8.9 3.4
 -5 1 5 10.6 3.1
 5 1 -5 6.5 2.4
 -5 1 5 3.9 3.1
 -5 -1 5 16.3 3.4
 -5 -1 5 11.4 3.7
 -5 -1 5 6.7 2.6
 5 -1 -5 9.3 3.5
 5 1 -4 330.07 28.8
 -5 1 4 357.76 28.9
 5 1 -4 358.46 29
 -5 1 4 352.46 27.5
 -5 1 4 367.66 28.5
 5 -1 -4 317.67 28.6
 -5 -1 4 328.67 28.3
 -5 -1 4 349.87 29.4
 -5 -1 4 371.56 28.1
 5 1 -3 1.5 1.3
 5 1 -3 -0.8 2.4
 -5 1 3 0.6 1.5
 5 1 -3 -3.2 1.2
 5 -1 -3 -2.2 1.6
 5 -1 -3 -0.5 0.9
 5 -1 -3 -2 1.4
 -5 -1 3 0 1.1
 -5 -1 3 -1.8 2.3
 -5 1 2 388.66 28.1
 -5 1 2 360.96 31.1
 5 1 -2 344.77 28.6
 5 1 -2 327.67 30.7
 -5 -1 2 413.66 28.4
 5 -1 -2 351.36 30
 5 -1 -2 334.27 28.4
 -5 -1 2 345.07 31.1
 -5 1 1 64.29 9.9
 5 1 -1 66.19 5.7
 5 1 -1 52.49 8.8
 -5 -1 1 47 9
 5 -1 -1 57.49 8.8
 5 -1 -1 60.89 5.5
 5 1 0 230.68 20.5
 -5 1 0 193.08 20.2
 5 -1 0 178.38 19
 -5 -1 0 195.88 20.3
 -5 1 -1 301.87 27.8
 5 1 1 243.78 26
 5 -1 1 269.27 26.2
 -5 -1 -1 312.97 27.6
 -5 1 -2 657.53 52.69
 5 1 2 609.84 51.59
 -5 -1 -2 527.55 51.09
 -5 1 -3 314.47 29.4
 5 1 3 292.47 28
 -5 -1 -3 293.67 28.6
 5 -1 3 214.58 26
 5 -1 3 259.97 23.5
 -5 1 -4 213.68 23.2
 5 1 4 174.28 17.4
 -5 -1 -4 195.98 22.7
 5 -1 4 157.28 17.2
 -5 1 -5 14.5 7.9
 -5 -1 -5 -2.5 6
 -5 1 -6 23.7 10.5
 -5 -1 -6 40.4 11.8
 -5 1 -7 26.5 11.9
 -5 -1 -7 33.8 12.1
 -5 1 -8 -0.8 8.6
 -5 -1 -8 9.9 10
 -5 1 -9 41.4 15
 -5 -1 -9 24.3 12.4
 -5 1 -10 -3.9 10.7
 -5 -1 -10 0.6 10.1
 -5 1 -11 6.5 13
 -5 -1 -11 -1.4 12.9
 -5 1 -12 -16.7 13
 -5 -1 -12 -36.6 12.9
 -5 1 -13 17.1 16.8
 -5 -1 -13 15.1 17.3
 5 -2 -16 73.29 17.4
 5 2 -15 -4.7 10.3
 5 -2 -15 30.4 11.5
 5 2 -14 35.1 11.5
 5 -2 -14 23.6 11.2
 5 2 -13 9.2 8.4
 5 -2 -13 -5.1 7.5
 5 2 -12 -2.3 6
 5 -2 -12 1.1 5.8
 5 2 -11 80.69 9
 -5 2 11 85.79 13.9
 5 2 -11 61.19 13
 5 -2 -11 106.29 16
 5 2 -10 1.2 3.6
 -5 2 10 2.5 5.4
 5 2 -10 5.2 5.3
 5 -2 -10 -2.7 4.6
 -5 2 9 18.4 5.8
 5 2 -9 9.9 6.5
 5 2 -9 27.6 5.1
 5 2 -9 15.5 5
 -5 -2 9 18.5 5.9
 5 -2 -9 16.7 6.5
 5 2 -8 2.6 3.3
 5 2 -8 -2.2 2.8
 -5 2 8 -5.4 3.1
 5 2 -8 0.4 3.7
 -5 2 8 2 2.4
 -5 -2 8 -0.9 2.7
 -5 -2 8 -0.4 4.1
 5 -2 -8 -1.3 3.8
 5 2 -7 177.28 15.5
 -5 2 7 167.58 15.1
 5 2 -7 177.18 17.4
 -5 2 7 159.38 16.5
 5 2 -7 145.69 14.9
 -5 -2 7 169.08 16.2
 -5 -2 7 158.28 15.9
 -5 -2 7 163.98 16.5
 5 -2 -7 147.99 16.7
 -5 2 6 32.6 4.8
 5 2 -6 29.6 5.4
 -5 2 6 33 4.7
 -5 2 6 26.8 5.8
 5 2 -6 31.2 5.6
 5 2 -6 33.4 6.9
 5 -2 -6 27 6.1
 -5 -2 6 29.6 6
 -5 -2 6 27.3 5.7
 -5 -2 6 30.8 6.1
 -5 2 5 123.99 11.6
 -5 2 5 131.79 12.7
 -5 2 5 119.99 11.6
 5 2 -5 137.89 12.5
 5 2 -5 123.69 13.1
 5 2 -5 126.89 12.8
 5 -2 -5 119.79 12.7
 -5 -2 5 128.09 12.7
 -5 -2 5 145.69 13.6
 -5 -2 5 140.89 12.5
 5 2 -4 77.19 8.7
 -5 2 4 66.39 7.6
 5 2 -4 64.99 7.4
 -5 2 4 74.39 7.6
 5 2 -4 54.99 7.5
 -5 2 4 69.19 6.3
 -5 -2 4 66.69 8.6
 5 -2 -4 68.59 7.7
 -5 -2 4 70.59 7.2
 -5 -2 4 80.59 7.8
 5 2 -3 3.6 3.2
 5 2 -3 11.6 2.9
 -5 2 3 12.3 2.4
 5 2 -3 7.8 2.2
 -5 2 3 8.3 3.3
 -5 -2 3 7 3.8
 5 -2 -3 8.5 2.4
 -5 -2 3 10.6 2.6
 5 2 -2 114.29 13.8
 -5 2 2 136.99 10.9
 -5 2 2 122.19 13.6
 5 2 -2 127.59 11.7
 -5 -2 2 155.38 11.4
 -5 -2 2 124.49 14
 5 2 -1 57.89 9.7
 -5 2 1 61.19 10
 5 2 -1 67.99 6
 5 -2 -1 60.79 8
 -5 -2 1 60.49 9.7
 -5 2 0 38.6 8.3
 5 2 0 51.39 9.9
 -5 -2 0 50.89 9.6
 5 -2 0 45.4 8.5
 5 2 1 36.1 8.4
 -5 2 -1 24 7.5
 -5 -2 -1 39.1 8.7
 5 -2 1 34.5 7.9
 5 2 2 142.49 18.2
 -5 2 -2 192.28 20.1
 5 -2 2 149.29 14.6
 -5 -2 -2 179.48 19.3
 -5 2 -3 8.7 6.4
 5 2 3 3.3 5.7
 5 -2 3 14.7 4.1
 5 -2 3 12.6 5.7
 -5 -2 -3 2.7 4.9
 5 2 4 16.4 5.5
 -5 2 -4 14.6 8.6
 5 -2 4 24.9 5.8
 -5 -2 -4 27.7 9
 -5 2 -5 98.79 18.4
 -5 -2 -5 80.29 15.7
 5 -2 5 89.39 11.5
 -5 2 -6 16.4 8.8
 -5 -2 -6 6.8 7.5
 -5 2 -7 -2.9 7.4
 -5 -2 -7 4.2 7.5
 -5 2 -8 44.7 14.7
 -5 -2 -8 36.4 12.3
 -5 2 -9 -21.8 10.3
 -5 -2 -9 2.6 8.8
 -5 2 -10 26 15.7
 -5 -2 -10 51.39 15.4
 -5 2 -11 -4.9 13.7
 -5 -2 -11 23.3 14.2
 -5 2 -12 40.5 18.1
 -5 -2 -12 30.2 15.9
 -5 2 -13 23.4 18.1
 -5 -2 -13 -0.8 14.9
 5 -3 -16 -13.3 11.5
 5 3 -15 27.4 12.8
 5 -3 -15 29.3 11.3
 5 3 -14 23.6 11.7
 5 -3 -14 17.7 10.2
 5 3 -13 4.3 6.2
 5 3 -13 8.8 7.8
 5 -3 -13 -1.2 7.9
 5 3 -12 8.6 5
 5 3 -12 -8.4 6.2
 5 3 -12 4.8 5.2
 5 -3 -12 -10.8 6.4
 5 3 -11 19.5 6.2
 5 3 -11 28.1 6.1
 -5 3 11 20.1 8.1
 5 3 -11 14.3 7.3
 5 -3 -11 11.5 7.4
 -5 3 10 2.3 5.4
 5 3 -10 4.7 5.2
 5 3 -10 15.6 5.1
 5 3 -10 1.7 5.2
 5 -3 -10 1.3 4.9
 -5 3 9 20.6 5.8
 5 3 -9 4.4 4.7
 5 3 -9 12.6 4.9
 5 3 -9 15.5 6.1
 -5 -3 9 4 6
 5 -3 -9 9 5.2
 -5 3 8 141.49 13.4
 5 3 -8 145.69 15.4
 5 3 -8 126.79 16
 -5 3 8 169.78 14.8
 5 3 -8 133.49 14.6
 5 -3 -8 141.19 16.4
 -5 -3 8 163.68 16.4
 -5 -3 8 163.48 15.8
 5 3 -7 63.99 9
 -5 3 7 76.59 7.5
 -5 3 7 68.09 10.3
 5 3 -7 57.89 9.2
 5 3 -7 51.69 9.7
 -5 3 7 60.59 6.8
 5 -3 -7 51.89 9.3
 -5 -3 7 64.09 9.7
 -5 -3 7 72.99 10.8
 5 3 -6 -0.5 2.5
 -5 3 6 0.6 2.8
 -5 3 6 -0.8 1.4
 5 3 -6 -3.8 2.6
 -5 3 6 1.9 1.7
 5 3 -6 3.4 3.1
 5 -3 -6 -5.9 2.4
 -5 -3 6 1.5 3.1
 -5 -3 6 -0.9 2.4
 -5 -3 6 -3.4 2.3
 -5 3 5 202.58 18.8
 5 3 -5 214.78 19.1
 5 3 -5 228.38 19.8
 -5 3 5 224.38 17.1
 5 3 -5 190.58 19.4
 -5 3 5 192.28 17.3
 -5 -3 5 242.98 20.3
 -5 -3 5 277.67 23.9
 5 -3 -5 200.08 19
 -5 -3 5 206.88 18.8
 5 3 -4 149.79 15.3
 -5 3 4 181.98 14.9
 5 3 -4 167.38 16.4
 5 3 -4 163.28 15.1
 -5 3 4 167.48 13.4
 -5 3 4 183.48 14.7
 -5 -3 4 153.68 16.2
 -5 -3 4 199.88 15.2
 5 -3 -4 133.69 14.7
 -5 -3 4 172.28 15
 -5 3 3 29.2 5.1
 5 3 -3 22.9 4.4
 -5 3 3 26.6 3.7
 5 3 -3 30.1 6.2
 5 3 -3 30.2 4.6
 -5 -3 3 28.7 4.2
 5 -3 -3 23.6 4.1
 -5 -3 3 26.8 6
 -5 3 2 349.37 30
 -5 3 2 386.96 27.2
 5 3 -2 328.87 30.6
 5 3 -2 359.46 28.2
 5 3 -2 354.66 28.2
 -5 -3 2 344.67 30.7
 -5 -3 2 402.96 27.9
 5 -3 -2 324.87 28.1
 5 -3 -2 302.47 27.5
 5 3 -1 3.3 3.2
 -5 3 1 2.7 3
 5 3 -1 -2 0.8
 -5 -3 1 -1.8 2.3
 5 -3 -1 0.7 2.4
 5 -3 -1 0.5 0.8
 5 3 0 -0.3 3.7
 -5 3 0 1.7 3.6
 -5 -3 0 -0.6 3.1
 5 -3 0 -0.2 3
 5 3 1 0.2 4.3
 -5 3 -1 3 3.9
 5 -3 1 -0.3 3.3
 -5 -3 -1 6.6 4.2
 5 3 2 256.17 27.1
 -5 3 -2 314.77 29.1
 -5 -3 -2 276.07 27.2
 5 -3 2 265.97 23.1
 -5 3 -3 289.67 28.2
 5 3 3 244.58 26.4
 5 -3 3 219.38 25.1
 5 -3 3 242.48 21.9
 -5 -3 -3 263.97 26.5
 -5 -3 -4 24.3 8.5
 -5 3 -5 32.3 11.1
 -5 -3 -5 35.2 10.7
 5 -3 5 25.4 6.2
 -5 3 -6 1.8 7.3
 -5 -3 -6 21.1 8.8
 -5 3 -7 0.2 8
 -5 -3 -7 -13 6.6
 -5 3 -8 15.9 11.4
 -5 -3 -8 43.4 11.9
 -5 3 -9 57.79 17.3
 -5 -3 -9 47.9 14.3
 -5 -3 -10 -9.5 9.8
 -5 3 -11 5.7 14.1
 -5 -3 -11 12.2 12.9
 -5 3 -12 17.7 17
 -5 -3 -12 -5.8 15
 -5 3 -13 -10.5 16.2
 -5 -3 -13 17.8 15.4
 5 4 -16 -3.7 12.1
 5 -4 -16 -11.7 10.7
 5 4 -15 1.9 9.3
 5 -4 -15 6.3 10.4
 5 4 -14 36.3 9.5
 5 4 -14 33.5 8.1
 5 4 -14 49.9 13
 5 -4 -14 41.9 12.8
 5 4 -13 91.69 13
 5 4 -13 101.89 18.1
 5 4 -13 100.29 14.2
 5 -4 -13 117.29 19
 5 4 -12 -6.4 6.4
 5 4 -12 8.6 6.2
 5 4 -12 -2 6
 5 -4 -12 19.1 8.3
 5 4 -11 1 5.3
 5 4 -11 -1.1 6
 -5 4 11 0.2 6.5
 5 4 -11 -1.4 6
 5 -4 -11 -9.9 5
 5 4 -10 -5.1 4.8
 -5 4 10 -1.2 5.2
 5 4 -10 -7.7 4.1
 5 4 -10 0.3 5.2
 5 -4 -10 -3.9 4.8
 -5 4 9 -4.4 4
 5 4 -9 17.8 5.8
 5 4 -9 7.2 5.3
 5 4 -9 8.2 4.9
 5 -4 -9 11.7 5.9
 5 4 -8 196.78 19.5
 5 4 -8 183.78 20.7
 -5 4 8 236.38 18.7
 -5 4 8 181.88 17
 5 4 -8 208.58 20.3
 -5 -4 8 223.48 20.6
 -5 -4 8 193.78 20.4
 5 -4 -8 200.68 20.4
 -5 4 7 367.26 32.3
 -5 4 7 346.37 32.3
 5 4 -7 391.56 32.8
 5 4 -7 380.86 33.5
 -5 4 7 366.16 29.6
 5 4 -7 386.76 32.4
 -5 -4 7 390.86 32.9
 -5 -4 7 404.36 33
 5 -4 -7 355.06 32.7
 -5 4 6 381.76 32.8
 5 4 -6 403.26 33.4
 5 4 -6 387.66 33.2
 5 4 -6 358.26 33.3
 5 -4 -6 391.26 33.1
 -5 -4 6 390.26 33
 -5 -4 6 418.46 33.8
 -5 -4 6 384.76 33
 5 4 -5 2.4 3.4
 -5 4 5 10.6 3.5
 5 4 -5 6.2 3.1
 5 4 -5 13.2 3.8
 -5 -4 5 11.7 4.1
 5 -4 -5 22 4.3
 -5 -4 5 14.6 3.7
 -5 -4 5 8.1 3.3
 5 4 -4 216.88 20.1
 -5 4 4 219.68 19.2
 5 4 -4 240.78 21.4
 -5 4 4 218.58 17.6
 -5 4 4 233.68 18.3
 5 4 -4 237.58 20.1
 -5 -4 4 209.68 21
 -5 -4 4 234.98 19.5
 -5 -4 4 237.58 19.7
 5 -4 -4 228.68 19.5
 5 4 -3 27.3 4.7
 -5 4 3 24.8 4.7
 5 4 -3 23.3 4.5
 5 4 -3 33.1 6.6
 -5 4 3 29.9 3.6
 -5 -4 3 27.8 4.1
 -5 -4 3 21.3 5.8
 5 4 -2 71.39 7.6
 5 4 -2 82.79 8
 -5 4 2 69.29 9.7
 5 4 -2 93.49 10.7
 -5 4 2 85.29 6.8
 5 -4 -2 68.89 7.1
 5 -4 -2 73.99 7.2
 -5 -4 2 90.59 7.5
 -5 -4 2 73.79 11
 5 4 -1 77.39 10.3
 5 4 -1 84.49 7.2
 -5 4 1 72.79 9.8
 5 -4 -1 73.89 6.5
 5 -4 -1 78.39 8.6
 -5 -4 1 66.09 10.6
 -5 4 0 367.76 31.5
 5 4 0 383.66 32.2
 -5 -4 0 303.57 30.7
 5 -4 0 332.67 29.8
 -5 4 -1 723.43 57.09
 5 -4 1 679.13 51.89
 -5 -4 -1 603.24 55.59
 5 -4 1 661.53 55.09
 -5 4 -2 236.78 25.2
 5 4 2 240.88 24.8
 5 -4 2 232.48 20.3
 -5 -4 -2 238.88 24.3
 -5 4 -3 181.78 21.8
 5 4 3 169.78 20
 -5 -4 -3 176.28 19.9
 5 -4 3 169.48 15.9
 5 -4 3 158.78 19.2
 -5 4 -4 163.98 21.3
 -5 -4 -4 149.09 18.9
 5 -4 4 140.19 14.9
 -5 4 -5 194.98 23.8
 5 -4 5 140.69 17.2
 -5 -4 -5 189.68 21.8
 -5 4 -6 170.48 26.2
 -5 -4 -6 143.39 22.5
 -5 4 -7 31.1 12.3
 -5 -4 -7 50.89 13.3
 -5 4 -8 -5 7.7
 -5 -4 -8 -5.6 6.6
 -5 4 -9 5.9 12.1
 -5 -4 -9 13.8 9.6
 -5 4 -10 11.4 12.8
 -5 -4 -10 32.6 12.8
 -5 4 -11 12.2 15.8
 -5 -4 -11 7.1 11.8
 -5 4 -12 20.1 17.2
 -5 -4 -12 17.4 13.6
 -5 4 -13 9.8 19.1
 -5 -4 -13 6.2 14.7
 5 5 -16 11.9 12.5
 5 -5 -16 5.4 18.4
 5 5 -15 8.5 8.7
 5 5 -15 4 10.3
 5 -5 -15 -8.2 9.7
 5 5 -14 16.8 10.2
 5 5 -14 17.9 9.3
 5 -5 -14 28.7 10.9
 5 5 -13 10.9 8.5
 5 5 -13 29.8 10.1
 5 5 -13 10.2 8.1
 5 -5 -13 6 7.7
 5 5 -12 11.2 7.2
 5 5 -12 -5.8 6.8
 5 5 -12 -20.2 6.6
 5 -5 -12 8.5 6.1
 5 5 -11 6.2 6.2
 -5 5 11 24.6 7.3
 5 5 -11 17.3 8.3
 5 5 -11 -4.8 5.2
 5 -5 -11 14.2 6.8
 5 5 -10 4.4 6.1
 -5 5 10 0 5.3
 5 5 -10 5.6 5.7
 5 5 -10 -3.4 4.9
 5 -5 -10 4 6
 5 5 -9 -1.9 5
 5 5 -9 7.5 5.2
 -5 5 9 8.9 4.2
 5 5 -9 14.4 6
 5 -5 -9 -3.8 4.2
 -5 5 8 100.19 9.5
 5 5 -8 106.09 12.9
 5 5 -8 113.49 15.2
 5 5 -8 96.49 14.5
 -5 5 8 95.69 10.6
 -5 -5 8 111.69 13.2
 5 -5 -8 113.89 13.3
 5 5 -7 5.6 4.5
 -5 5 7 10.1 4.2
 5 5 -7 5.4 4.3
 5 -5 -7 3 3.3
 -5 -5 7 6 3.9
 -5 -5 7 6.2 4.5
 -5 5 6 12.4 4.5
 5 5 -6 7.2 4.7
 5 5 -6 9.9 4.4
 5 5 -6 13.8 4.6
 -5 -5 6 8.2 3.9
 -5 -5 6 10.2 4.3
 -5 -5 6 4.7 3.7
 5 -5 -6 6.9 3.9
 5 5 -5 178.48 16.1
 5 5 -5 159.28 16.5
 5 5 -5 141.59 15.5
 -5 5 5 131.59 14.7
 -5 -5 5 163.58 16.6
 -5 -5 5 187.18 15.7
 -5 -5 5 167.48 15.4
 5 -5 -5 174.28 15.4
 5 5 -4 83.49 10.5
 -5 5 4 72.19 7.9
 5 5 -4 74.29 8.8
 5 5 -4 92.79 9.3
 -5 -5 4 91.09 8.8
 5 -5 -4 65.79 8
 -5 -5 4 75.59 10.1
 -5 5 3 209.38 16.9
 5 5 -3 188.78 17.1
 5 5 -3 206.78 19.3
 5 5 -3 181.68 17.2
 -5 5 3 187.48 15.9
 -5 -5 3 234.38 16.9
 -5 -5 3 192.68 19.2
 5 -5 -3 171.18 16.1
 -5 5 2 262.27 23.3
 5 5 -2 254.87 21.6
 -5 5 2 279.57 19.8
 5 5 -2 243.08 24.2
 5 5 -2 226.38 21.1
 5 -5 -2 235.78 20.3
 -5 -5 2 276.57 24.4
 -5 -5 2 297.37 21
 5 -5 -2 242.48 20.1
 -5 5 1 8.2 4.1
 5 5 -1 3.5 4.3
 5 5 -1 8.8 2.2
 -5 -5 1 6.1 4.2
 5 -5 -1 10.3 3.6
 5 -5 -1 7.5 1.4
 5 5 0 4.2 4.3
 -5 5 0 7.1 4.1
 5 -5 0 3.1 3.2
 -5 -5 0 0.3 3.1
 5 -5 0 -0.5 1.2
 5 5 1 219.68 25
 -5 5 -1 258.67 25.6
 5 -5 1 258.17 24.4
 -5 -5 -1 310.97 26.3
 5 -5 1 262.07 21.3
 -5 5 -2 39.9 9.5
 5 5 2 33.9 8.9
 5 -5 2 35.5 5.5
 5 -5 2 34.2 8
 -5 -5 -2 19.4 6.8
 -5 5 -3 279.87 29.5
 -5 -5 -3 286.57 28.4
 5 -5 3 291.07 27.7
 5 -5 3 269.07 24
 -5 5 -4 79.99 15.7
 5 -5 4 54.59 8.6
 -5 -5 -4 57.79 11.9
 -5 5 -5 16.4 9.8
 -5 -5 -5 40.2 10.1
 5 -5 5 23.6 6.4
 -5 5 -6 98.89 19
 -5 -5 -6 76.19 15.2
 -5 5 -7 29 12.9
 -5 -5 -7 30.3 10.5
 -5 5 -8 54.19 16.9
 -5 -5 -8 56.29 13.8
 -5 5 -9 -10.7 9.5
 -5 -5 -9 -2.4 7.7
 -5 5 -10 -0.8 13.7
 -5 -5 -10 23.1 11.2
 -5 5 -11 27.5 17.4
 -5 -5 -11 -1.8 11.5
 -5 5 -12 -3.2 16.7
 -5 -5 -12 29.1 14.2
 -5 5 -13 21.1 19.6
 5 6 -16 0 12.8
 5 6 -15 21.5 11
 5 6 -15 -2.6 10.8
 5 -6 -15 -14.1 8.3
 5 6 -14 3 13.9
 5 6 -14 -1.5 9.5
 5 -6 -14 -20.5 8.5
 5 6 -13 57.19 19
 5 6 -13 71.69 13.4
 5 6 -13 75.39 15.3
 5 -6 -13 44.9 13.4
 5 6 -12 11.3 8.6
 5 6 -12 32.3 9.3
 -5 6 12 20.3 9.2
 5 -6 -12 2.8 6.2
 5 6 -11 5.3 6.2
 5 6 -11 1.7 6.5
 5 6 -11 0.4 7.2
 5 -6 -11 17.8 7.8
 5 6 -10 123.79 18.9
 5 6 -10 176.18 20.4
 -5 6 10 208.28 18.9
 5 6 -10 168.48 20.4
 5 -6 -10 208.68 21
 5 6 -9 2.8 5.6
 -5 6 9 9.5 4.5
 5 6 -9 22.6 7.3
 5 6 -9 11.8 6
 5 -6 -9 8.3 4.9
 -5 6 8 49.3 5.2
 5 6 -8 50.89 9.9
 5 6 -8 49.3 9.9
 5 -6 -8 63.09 10.2
 -5 6 7 21.3 6.3
 5 6 -7 35 7.9
 5 6 -7 23.5 6.7
 5 6 -7 34.6 7.3
 -5 -6 7 30.5 7.1
 5 -6 -7 37.6 7.4
 -5 -6 7 31.3 7.5
 -5 6 6 2.1 3.3
 5 6 -6 1.6 3.1
 5 6 -6 -1.3 3.7
 5 6 -6 -0.7 3.6
 -5 -6 6 -1.5 3.7
 -5 -6 6 3.9 3.4
 5 -6 -6 -1.7 2.6
 -5 6 5 62.39 8.2
 5 6 -5 72.19 10.4
 5 6 -5 65.59 9.5
 5 6 -5 63.59 9.5
 -5 -6 5 57.09 9.9
 -5 -6 5 51.79 7.7
 5 -6 -5 55.69 7.3
 -5 -6 5 50.69 8.3
 -5 6 4 21.9 4.2
 5 6 -4 33.8 5.9
 5 6 -4 26.2 6.8
 5 6 -4 32.6 6
 5 -6 -4 22.5 4.4
 -5 -6 4 29.1 5.1
 -5 -6 4 31.5 6.8
 5 6 -3 102.59 10.5
 5 6 -3 92.09 13.4
 -5 6 3 98.29 9.2
 -5 6 3 97.09 9.6
 -5 -6 3 127.39 13
 5 -6 -3 97.59 9.1
 -5 6 2 54.59 4.3
 5 6 -2 52.09 6.4
 5 6 -2 55.99 6
 -5 6 2 56.39 7.4
 5 6 -2 31.9 7.8
 -5 -6 2 47.6 8.7
 5 -6 -2 47 4.7
 -5 -6 2 58.29 5.7
 5 6 -1 265.97 21.3
 -5 6 1 285.77 24.3
 5 6 -1 247.68 25.2
 -5 -6 1 267.37 25
 5 -6 -1 247.48 22
 5 6 0 217.38 25.3
 5 6 0 267.57 19.6
 -5 6 0 236.88 23.6
 -5 -6 0 241.98 23.4
 5 -6 0 208.88 18.8
 5 -6 0 262.07 18.4
 5 -6 0 229.78 21.7
 5 6 1 52.19 10.9
 -5 6 -1 91.49 13.7
 -5 -6 -1 75.29 12.3
 5 -6 1 61.39 6.6
 5 -6 1 65.59 10.4
 5 6 2 0.1 5.4
 -5 6 -2 5.2 5
 -5 -6 -2 -6.6 3.7
 5 -6 2 -0.3 3.9
 5 -6 2 0.3 2.3
 -5 6 -3 175.98 20.6
 5 -6 3 131.99 14
 5 -6 3 147.39 17.2
 -5 -6 -3 172.58 18.7
 -5 6 -4 -7.4 5.8
 5 -6 4 2.1 3.9
 -5 -6 -4 -2.5 5.3
 -5 6 -5 -1.7 6.7
 5 -6 5 7.9 5.3
 -5 -6 -5 5.4 6.1
 -5 6 -6 42.8 13
 -5 -6 -6 35.5 10.7
 -5 6 -7 15.5 11.6
 -5 -6 -7 24 9.8
 -5 6 -8 2.4 11.3
 -5 -6 -8 -1.2 7.3
 -5 6 -9 65.59 20.7
 -5 -6 -9 79.49 16.3
 -5 6 -10 42.9 18.5
 -5 -6 -10 37.5 13.3
 -5 6 -11 25.1 15.9
 -5 -6 -11 33.1 13.5
 -5 6 -12 15.9 17.8
 -5 -6 -12 12.5 12.2
 5 7 -16 26.7 13.8
 5 7 -15 -5.3 9.3
 5 7 -15 -13.9 11.6
 5 -7 -15 9.9 9.3
 5 7 -14 3.6 8.7
 5 7 -14 9.5 10.6
 5 -7 -14 11 9.9
 5 7 -13 16.9 9.5
 5 7 -13 27.8 11.8
 5 -7 -13 14.9 10.6
 -5 7 12 20.1 9.5
 5 7 -12 36.6 12.6
 5 7 -12 9 9.4
 5 -7 -12 7.5 7.3
 -5 7 11 -0.5 6.3
 5 7 -11 15.9 10.4
 5 7 -11 7.8 7
 5 7 -11 -1.1 6.4
 5 -7 -11 4.9 6
 5 7 -10 8.1 7.2
 5 7 -10 7.5 5.7
 5 7 -10 10 10.9
 -5 7 10 -2.5 5.1
 5 -7 -10 0.7 5.4
 5 7 -9 22.1 7.5
 -5 7 9 20.8 5.6
 5 7 -9 30.8 8.3
 5 7 -9 28.6 9.1
 5 -7 -9 15.8 6
 5 7 -8 73.39 12
 5 7 -8 78.79 12.7
 5 7 -8 78.39 12.8
 -5 7 8 59.89 6.5
 5 -7 -8 98.59 12.6
 5 7 -7 28.3 7.3
 5 7 -7 20 6.6
 5 7 -7 37.4 7.9
 -5 7 7 28.3 6.2
 -5 -7 7 39.9 8.1
 5 -7 -7 28.5 6.4
 5 7 -6 27.6 6.9
 -5 7 6 33.9 6.4
 5 7 -6 34.1 7.6
 5 7 -6 43.6 8.4
 -5 -7 6 33.5 7.3
 5 -7 -6 33.1 6.2
 -5 -7 6 32.4 6.8
 -5 7 5 18.3 4.6
 5 7 -5 23.9 5.4
 5 7 -5 18.7 5.5
 5 -7 -5 24.6 5
 -5 -7 5 24.7 5
 -5 -7 5 25.5 4.9
 -5 -7 5 19.4 5.9
 -5 7 4 1913.41 145.19
 -5 7 4 1886.51 146.69
 5 7 -4 1816.82 149.88
 5 7 -4 1827.02 147.99
 5 7 -4 1951.1 148.69
 5 -7 -4 1876.71 146.69
 -5 -7 4 2073.69 147.29
 -5 -7 4 2049.09 150.18
 -5 -7 4 1985.5 147.89
 -5 7 3 23 4
 5 7 -3 16.7 4.3
 5 7 -3 18.4 4.1
 -5 7 3 16.2 3.9
 5 7 -3 14.7 5.3
 5 -7 -3 18.3 3
 -5 -7 3 20.7 5.8
 -5 -7 3 20.2 3.6
 -5 7 2 628.74 55.19
 5 7 -2 625.74 54.69
 5 7 -2 653.83 54.29
 -5 -7 2 808.42 54.09
 -5 -7 2 777.02 58.09
 -5 7 1 224.88 20.7
 5 7 -1 220.08 21.8
 5 7 -1 210.28 17.6
 5 -7 -1 207.68 18.1
 -5 -7 1 203.88 21.1
 -5 7 0 4.4 4.1
 5 7 0 6.2 4.8
 5 7 0 4.6 1.6
 5 -7 0 4.7 3.1
 -5 -7 0 3.2 3.5
 -5 7 -1 303.07 29.3
 5 7 1 304.07 29.6
 5 -7 1 293.47 24.2
 -5 -7 -1 267.87 27.9
 5 -7 1 326.97 27.7
 5 7 2 10.3 6.6
 -5 7 -2 22.9 7.8
 -5 -7 -2 23.2 7.4
 5 -7 2 33.3 4.8
 5 -7 2 41.8 8.4
 -5 -7 -3 59.39 11.5
 5 -7 3 60.39 8.2
 5 -7 3 60.99 11.8
 -5 7 -4 19.2 8.3
 5 -7 4 19.2 5.3
 -5 7 -5 129.69 21.8
 -5 -7 -5 119.19 17.6
 5 -7 5 94.19 12.3
 -5 7 -6 64.69 15.6
 -5 -7 -6 72.29 14.3
 -5 7 -7 40.3 14.5
 -5 -7 -7 23.1 9.7
 -5 7 -8 66.89 20.1
 -5 -7 -8 101.49 17
 -5 7 -9 8.1 13.7
 -5 -7 -9 9.5 8.6
 -5 7 -10 98.69 23.9
 -5 -7 -10 69.49 16.2
 -5 7 -11 31.5 16.2
 -5 -7 -11 7.7 10.7
 -5 7 -12 -1.3 17.1
 -5 -7 -12 15.8 13
 5 8 -16 30 13.1
 5 8 -15 9.5 12.8
 5 8 -15 -3.6 11
 5 8 -14 -1.1 11.4
 5 8 -14 1.5 8.4
 5 -8 -14 20.1 10.2
 5 8 -13 108.89 19.5
 5 8 -13 88.69 18.3
 5 -8 -13 125.79 19.3
 -5 8 12 57.89 13.2
 5 8 -12 79.79 15.2
 5 8 -12 72.89 14.7
 5 -8 -12 73.59 14.2
 5 8 -11 36.2 11
 -5 8 11 31.6 8.9
 5 8 -11 38.3 11
 5 -8 -11 34.6 9.9
 5 8 -10 69.39 12.9
 -5 8 10 50.49 9.9
 5 8 -10 63.49 13.6
 5 -8 -10 83.89 13.1
 5 8 -9 30 9.2
 -5 8 9 49.9 7.1
 5 8 -9 43.2 10.1
 5 -8 -9 48.9 9.6
 5 8 -8 219.98 22.8
 5 8 -8 188.68 21.8
 5 8 -8 191.68 22.2
 5 -8 -8 241.18 21.6
 5 8 -7 37.3 9.1
 -5 8 7 24.3 6.7
 5 8 -7 40.9 8.4
 5 8 -7 47.1 9.6
 -5 -8 7 59.99 11.5
 5 -8 -7 59.59 8.9
 -5 8 6 8.9 3.8
 5 8 -6 -0.9 4.2
 5 8 -6 7.4 4.4
 5 8 -6 1.8 3.5
 5 -8 -6 1.8 3.1
 -5 -8 6 7.2 4.1
 5 8 -5 136.09 14.8
 5 8 -5 132.49 15.7
 5 8 -5 122.99 14.1
 -5 8 5 140.29 13.3
 -5 -8 5 142.09 14.2
 5 -8 -5 142.19 13.2
 -5 -8 5 135.19 15.6
 -5 8 4 166.68 13.3
 5 8 -4 162.48 16.5
 -5 8 4 155.48 14.6
 5 8 -4 161.48 18.1
 5 8 -4 146.09 15.7
 -5 -8 4 151.18 15.6
 -5 -8 4 176.08 15.2
 -5 -8 4 177.08 18
 5 -8 -4 199.98 14.9
 -5 8 3 36.2 5.2
 -5 8 3 31.9 3.8
 5 8 -3 24.8 5.5
 5 8 -3 29.6 5.3
 5 8 -3 40.3 8.8
 -5 -8 3 39.6 5.2
 -5 -8 3 24.7 6.3
 -5 8 2 213.48 18.4
 5 8 -2 185.78 16.9
 5 8 -2 177.28 20
 5 8 -2 182.68 17.4
 -5 -8 2 219.88 20.5
 5 8 -1 53.89 10.3
 5 8 -1 45.3 5.3
 -5 8 1 51.69 8.6
 5 -8 -1 48.9 5.7
 -5 -8 1 43.6 8.9
 5 8 0 541.95 42
 -5 8 0 587.94 46.9
 5 8 0 475.75 46.5
 5 -8 0 536.25 43.9
 -5 -8 0 557.94 46.6
 -5 8 -1 -1.5 3.8
 5 8 1 3.3 5
 -5 -8 -1 5.5 4.5
 5 -8 1 4.7 1.7
 5 -8 1 -4 3.4
 -5 8 -2 158.68 18
 5 -8 2 122.69 11.9
 5 -8 2 145.39 15.9
 -5 -8 -2 126.89 16
 -5 8 -3 10.4 7.7
 -5 -8 -3 12.9 6.1
 5 -8 3 9.7 3.6
 -5 8 -4 269.07 29
 5 -8 4 232.98 22.3
 -5 -8 -4 268.67 26.5
 -5 8 -5 112.69 20.4
 5 -8 5 131.09 14.5
 -5 -8 -5 145.59 17.8
 -5 8 -6 121.99 22.4
 -5 -8 -6 100.49 17
 -5 8 -7 -0.2 10.4
 -5 -8 -7 2.1 6.1
 -5 8 -8 0 11.8
 -5 -8 -8 4.3 7.2
 -5 8 -9 30.4 14.5
 -5 -8 -9 13 9.7
 -5 8 -10 -2.9 14.7
 -5 -8 -10 8.9 10.1
 -5 8 -11 -2 15.9
 -5 -8 -11 8.4 10.8
 -5 8 -12 -22.1 16.6
 -5 -8 -12 8.4 12.1
 5 9 -15 1.4 14
 5 9 -15 13.6 12
 5 9 -14 11.2 11.1
 5 9 -14 26.4 13
 5 9 -13 -6.4 9.7
 5 9 -13 -7.5 7.6
 5 9 -12 0.4 8.6
 -5 9 12 13.2 8.7
 5 9 -12 -7.4 6.9
 5 -9 -12 16.5 8.7
 5 9 -11 15.5 7.8
 5 9 -11 17.6 8.9
 -5 9 11 34.6 8
 5 -9 -11 25.6 9.1
 5 9 -10 3.8 5.4
 5 9 -10 2 7.3
 -5 9 10 2.9 5.3
 5 -9 -10 3 5.9
 5 9 -9 -2.1 5.3
 5 9 -9 0.9 4.3
 -5 9 9 2.8 3.4
 5 -9 -9 4.9 4.7
 5 9 -8 84.09 13.4
 5 9 -8 97.09 15.3
 5 -9 -8 84.69 12.6
 -5 9 7 7.3 4.5
 5 9 -7 8.9 5.1
 5 -9 -7 1.2 3.5
 -5 -9 7 1.2 4.3
 5 9 -6 38 8.5
 -5 9 6 46.9 7.7
 5 9 -6 50.59 9
 5 9 -6 41.8 9.4
 -5 -9 6 36 9.3
 5 -9 -6 58.39 8.1
 5 9 -5 214.28 21.3
 5 9 -5 219.18 20.2
 5 9 -5 184.18 20
 -5 9 5 182.78 17.6
 -5 -9 5 194.48 20.4
 5 9 -4 55.99 8.8
 -5 9 4 58.99 5.7
 5 9 -4 48.9 8.8
 5 9 -4 50.99 10.8
 -5 9 4 69.39 7
 -5 -9 4 52.69 8.7
 -5 -9 4 57.39 10.7
 -5 -9 4 67.09 8.1
 5 9 -3 1.9 2.3
 5 9 -3 5.6 3.1
 -5 9 3 -3.1 1.4
 5 9 -3 -5.5 3.8
 -5 -9 3 0.7 3.3
 -5 -9 3 -3.2 1.5
 5 9 -2 78.19 8.8
 5 9 -2 83.99 8.4
 5 9 -2 60.09 11.8
 -5 9 2 82.59 9.6
 -5 -9 2 70.69 11.4
 5 9 -1 8.4 2.3
 -5 9 1 2.7 3.8
 5 9 -1 8.2 5.5
 5 -9 -1 5.9 2.5
 -5 -9 1 -1.7 3.1
 5 9 0 82.29 7.6
 5 9 0 66.79 12.8
 -5 9 0 84.29 12.9
 5 -9 0 76.49 9.2
 -5 -9 0 66.69 12.2
 -5 9 -1 51.39 11.1
 -5 -9 -1 51.69 10.2
 5 -9 1 59.99 5.2
 5 -9 1 51.09 9.4
 -5 9 -2 29.9 9.5
 5 -9 2 27.1 4.2
 5 -9 2 26.9 6.8
 -5 -9 -2 26.2 7.6
 -5 9 -3 13.1 6.7
 5 -9 3 6.6 3.5
 -5 9 -4 129.99 21.2
 5 -9 4 100.69 11.9
 -5 -9 -4 122.59 17.6
 -5 9 -5 207.38 26.1
 -5 9 -5 225.48 20.1
 -5 -9 -5 212.58 22.7
 5 -9 5 168.78 19
 -5 9 -6 75.19 11.5
 -5 9 -6 69.19 17
 -5 -9 -6 68.39 13.2
 -5 9 -7 42.4 16
 -5 -9 -7 35.4 10.1
 -5 9 -8 21.5 13.5
 -5 -9 -8 29.5 10.2
 -5 9 -9 108.29 24.2
 -5 -9 -9 47.9 13.4
 -5 9 -10 178.48 33.5
 -5 -9 -10 221.38 26.1
 -5 9 -11 103.19 26.5
 -5 -9 -11 106.09 19
 -5 9 -12 -1.5 18.2
 -5 -9 -12 5.1 11.8
 5 10 -15 27.1 16.6
 5 10 -15 16.4 11.8
 5 10 -14 18.3 11.5
 5 10 -14 41.7 15
 5 10 -13 12.5 12.1
 5 10 -13 12.4 9.9
 5 10 -12 -9.4 8.4
 5 10 -12 14.5 8.5
 -5 10 12 -1.4 9.2
 5 10 -11 168.18 22.2
 5 10 -11 147.89 22.3
 -5 10 11 127.59 17.6
 5 10 -10 58.69 12.3
 5 10 -10 31.1 9.5
 -5 10 10 19.5 7
 5 10 -9 6.6 6
 5 10 -9 6.8 6.4
 -5 10 9 12.6 4
 5 10 -8 61.29 11.2
 5 10 -8 51.89 11.6
 5 10 -7 -2.1 4.5
 5 10 -7 4.7 3.9
 -5 10 7 -11.2 3.5
 -5 10 6 134.99 14.6
 5 10 -6 149.99 16.1
 5 10 -6 155.38 17.2
 -5 -10 6 152.58 16.9
 5 10 -5 336.67 28.6
 -5 10 5 282.87 26.5
 -5 -10 5 350.66 30.4
 5 10 -4 1.6 2.8
 -5 10 4 1.6 1.6
 -5 10 4 -0.8 2.3
 5 10 -4 2 2.8
 -5 -10 4 3.1 3.8
 5 10 -3 29.4 5.5
 5 10 -3 36.7 9.9
 5 10 -3 41.6 7.4
 -5 10 3 41.6 6.1
 -5 10 3 35.7 4.3
 -5 -10 3 25.6 6.9
 5 10 -2 250.67 25.9
 5 10 -2 226.98 19.7
 -5 10 2 222.08 20.9
 5 10 -2 221.98 20.5
 -5 -10 2 228.18 22.8
 -5 10 1 23.8 6.4
 5 10 -1 26 4.4
 5 10 -1 18.7 4.2
 -5 -10 1 22.9 6.7
 5 -10 -1 28.6 4.2
 5 10 0 7.8 2.3
 -5 10 0 5.9 4.9
 5 -10 0 4.1 3.2
 -5 -10 0 7.6 4.7
 -5 10 -1 67.19 12.9
 5 -10 1 61.59 9.7
 -5 -10 -1 73.99 12.1
 5 -10 1 61.29 5.2
 -5 10 -2 41.2 11.6
 5 -10 2 49.3 5.5
 -5 -10 -2 34.7 9.6
 5 -10 2 40.8 9.1
 -5 10 -3 76.69 8.5
 -5 10 -3 65.19 14.9
 -5 -10 -3 91.09 14.3
 5 -10 3 56.69 7.8
 -5 10 -4 3.2 3.5
 -5 10 -4 -1.5 7.3
 -5 -10 -4 -7.3 4.5
 5 -10 4 -1.8 3.5
 -5 10 -5 0.2 6.9
 -5 10 -5 9.1 4.8
 5 -10 5 4.2 4.7
 -5 -10 -5 6.1 5.9
 -5 10 -6 121.59 23.2
 -5 10 -6 142.29 15.8
 -5 -10 -6 145.99 18.7
 -5 10 -7 63.69 11.1
 -5 10 -7 62.09 16
 -5 -10 -7 46.5 12.3
 -5 10 -8 7.3 10.7
 -5 -10 -8 -8.4 7
 -5 10 -9 23 16.4
 -5 -10 -9 9.4 9.2
 -5 10 -10 24.5 18.3
 -5 -10 -10 42.6 12.1
 -5 10 -11 -47.5 15.1
 -5 -10 -11 27.3 11.5
 -5 10 -12 44.5 20.8
 -5 -10 -12 54.69 14.8
 5 11 -15 -1.7 15.8
 5 11 -14 4.1 9.1
 5 11 -14 24.9 14.6
 5 11 -13 10.6 11.1
 5 11 -13 9.8 9.2
 -5 11 12 41.5 11.4
 5 11 -12 26.4 11
 5 11 -12 45.1 13.6
 -5 11 11 1.6 7.2
 5 11 -11 19 10.1
 5 11 -10 23.6 8.1
 -5 11 10 11.7 6.4
 5 11 -10 11.1 8.6
 -5 11 9 93.19 10.2
 5 11 -9 88.59 16.6
 5 11 -9 108.89 16.3
 5 11 -8 0.9 5.5
 5 11 -8 -1.6 4.7
 5 11 -7 0.2 4.9
 -5 11 7 6.2 4.6
 5 11 -7 0.9 4.4
 5 11 -6 268.97 25.8
 5 11 -6 279.27 27
 -5 11 6 262.27 24.3
 -5 -11 6 295.77 27.7
 5 11 -5 524.55 40.3
 -5 11 5 465.05 35.9
 5 11 -5 451.75 40.8
 -5 11 5 471.95 38.1
 -5 -11 5 422.76 41
 5 11 -4 -2.2 2.5
 5 11 -4 3.8 2.9
 -5 11 4 -0.3 2.4
 -5 -11 4 -0.3 3.6
 -5 11 3 26.9 4
 -5 11 3 29.2 5.4
 5 11 -3 27.3 6.9
 -5 -11 3 21.4 7.5
 -5 11 2 127.29 12.9
 5 11 -2 95.49 11.3
 5 11 -1 688.73 60.19
 -5 11 1 820.72 63.09
 5 -11 -1 777.52 59.19
 -5 -11 1 793.22 65.29
 -5 11 0 20.6 6.5
 5 11 0 18.2 4
 -5 -11 0 16.8 7.2
 5 -11 0 31.3 5.6
 -5 11 -1 4.2 5.6
 5 -11 1 14.4 6
 -5 11 -2 -3.3 4.9
 5 -11 2 3.7 2
 5 -11 2 4.7 5.1
 -5 -11 -2 6.9 5.3
 -5 11 -3 50.29 7.1
 -5 11 -3 60.49 13.5
 -5 -11 -3 40.4 9.5
 5 -11 3 47.9 6.6
 -5 11 -4 -0.9 3.2
 -5 11 -4 2.2 7
 5 -11 4 15 4.2
 -5 -11 -4 8.7 5.7
 -5 11 -5 67.99 16.3
 -5 11 -5 53.89 8.8
 5 -11 5 51.69 8.9
 -5 -11 -5 66.99 13
 -5 11 -6 74.09 11
 -5 11 -6 67.69 16.3
 -5 -11 -6 74.49 14.2
 -5 11 -7 22.1 7.3
 -5 11 -7 24 11.3
 -5 -11 -7 14.3 8.2
 -5 11 -8 10.3 11.4
 -5 11 -8 21.3 7.8
 -5 -11 -8 12.5 8.3
 -5 11 -9 7.4 13.4
 -5 -11 -9 -0.7 8.1
 -5 11 -10 23.4 15.8
 -5 -11 -10 6.3 9.4
 -5 11 -11 203.78 36
 -5 -11 -11 219.48 27.2
 -5 -11 -12 2.6 11.2
 5 12 -15 -23.2 14.6
 5 12 -15 7.3 11.8
 5 12 -14 13.1 10.9
 5 12 -13 9.9 12.2
 5 12 -13 -1.1 9.3
 5 12 -12 14.6 9.2
 -5 12 12 14.2 9.4
 5 12 -12 11.7 11.3
 5 12 -11 68.19 14.1
 5 12 -11 96.59 18.9
 -5 12 11 119.49 14.8
 5 12 -10 63.69 15
 -5 12 10 69.39 10
 5 12 -10 69.19 14.5
 -5 12 9 36.3 6.4
 5 12 -9 37.1 10.4
 5 12 -9 24.2 8.7
 5 12 -8 10.7 6
 -5 12 8 2.5 2.6
 5 12 -8 9.3 6.8
 -5 12 7 1.6 4.8
 5 12 -7 -0.1 4.5
 5 12 -7 1.7 5.7
 5 12 -6 -3.9 3.4
 5 12 -6 10.1 5.4
 -5 12 6 8 4.7
 -5 -12 6 -0.6 4.4
 5 12 -5 9.4 4.1
 -5 12 5 4.7 4
 5 12 -5 18.6 6.8
 -5 12 5 11.8 2.5
 -5 -12 5 14.8 6.3
 5 12 -4 159.98 16.8
 5 12 -4 131.89 15.1
 -5 12 4 155.48 13.5
 -5 12 4 133.49 13.5
 -5 -12 4 182.08 18.2
 5 12 -3 29 6.8
 5 12 -3 34.5 5.9
 -5 12 3 32.4 5.9
 -5 -12 3 39 9.4
 5 12 -2 43.7 6.6
 -5 12 2 49.3 8.4
 5 12 -2 50.89 8.2
 -5 -12 2 46.4 9.8
 5 12 -1 30.6 5
 -5 12 1 36.8 8.2
 5 12 -1 34.8 6.2
 5 -12 -1 34.5 4.8
 -5 -12 1 30.4 7.6
 -5 12 0 127.09 15.8
 5 12 0 118.89 11.4
 5 -12 0 132.09 12.9
 -5 -12 0 135.99 16
 5 12 1 32.3 4.7
 -5 12 -1 45.9 10
 5 -12 1 45.3 9
 -5 -12 -1 22.9 8
 -5 12 -2 1.1 5.6
 5 -12 2 -1 1.5
 -5 -12 -2 -4.3 4.4
 5 -12 2 6.7 4.7
 -5 12 -3 6.5 7.9
 -5 12 -3 -2.3 2.5
 5 -12 3 4.9 2.7
 -5 -12 -3 -3.7 4.5
 -5 12 -4 56.99 8
 -5 12 -4 40.4 12.4
 -5 -12 -4 44.3 10.5
 5 -12 4 45.2 7.2
 -5 12 -5 114.59 12.9
 -5 12 -5 119.99 21.2
 5 -12 5 95.79 13
 -5 -12 -5 111.09 16.8
 -5 12 -6 264.67 25.9
 -5 12 -6 294.17 35.4
 -5 -12 -6 290.97 29.3
 -5 12 -7 51.09 10.4
 -5 -12 -7 45.1 10.9
 -5 12 -8 -1.1 6.2
 -5 12 -8 23.7 13.3
 -5 -12 -8 7.1 8.2
 -5 12 -9 10.4 14.5
 -5 12 -9 5.2 7.2
 -5 -12 -9 -5.2 7.9
 -5 12 -10 3.1 15
 -5 -12 -10 15.8 9.3
 -5 12 -11 92.79 26.4
 -5 -12 -11 55.99 13.8
 5 13 -15 -3.9 12.7
 5 13 -15 30.2 18.1
 5 13 -14 12.4 13.8
 5 13 -14 11.5 9.1
 5 13 -13 19.9 10.7
 5 13 -13 18.4 14.5
 5 13 -12 14.7 8.4
 5 13 -12 6.3 10.3
 5 13 -11 -2.4 8.3
 -5 13 11 12.9 7.9
 5 13 -11 -2.5 8.9
 -5 13 10 -3.7 5.5
 5 13 -10 6.8 6.2
 5 13 -10 -6.3 6.6
 -5 13 9 3.3 4.1
 5 13 -9 2.8 5.3
 5 13 -9 8.1 7.9
 -5 13 8 5.9 3
 5 13 -8 -4.7 5.8
 5 13 -8 -4.4 4.5
 5 13 -7 146.99 17.4
 -5 13 7 164.88 16.3
 5 13 -7 106.99 18
 -5 13 6 63.29 10.5
 5 13 -6 89.29 12.8
 5 13 -6 98.79 15.4
 -5 13 5 -2.3 1.8
 5 13 -5 4.8 4.4
 -5 13 5 -1 3.4
 5 13 -5 -4.8 4
 -5 -13 5 8.5 5.7
 -5 13 4 120.99 11.2
 5 13 -4 113.69 13.9
 -5 13 4 98.69 10.8
 5 13 -4 116.19 12.6
 -5 -13 4 103.29 15.8
 5 13 -3 7.3 3.5
 5 13 -3 4.6 4
 -5 13 3 7.5 2.6
 -5 13 3 9.3 3.9
 -5 -13 3 2.6 4.9
 5 13 -2 107.49 11.1
 5 13 -2 105.49 12.2
 -5 13 2 112.69 13.1
 -5 -13 2 100.29 15.7
 5 13 -1 114.69 12.5
 -5 13 1 114.59 14.1
 5 13 -1 99.39 10.9
 5 -13 -1 120.99 10.6
 -5 -13 1 126.09 15.1
 5 13 0 25.3 4.6
 -5 13 0 35 9.1
 5 -13 0 36 6
 -5 -13 0 39.4 8.4
 5 13 1 100.59 9.6
 -5 13 -1 123.49 17.6
 -5 -13 -1 94.69 14.9
 5 -13 1 91.09 12.2
 -5 13 -2 7.4 6.6
 5 -13 2 8.2 1.7
 -5 -13 -2 7.5 5.1
 -5 13 -3 29.7 5.4
 -5 13 -3 25.6 9.6
 -5 -13 -3 28.1 8.6
 5 -13 3 28.9 4.5
 -5 13 -4 3.7 3.9
 -5 13 -4 39.9 13.2
 5 -13 4 1.6 3.8
 -5 -13 -4 6.5 5.8
 -5 13 -5 246.78 32.8
 -5 13 -5 290.47 24.8
 -5 -13 -5 273.37 28.2
 5 -13 5 256.07 24
 -5 13 -6 48.8 16.1
 -5 13 -6 47.1 8.9
 -5 -13 -6 35.1 10.3
 -5 13 -7 267.47 34
 -5 13 -7 262.37 25.8
 -5 -13 -7 257.77 28
 -5 13 -8 9.2 11.6
 -5 13 -8 -1.9 6.5
 -5 -13 -8 -8.7 7.6
 -5 13 -9 11 8.6
 -5 13 -9 9.9 12.6
 -5 -13 -9 7 9.2
 -5 13 -10 -21 14.4
 -5 -13 -10 -3 8.8
 -5 13 -11 34.2 21.2
 -5 -13 -11 35.1 11.6
 5 14 -14 -24.8 10.4
 5 14 -14 0.3 13.7
 5 14 -13 -15.1 8
 5 14 -13 -2.6 12.2
 5 14 -12 65.39 15.4
 5 14 -12 68.89 18.1
 5 14 -11 -11.5 5.6
 5 14 -11 19.9 11.7
 5 14 -10 39.1 13.1
 -5 14 10 63.99 9.8
 5 14 -9 5.2 6.9
 5 14 -9 -10 6.8
 -5 14 9 12.4 4.6
 5 14 -8 2.5 7
 5 14 -8 4.5 5.8
 -5 14 8 13 4
 -5 14 7 347.37 32.7
 5 14 -7 358.56 36.4
 -5 14 7 374.56 30.1
 5 14 -7 398.36 35
 5 14 -6 33.5 8.1
 -5 14 6 43 5
 5 14 -6 49.2 11.1
 5 14 -5 -1.3 4.4
 5 14 -5 14.3 5.1
 -5 14 5 5.9 3.9
 -5 14 5 6.3 2.7
 -5 -14 5 8.7 5.9
 -5 14 4 7.8 3.8
 5 14 -4 14.9 5.1
 5 14 -4 8.2 5.3
 -5 14 4 11.2 3.9
 -5 -14 4 10.7 4.9
 -5 14 3 22.9 3.3
 -5 14 3 23.5 3.7
 5 14 -3 10.1 4
 -5 14 3 17 4.9
 5 14 -3 20 5.9
 -5 -14 3 11.8 6.2
 5 14 -2 6.8 2.9
 -5 14 2 2.3 4.2
 5 14 -2 2.6 3.9
 -5 -14 2 4.2 4.7
 5 14 -1 52.99 7.6
 -5 14 1 55.49 10.6
 5 14 -1 49.6 8.5
 -5 -14 1 66.29 11.8
 -5 14 0 98.69 16.3
 5 14 0 123.69 11.4
 5 14 0 110.89 12.5
 -5 -14 0 128.19 15.8
 5 -14 0 127.39 12.3
 5 14 1 76.69 8
 -5 14 -1 82.59 14.9
 -5 -14 -1 90.09 14.3
 5 -14 1 74.29 11
 -5 14 -2 0.8 6.3
 -5 -14 -2 5.7 4.9
 5 -14 2 -0.1 1.2
 -5 14 -3 65.39 7.9
 -5 14 -3 32 11.7
 5 -14 3 50.69 6
 -5 -14 -3 52.89 10.7
 -5 14 -4 6.1 4
 -5 14 -4 4.6 9.4
 -5 -14 -4 8.3 5.7
 5 -14 4 3.1 3.7
 -5 14 -5 263.77 24.6
 -5 14 -5 369.86 36.3
 5 -14 5 245.78 23.7
 -5 -14 -5 282.97 28.2
 -5 14 -6 59.09 10.2
 -5 14 -6 79.29 21.8
 -5 -14 -6 64.39 12.5
 -5 14 -7 -0.5 5.5
 -5 14 -7 -11.9 9.5
 -5 -14 -7 -0.1 6.8
 -5 14 -8 19.6 14
 -5 14 -8 19.6 8.6
 -5 -14 -8 14.8 7.4
 -5 14 -9 61.89 21
 -5 14 -9 62.79 13.5
 -5 -14 -9 65.79 12.8
 -5 14 -10 -2.2 9.2
 -5 14 -10 -5.3 14.6
 -5 -14 -10 3 9
 -5 14 -11 -12.9 22.8
 -5 -14 -11 14.3 15.5
 5 15 -14 2.4 14.6
 5 15 -13 -7.4 9.7
 5 15 -13 -3.3 12.4
 5 15 -12 -1.6 11.5
 5 15 -12 3 9.6
 5 15 -11 -2 10
 -5 15 11 17.3 9.5
 5 15 -11 4 7.7
 -5 15 10 -10.7 6.6
 5 15 -10 4.3 9.7
 5 15 -10 22.1 9.2
 -5 15 9 26.7 7
 5 15 -9 67.09 15
 5 15 -9 44.2 11.1
 5 15 -8 -8.7 6.8
 5 15 -8 8.2 5.5
 -5 15 8 2.6 4
 -5 15 7 199.68 21.5
 -5 15 7 200.68 18.3
 5 15 -7 221.68 24.5
 5 15 -7 199.88 22.3
 5 15 -6 2.1 4.7
 -5 15 6 -5.9 4.5
 5 15 -6 -5.1 4.2
 -5 15 5 267.07 21.6
 5 15 -5 213.88 23.7
 5 15 -5 237.38 25.9
 -5 15 5 265.47 22.6
 5 15 -4 351.06 31.4
 -5 15 4 354.06 29.3
 5 15 -4 383.86 33.6
 -5 15 4 353.46 30
 -5 -15 4 329.37 33.5
 5 15 -3 111.29 14.4
 -5 15 3 106.09 10.8
 5 15 -3 107.79 12.5
 -5 15 3 142.59 13.6
 -5 -15 3 131.99 18.6
 -5 15 2 8.7 5
 5 15 -2 8.3 3.8
 5 15 -2 9.7 4.3
 -5 -15 2 5.1 5.1
 -5 15 1 80.19 13.3
 5 15 -1 91.89 9.8
 5 15 -1 86.49 10.7
 -5 -15 1 103.59 15.3
 -5 15 0 3.9 5.7
 5 15 0 4.8 2.8
 -5 -15 0 7.7 4.9
 5 -15 0 -2.6 2.8
 -5 15 -1 96.29 16.4
 5 15 1 88.19 9
 5 -15 1 85.79 12
 -5 -15 -1 73.79 13.1
 5 15 2 30.4 4.8
 -5 15 -2 25.4 9
 -5 -15 -2 16.7 7.3
 -5 15 -3 11.8 9.4
 -5 15 -3 5.7 3.4
 -5 -15 -3 6.6 6.3
 5 -15 3 4.4 2.3
 -5 15 -4 429.66 44.5
 -5 15 -4 428.96 34.5
 5 -15 4 414.86 33.2
 -5 -15 -4 374.06 38
 -5 15 -5 60.49 9.6
 -5 15 -5 64.39 16.2
 -5 -15 -5 49.3 11.7
 5 -15 5 66.09 8.6
 -5 15 -6 1.5 10.1
 -5 15 -6 8.1 5.2
 -5 -15 -6 9.2 7.2
 -5 15 -7 87.89 12.6
 -5 15 -7 57.39 18.1
 -5 -15 -7 50.99 11.8
 -5 15 -8 -7.2 6.4
 -5 15 -8 9.6 12.4
 -5 -15 -8 13.3 8.6
 -5 15 -9 -2.8 7.4
 -5 15 -9 7.6 15.2
 -5 -15 -9 -9.2 8
 -5 15 -10 9.9 10.6
 -5 15 -10 29.4 20.1
 -5 -15 -10 19.2 10.2
 -5 15 -11 1.1 19.2
 5 16 -14 8.5 13.2
 5 16 -14 27.5 17.6
 5 16 -13 6.4 11.1
 5 16 -13 22.5 15.7
 5 16 -12 -0.5 11.7
 5 16 -12 -6.5 8.7
 5 16 -11 -7.3 7.8
 5 16 -11 11.4 10.5
 5 16 -10 33.1 13.2
 5 16 -10 20 10
 -5 16 9 1.8 5.4
 5 16 -9 -16.6 6.5
 5 16 -9 -6.5 6.7
 5 16 -8 43.1 12.8
 -5 16 8 22.4 6.2
 5 16 -8 20.4 8.5
 5 16 -7 24.4 9.4
 5 16 -7 26.1 8.1
 -5 16 7 31.4 6.4
 -5 16 6 -1.4 3.8
 -5 16 6 5.1 4.8
 5 16 -6 4.1 5.4
 5 16 -6 3 4.9
 -5 16 6 2.4 2.6
 -5 16 5 10.5 5
 5 16 -5 13 5
 -5 16 5 10.8 3.9
 5 16 -5 3.2 5.1
 -5 16 4 251.77 22.9
 -5 16 4 263.27 22
 5 16 -4 239.58 23.7
 5 16 -4 240.88 25.6
 -5 -16 4 267.37 27.1
 5 16 -3 39.3 7.5
 -5 16 3 44.7 4.7
 5 16 -3 59.09 10.7
 -5 16 3 43.5 8.2
 -5 16 3 46.3 6.1
 -5 -16 3 42.9 9.6
 -5 16 2 96.39 8.2
 5 16 -2 75.89 12.3
 5 16 -2 87.99 10.2
 -5 16 2 85.39 13.1
 -5 -16 2 85.29 14.7
 5 16 -1 -2.4 2.4
 5 16 -1 3.7 2.7
 -5 -16 1 7.2 5
 -5 16 0 1 5.6
 5 16 0 4.6 3.4
 5 16 0 6.5 3
 5 -16 0 7 3.7
 -5 -16 0 -1.2 4.5
 5 16 1 51.79 6.9
 -5 16 -1 44.1 12
 5 -16 1 66.19 9.5
 -5 -16 -1 70.39 13.1
 5 16 2 8.3 3.2
 -5 16 -2 4.6 7.5
 -5 -16 -2 8.7 6.1
 -5 16 -3 228.98 26.3
 -5 16 -3 168.58 15.9
 5 -16 3 176.98 14.3
 -5 -16 -3 154.08 19.8
 -5 16 -4 74.69 17.7
 -5 16 -4 96.59 12
 -5 -16 -4 107.99 16.3
 5 -16 4 113.79 10.3
 -5 16 -5 8.1 11.5
 5 -16 5 9.1 4.5
 -5 -16 -5 9.4 6.5
 -5 16 -6 7 5.7
 -5 16 -6 10.1 12.6
 -5 -16 -6 8.3 7.5
 -5 16 -7 38.5 9.1
 -5 16 -7 48.7 17
 -5 -16 -7 35.5 9.9
 -5 16 -8 146.89 28
 -5 16 -8 129.59 16.9
 -5 -16 -8 83.69 15.2
 -5 16 -9 5.1 7.9
 -5 16 -9 -10 13.8
 -5 -16 -9 -12.3 7.9
 -5 -16 -10 7.1 9.5
 5 17 -13 -2.6 8.8
 5 17 -13 -9.8 13.8
 5 17 -12 -6.3 13.1
 5 17 -12 10.8 10.4
 5 17 -11 13.1 11.9
 5 17 -11 7.6 8.1
 -5 17 10 20.4 8.8
 5 17 -10 6.5 8.1
 5 17 -10 8.9 10.4
 5 17 -9 7.9 8.6
 5 17 -9 -3.1 6.3
 -5 17 9 18.7 11.1
 5 17 -8 35.7 13.9
 5 17 -8 57.89 12.2
 -5 17 7 43 6.3
 5 17 -7 53.59 11.3
 5 17 -7 32.5 10.5
 -5 17 6 -1.7 5.3
 5 17 -6 2.6 5.6
 -5 17 6 7.7 4.5
 -5 17 6 3.8 3.1
 5 17 -6 7.3 5.8
 5 17 -5 3.6 4.5
 -5 17 5 4.5 4.4
 -5 17 5 -1.3 3.5
 5 17 -5 -3.7 4.6
 -5 17 4 28 6
 5 17 -4 46.1 10.3
 -5 17 4 37.2 4
 5 17 -4 37.2 7.9
 -5 17 4 29.6 6.9
 -5 17 3 499.45 35.8
 -5 17 3 470.05 36.9
 5 17 -3 449.56 41.3
 5 17 -3 417.56 38.8
 -5 17 3 440.96 39.7
 -5 -17 3 465.55 42.7
 5 17 -2 1.8 3.3
 -5 17 2 2 1.8
 -5 17 2 1 4.7
 5 17 -2 3.9 4.4
 -5 -17 2 3.4 5.4
 -5 17 1 -6.3 5.1
 5 17 -1 3.2 2.9
 5 17 -1 -2.9 3.3
 -5 -17 1 7.7 5.2
 5 17 0 37.5 6.1
 5 17 0 46.5 8.3
 -5 17 0 31.2 9.4
 -5 -17 0 40.7 10.2
 5 -17 0 53.39 7.1
 5 17 1 35.6 7.4
 -5 17 -1 43.1 11.5
 5 17 1 37.9 6.1
 -5 17 -1 39 4.8
 5 -17 1 52.89 8.1
 -5 -17 -1 56.49 11.4
 -5 17 -2 2.2 8.7
 5 17 2 8.1 3
 -5 -17 -2 -0.8 5.4
 -5 17 -3 15.3 4.4
 -5 17 -3 18.1 10.7
 5 -17 3 15.6 2.6
 -5 -17 -3 7 6.8
 -5 17 -4 103.39 21.7
 -5 17 -4 132.19 13.1
 -5 -17 -4 125.49 18.1
 5 -17 4 114.49 11.1
 -5 17 -5 0.1 4.9
 -5 17 -5 -9.8 9.4
 -5 -17 -5 2.2 6.4
 5 -17 5 5.2 4.2
 -5 17 -6 28.3 13.8
 -5 17 -6 15 6.5
 -5 -17 -6 41.4 10.1
 -5 17 -7 85.39 21.8
 -5 17 -7 75.29 12.7
 -5 -17 -7 83.89 13.5
 -5 17 -8 73.69 22.3
 -5 17 -8 35.5 10.1
 -5 -17 -8 60.09 12.3
 -5 17 -9 5.6 16.2
 -5 17 -9 22.3 8.8
 -5 -17 -9 1.9 8.8
 -5 17 -10 -17.5 18.6
 5 18 -13 15.1 16.4
 5 18 -13 30.3 19.5
 5 18 -12 0.7 9
 5 18 -12 14.8 14.7
 5 18 -11 -2.2 11.4
 5 18 -11 8.8 9.3
 5 18 -10 10.3 11.1
 5 18 -10 8.6 9.1
 -5 18 9 16.2 8.4
 5 18 -9 39.9 10.9
 5 18 -9 33.6 12.5
 -5 18 8 7 6.3
 5 18 -8 22 10.1
 -5 18 7 9.3 3.8
 -5 18 7 12.6 6
 5 18 -7 9.7 7.5
 5 18 -6 14.3 8.7
 -5 18 6 4.7 5.6
 -5 18 6 5.2 5.3
 5 18 -6 6.2 5.6
 -5 18 6 1.9 3.4
 -5 18 5 228.38 21.5
 5 18 -5 241.98 26.1
 -5 18 5 230.28 21.7
 5 18 -5 242.38 24
 5 18 -4 98.09 16.7
 -5 18 4 160.48 11.6
 5 18 -4 109.99 15.1
 -5 18 4 130.99 13.5
 -5 18 4 129.89 15
 5 18 -3 19.7 5.4
 -5 18 3 17.8 6.3
 5 18 -3 16.1 7
 -5 18 3 13.4 2.7
 -5 18 3 8.3 4
 5 18 -2 20.3 6.7
 -5 18 2 -0.5 5.5
 -5 18 2 8.1 3.1
 5 18 -2 15.8 5.2
 -5 18 2 13.6 2.8
 -5 -18 2 10.2 6.6
 5 18 -1 68.99 8.8
 5 18 -1 68.39 11.5
 -5 18 1 63.79 12.7
 -5 -18 1 63.19 12.7
 -5 18 0 8.3 7.5
 5 18 0 1.8 2.6
 5 18 0 0.2 4
 -5 -18 0 8.5 6.7
 -5 18 -1 14.3 8.9
 5 18 1 8.5 3
 -5 18 -1 12.2 2.7
 5 18 1 6.8 4.4
 5 -18 1 14 5.8
 -5 -18 -1 11 6.3
 5 18 2 86.59 9.1
 -5 18 -2 86.19 18.3
 -5 18 -2 72.69 9.4
 -5 -18 -2 89.09 14.7
 -5 18 -3 32.6 5.7
 -5 18 -3 36.9 13.2
 5 18 3 40.8 6.4
 -5 -18 -3 29.6 9.5
 -5 18 -4 84.19 10.8
 -5 -18 -4 68.69 13.3
 5 -18 4 98.79 8.7
 -5 18 -5 5.7 10.9
 -5 18 -5 -3.9 4.9
 5 -18 5 -4.4 4.1
 -5 -18 -5 2 6.8
 -5 18 -6 10.9 11.3
 -5 18 -6 13.3 6.2
 -5 -18 -6 13.6 7.9
 -5 18 -7 24.8 7.6
 -5 18 -7 34 16.3
 -5 -18 -7 23.3 8.8
 -5 18 -8 -10.6 7.3
 -5 18 -8 -7.7 14.2
 -5 -18 -8 -7 7.8
 -5 18 -9 12.1 9.4
 -5 -18 -9 3.6 8.1
 5 19 -12 3.7 13.9
 5 19 -12 -14.6 9.8
 5 19 -11 41.9 14.2
 5 19 -11 27.2 11.9
 5 19 -10 1.8 8
 5 19 -10 6.7 10.5
 5 19 -9 4.8 10.4
 5 19 -9 1.4 7.3
 -5 19 8 48.1 10.6
 5 19 -8 22.2 9.6
 -5 19 8 48.4 7.3
 5 19 -8 60.39 15.8
 -5 19 7 20.9 5.2
 -5 19 7 9.3 10.9
 5 19 -7 12.8 7.4
 5 19 -7 20.2 9.7
 5 19 -6 9 6.6
 -5 19 6 7.1 4.5
 -5 19 6 -6.3 5.8
 5 19 -6 5.2 6.3
 5 19 -5 34.4 8.7
 5 19 -5 37.5 9.8
 -5 19 5 35.2 7.2
 -5 19 4 -3.3 4.1
 5 19 -4 4.4 6.4
 5 19 -4 1.3 4.7
 -5 19 4 -2.3 4.5
 -5 19 4 -0.8 1.7
 -5 19 3 344.27 31.1
 5 19 -3 394.46 36.6
 -5 19 3 416.96 30.3
 -5 19 3 405.96 35.3
 5 19 -3 354.26 33.5
 -5 19 2 -11.4 5.1
 5 19 -2 -5.5 3.1
 5 19 -2 -10.6 3.8
 -5 19 2 -8.4 2.7
 -5 19 1 0.6 6.3
 5 19 -1 0.5 3
 5 19 -1 4.5 5
 -5 -19 1 7.3 6.3
 5 19 0 65.89 8
 5 19 0 52.99 10
 -5 19 0 67.09 13.9
 -5 -19 0 66.39 12.7
 5 19 1 122.99 12.7
 -5 19 -1 125.19 11.2
 -5 19 -1 172.38 23.7
 5 19 1 126.59 15
 -5 -19 -1 147.19 18.3
 -5 19 -2 1.3 7.9
 5 19 2 -4.6 3.6
 5 19 2 0.4 2.3
 -5 19 -2 3.6 3.2
 -5 -19 -2 -0.1 5.8
 5 19 3 49.3 8.4
 -5 19 -3 69.29 17.5
 -5 19 -3 51.29 7.3
 -5 -19 -3 78.79 13.4
 -5 19 -4 9.2 4.8
 -5 19 -4 19 12.2
 5 -19 4 11.4 3
 -5 -19 -4 11.3 7.2
 -5 19 -5 45.4 16.5
 -5 19 -5 40.4 8.1
 5 -19 5 44.6 6.2
 -5 -19 -5 45.9 10.6
 -5 19 -6 -0.3 6.3
 -5 19 -6 -28.5 11.7
 -5 -19 -6 -4.3 7.1
 -5 19 -7 -1.9 15
 -5 19 -7 16.6 7.4
 -5 -19 -7 -2 7.8
 -5 19 -8 74.99 21.2
 -5 19 -8 49.9 11.3
 -5 -19 -8 34.2 10.6
 -5 19 -9 5.2 10.1
 -5 19 -9 27.4 19.1
 5 20 -12 14.3 14.9
 5 20 -12 7.1 10.8
 5 20 -11 19.2 14
 5 20 -11 5.6 10.1
 5 20 -10 29.1 11.5
 5 20 -10 -0.4 12.9
 -5 20 9 7.8 4.2
 5 20 -9 15.3 8.9
 5 20 -9 3.3 11.9
 5 20 -8 -3.6 7.7
 -5 20 8 4.1 4.1
 5 20 -8 -3.4 9.6
 5 20 -7 5.7 7.1
 5 20 -7 6.6 8
 -5 20 7 2 4.2
 5 20 -6 10.3 6.3
 -5 20 6 -1.4 4.5
 -5 20 6 16.1 7.2
 5 20 -6 13.5 9.5
 -5 20 5 8.4 2.4
 5 20 -5 16.7 8.1
 -5 20 5 16.9 6.6
 -5 20 5 2.3 5
 5 20 -5 4.3 5
 5 20 -4 126.29 16
 -5 20 4 117.29 13.9
 -5 20 4 149.19 16.6
 -5 20 4 146.29 11.8
 5 20 -4 107.09 20.4
 -5 20 3 126.89 16.9
 5 20 -3 134.69 21.4
 -5 20 3 140.69 11.9
 -5 20 3 146.69 13.4
 5 20 -3 110.49 15
 -5 20 2 13 6.3
 5 20 -2 0.5 4.5
 5 20 -2 -1.1 3.2
 -5 20 2 -3.1 3.1
 5 20 -1 30.1 6
 -5 20 1 34.4 10.4
 5 20 -1 34.9 8.8
 5 20 0 45.9 8.9
 5 20 0 40.4 6.9
 -5 20 0 11.6 10.2
 -5 -20 0 39.8 10.9
 5 20 1 5.4 3.2
 -5 20 -1 8.3 3.6
 -5 20 -1 18 10
 5 20 1 -0.4 4.4
 -5 -20 -1 3 6.5
 -5 20 -2 -2.7 8.9
 -5 20 -2 6.5 3.3
 5 20 2 5.7 5.7
 5 20 2 1 3
 -5 -20 -2 -0.8 6.1
 -5 20 -3 51.19 16
 -5 20 -3 37 7
 5 20 3 61.59 7.3
 -5 -20 -3 81.59 13.3
 -5 20 -4 31.6 6.8
 -5 20 -4 30.7 14.7
 5 20 4 45.3 6.9
 -5 -20 -4 35.8 10.3
 -5 20 -5 8.6 5.7
 -5 20 -5 10.1 14.5
 -5 -20 -5 -4.3 6.9
 -5 20 -6 17 12.9
 -5 20 -6 25.4 12.4
 -5 -20 -6 -7.1 7.6
 -5 20 -7 -0.8 15.2
 -5 20 -7 17.1 7.3
 -5 -20 -7 5.3 8.8
 -5 20 -8 -7.1 8.3
 5 21 -11 19.9 11.2
 5 21 -11 -5.1 13.9
 5 21 -10 4.8 9.4
 5 21 -10 6.7 13.4
 -5 21 9 11.4 5.3
 5 21 -9 4 11.1
 5 21 -9 5.6 8.6
 5 21 -8 36.8 13.7
 5 21 -8 33 10.9
 -5 21 8 20.4 6.4
 5 21 -7 10 7.8
 -5 21 7 -6.7 4.8
 5 21 -7 12.8 9.8
 5 21 -6 -9.7 6.9
 5 21 -6 5 7.1
 -5 21 6 11.9 5.6
 -5 21 5 9 2.7
 5 21 -5 9.7 5.7
 5 21 -5 5.8 7
 -5 21 5 18.2 6.5
 -5 21 5 9.1 6.4
 -5 21 4 -2.8 5.9
 -5 21 4 -6.4 4.9
 5 21 -4 4.3 7.1
 -5 21 4 1.7 2.4
 5 21 -4 1.8 4.5
 -5 21 3 14 4.9
 -5 21 3 12 7.4
 5 21 -3 11.3 5.4
 -5 21 3 9.2 3.3
 5 21 -3 19.8 7.6
 5 21 -2 12.9 6.8
 5 21 -2 28.5 6.3
 -5 21 2 30 9.4
 -5 21 2 28.7 4.2
 -5 21 2 35.4 5.4
 -5 21 1 13.1 8.6
 5 21 -1 6.1 3.9
 -5 21 1 13.9 5
 5 21 -1 4.9 5.4
 -5 21 0 7.4 9.2
 5 21 0 9.9 4.5
 5 21 0 7.5 5.4
 5 21 1 -2 4.5
 -5 21 -1 1 8.7
 -5 21 -2 21.7 4.8
 5 21 2 33.3 6
 5 21 2 32.6 8.4
 -5 -21 -2 38.7 10.4
 -5 21 -3 8.5 4.5
 5 21 3 14 4.4
 -5 21 -3 8.8 11.6
 5 21 3 3.8 4.6
 -5 -21 -3 17 8.2
 5 21 4 33.8 6
 -5 21 -4 23.5 5.8
 -5 21 -4 21.3 12.7
 -5 -21 -4 16.9 8.9
 -5 21 -5 18.3 14.3
 -5 21 -5 12.4 6.2
 -5 -21 -5 8.7 8.6
 -5 21 -6 -6 13.4
 -5 -21 -6 -4.5 8.1
 -5 21 -7 4.9 16.1
 -5 21 -7 6.4 7.3
 -5 21 -8 126.79 29.5
 -5 21 -8 133.89 18.2
 5 22 -11 2 15.4
 5 22 -11 -10.3 10.1
 -5 22 10 11.2 6.2
 5 22 -10 11.5 10.6
 5 22 -10 6 13
 5 22 -9 31.6 11.5
 -5 22 9 41.7 7.8
 5 22 -9 18.6 12.9
 5 22 -8 27.7 9.6
 5 22 -8 15.5 12.2
 -5 22 8 27 7.5
 -5 22 7 32.1 7.8
 5 22 -7 32.5 9.9
 5 22 -7 35.2 12.3
 -5 22 6 -8.9 5.9
 5 22 -6 2 7.1
 5 22 -6 0.1 8
 5 22 -5 4.4 8.2
 5 22 -5 1.8 5.6
 -5 22 5 -3.7 6.1
 -5 22 5 4.4 6.4
 -5 22 5 2 2.3
 5 22 -4 24.7 9.8
 -5 22 4 21.9 4.4
 5 22 -4 31.5 12.7
 -5 22 4 30.1 7.1
 -5 22 4 13.7 8.1
 5 22 -3 64.69 13.4
 -5 22 3 58.19 8
 -5 22 3 74.69 13.9
 -5 22 3 49.9 6.7
 5 22 -2 25.2 8.2
 5 22 -2 12.5 7.6
 -5 22 2 7.2 3.4
 -5 22 2 4.8 7.9
 -5 22 2 19.9 4.8
 -5 22 1 81.29 8.7
 5 22 -1 68.39 12.9
 -5 22 1 77.29 16
 5 22 0 2.2 3.3
 -5 22 0 -8.8 8.5
 5 22 0 5.4 5.7
 -5 22 -1 36.6 14
 5 22 1 44.8 9.7
 5 22 1 44 7.4
 5 22 2 6.8 4.1
 -5 22 -2 16.2 10.7
 -5 22 -2 20.8 4.3
 5 22 2 11.8 6.6
 -5 22 -3 119.19 24.3
 5 22 3 149.79 16.6
 5 22 3 141.19 13.9
 -5 22 -3 111.49 13
 5 22 4 2.2 3.3
 -5 22 -4 -9.4 11.8
 -5 22 -4 4.4 5
 -5 22 -5 19 6.7
 -5 22 -5 22.7 15.1
 5 22 5 11.7 5
 -5 22 -6 -7.1 14.6
 -5 22 -7 -0.4 8.7
 -5 22 -7 24.1 17.3
 5 23 -10 -3.7 8.8
 5 23 -10 -9.9 12.6
 5 23 -9 6.5 13
 -5 23 9 -4.4 6
 5 23 -9 -6.2 8.8
 5 23 -8 26.9 11
 -5 23 8 38.8 8
 5 23 -8 23.5 12.7
 -5 23 7 27.3 8
 5 23 -7 41.2 14
 5 23 -7 24 10.2
 5 23 -6 30.1 11.4
 -5 23 6 23.5 8.5
 5 23 -6 48.1 11.5
 -5 23 6 33.9 5.4
 -5 23 5 47.6 10.2
 5 23 -5 30.2 9.3
 5 23 -5 50.19 13
 -5 23 5 33.3 5.2
 -5 23 4 19.4 8.1
 -5 23 4 11.3 3.7
 5 23 -4 19.2 7.1
 5 23 -4 6.1 7
 5 23 -3 21.2 7
 5 23 -3 10.9 8.3
 -5 23 3 25 8.5
 -5 23 3 15.9 4.2
 -5 23 3 14.2 8.4
 5 23 -2 16.9 8.3
 5 23 -2 21.9 7.1
 -5 23 2 18 9.2
 -5 23 2 23.1 4.5
 -5 23 2 28.6 5.8
 5 23 -1 2.3 4.4
 -5 23 1 5.2 4
 -5 23 1 9.8 9
 5 23 -1 10.3 6.8
 5 23 0 20.1 8.3
 -5 23 0 13.7 12.1
 5 23 0 39.9 7.5
 -5 23 -1 -10.9 9.5
 5 23 1 -2.2 5.1
 5 23 1 -3.9 3.5
 5 23 2 52.29 11.1
 -5 23 -2 50.39 7.2
 -5 23 -2 51.59 16.2
 5 23 2 48.5 8.2
 5 23 3 10.8 6.5
 -5 23 -3 5.2 12.8
 -5 23 -3 6.5 4.7
 5 23 3 7.7 4.1
 -5 23 -4 8 12.8
 5 23 4 -3.8 3.7
 5 23 4 -1.1 4.8
 -5 23 -4 -1.7 5
 5 23 5 -5.6 3.6
 -5 23 -5 -6.2 13.9
 5 23 6 3.3 4
 5 24 -9 -8.8 10
 5 24 -9 3.8 13.4
 -5 24 9 3.9 7.2
 5 24 -8 1.4 9.3
 -5 24 8 7.9 7.5
 5 24 -8 19.9 12.8
 5 24 -7 34.4 10.9
 -5 24 7 27.7 8.8
 5 24 -7 17.6 12.6
 -5 24 7 27.3 4.8
 -5 24 6 11.4 3.4
 -5 24 6 -1.1 6.9
 5 24 -6 7.2 10.4
 5 24 -6 2.7 7.4
 5 24 -5 3.2 7.3
 -5 24 5 1.5 7.5
 5 24 -5 7.5 8.3
 -5 24 5 5.7 3.4
 -5 24 4 -7.2 7.5
 -5 24 4 -11.4 3.4
 5 24 -4 -3.7 6.1
 5 24 -4 -2.6 7.5
 5 24 -3 18.3 9.8
 -5 24 3 40.6 6
 -5 24 3 58.89 12.8
 5 24 -3 50.09 10.3
 -5 24 2 9.7 3.8
 -5 24 2 -3.3 8
 5 24 -2 1.2 7.3
 5 24 -2 7.7 5.5
 5 24 -1 14.7 7.6
 5 24 -1 13 5.7
 -5 24 1 4.4 10.1
 -5 24 0 6.6 10.6
 5 24 0 6.9 4.8
 5 24 0 -5.2 6.3
 -5 24 -1 11.1 11.9
 5 24 1 11.6 5.5
 5 24 1 14.8 7.4
 -5 24 -2 10.7 11.7
 5 24 2 -0.8 6.1
 5 24 2 -0.3 3.8
 5 24 3 2.8 4.3
 5 24 3 0.7 6
 -5 24 -3 10.7 11.7
 5 24 4 4.7 6.5
 -5 24 -4 9.9 14.1
 5 24 4 8.7 4.1
 -5 24 -5 36.9 17.7
 5 24 5 14.5 6.9
 5 24 5 38.2 7.2
 -5 24 -6 33 20
 5 25 -8 18.4 12.9
 -5 25 8 4.9 8.1
 5 25 -8 19 10
 5 25 -7 -16.4 8.9
 -5 25 7 7.5 7.9
 -5 25 7 5.9 3.5
 5 25 -6 14.3 8.9
 5 25 -6 4.6 10.7
 -5 25 6 0.1 8.2
 -5 25 6 11.4 4
 -5 25 5 4.2 4.1
 5 25 -5 -2.4 6.6
 -5 25 5 7.1 8.2
 5 25 -5 11 10.1
 -5 25 4 27.5 10.5
 5 25 -4 13.8 7.6
 -5 25 4 9.8 4.7
 5 25 -4 35.1 11
 -5 25 3 -0.3 3.9
 5 25 -3 -13 5.9
 5 25 -3 16.6 8.5
 -5 25 3 3.8 8.8
 5 25 -2 -14.4 5.1
 -5 25 2 -0.4 6
 5 25 -2 -5.3 7.2
 -5 25 1 4.7 10.3
 5 25 -1 13.1 6.3
 5 25 -1 10.5 7.4
 5 25 0 4.3 5
 5 25 0 5.9 7.5
 -5 25 0 11.7 11.5
 5 25 1 38.3 7.7
 5 25 1 38.1 10.2
 -5 25 -1 28 14.1
 -5 25 -2 20.6 13.3
 5 25 2 2.4 7.1
 5 25 2 16.3 5.5
 -5 25 -3 19.7 13.7
 5 25 3 12.9 5.5
 5 25 3 12.4 7.2
 5 25 4 17.7 7.7
 -5 25 -4 20 14.2
 5 25 5 5.6 6.8
 5 25 5 -6.3 4.5
 -5 25 -5 2.4 17.2
 -5 26 7 1.8 4.1
 5 26 -7 -0.4 10.1
 5 26 -7 -20.7 12.2
 -5 26 7 0.3 8.9
 5 26 -6 3.8 8.3
 -5 26 6 -9.6 8.7
 -5 26 6 -0.6 5.1
 5 26 -6 4.8 11.4
 5 26 -5 -2.7 7.5
 -5 26 5 2 8.7
 5 26 -5 14.3 11.9
 5 26 -4 0.1 9
 5 26 -4 5.5 7
 -5 26 4 14.1 10.5
 -5 26 3 -4.4 9.7
 5 26 -3 1.8 6.5
 5 26 -3 -5.8 7.9
 -5 26 2 8.1 11.5
 5 26 -2 3.9 8.3
 5 26 -2 18.6 7.5
 5 26 -1 5.2 5.4
 -5 26 1 -21.7 10
 5 26 -1 2.2 7.9
 5 26 0 6.2 7.9
 5 26 0 -0.7 5.2
 -5 26 0 22.9 13.3
 -5 26 -1 14.3 12.5
 5 26 1 -0.8 7.3
 5 26 1 -9 4.5
 5 26 2 13.4 5.4
 -5 26 -2 38.5 14.3
 5 26 2 16.8 8.5
 -5 26 -3 -29.5 13.1
 5 26 3 -0.9 4.5
 5 26 3 13 7.6
 5 26 4 -7.5 4.6
 -5 26 -4 -11.1 15.4
 5 26 4 -21.9 6.7
 -5 27 5 1 10.2
 5 27 -5 -1.5 10.6
 5 27 -5 -4 7.8
 -5 27 4 16 10.8
 5 27 -4 -6.2 9.3
 5 27 -4 -9.2 7.3
 -5 27 3 -3.2 10.1
 5 27 -3 -3.8 7
 5 27 -2 4.6 9.7
 5 27 -2 8.6 6.8
 -5 27 2 14.5 12.3
 -5 27 1 2 11.7
 5 27 -1 -18.3 5.9
 5 27 -1 7 9.4
 5 27 0 9.5 6
 -5 27 0 -11.9 12.5
 5 27 0 16.3 8.9
 5 27 1 -1.3 5.2
 -5 27 -1 -4.1 13.2
 5 27 1 -21.4 7.2
 5 27 2 3 12
 -5 27 -2 -3.8 15
 5 27 2 10.4 5.9
 5 28 -3 4.8 11.6
 5 28 -3 5 7.7
 -5 28 3 19.1 11.9
 5 28 -2 14 9.9
 -5 28 2 2.8 12.3
 5 28 -2 2.3 6.8
 5 28 -1 20.9 7.5
 -5 28 1 -33.1 11.5
 5 28 -1 -5.4 9.1
 6 0 -16 261.77 32.7
 6 0 -15 -24.6 9.1
 6 0 -14 1.3 9
 6 0 -13 1.6 8.6
 6 0 -12 -3.3 6.5
 6 0 -11 9.2 6.6
 -6 0 10 181.48 19.6
 6 0 -10 190.58 20.8
 6 0 -9 -0.8 4.4
 -6 0 9 1.6 3.4
 6 0 -8 383.66 39.8
 -6 0 8 468.55 36.7
 -6 0 8 438.96 36.6
 -6 0 7 3.1 2.9
 -6 0 7 -3 2.6
 6 0 -7 -3.6 3.1
 -6 0 7 3.4 3.8
 -6 0 6 368.06 27.9
 -6 0 6 329.07 28.6
 -6 0 6 345.07 28.9
 6 0 -6 293.17 28.9
 6 0 -5 -0.7 1.3
 -6 0 5 -1 2.7
 -6 0 5 -0.2 2.3
 6 0 -5 -0.1 1.5
 6 0 -5 0.6 2.6
 -6 0 5 0.5 1.5
 -6 0 4 695.03 55.29
 -6 0 4 694.63 53.29
 6 0 -4 658.33 53.89
 6 0 -3 -1.4 1
 -6 0 3 -1.6 2.6
 6 0 -3 1.3 2.8
 6 0 -3 -2.9 1.4
 -6 0 3 0.1 1.2
 6 0 -2 10.4 2.4
 -6 0 2 2.9 3.7
 6 0 -2 -4.6 3.4
 -6 0 2 7.8 1.8
 6 0 -1 0.3 0.9
 6 0 -1 7.4 4.2
 -6 0 1 -0.7 3.5
 -6 0 0 29.4 7.4
 6 0 0 11 5.9
 -6 0 -1 2.6 4.7
 6 0 1 2.4 5.3
 -6 0 -2 489.25 44
 6 0 2 448.86 42.4
 6 0 3 -6.4 2.9
 -6 0 -4 -6 6.4
 6 0 4 14.5 4.9
 -6 0 -5 1.6 7.3
 -6 0 -6 134.29 22.2
 -6 0 -7 -6.5 8.2
 -6 0 -8 683.63 65.49
 -6 0 -9 1.5 11.7
 -6 0 -10 12.6 13.1
 -6 0 -11 7.3 14.5
 -6 0 -12 11.7 16.5
 6 1 -16 -12.9 10.3
 6 -1 -16 8.9 10.4
 6 1 -15 30.8 11.9
 6 -1 -15 37.9 13.5
 6 1 -14 -4.8 7.4
 6 -1 -14 10.6 9.6
 6 1 -13 35.3 11.4
 6 -1 -13 52.59 13.4
 6 1 -12 2.9 6.6
 6 -1 -12 4.4 7.2
 6 1 -11 286.97 28.9
 -6 1 11 297.17 29.4
 6 -1 -11 247.88 28.3
 6 1 -10 61.79 12.2
 -6 1 10 72.99 11
 6 -1 -10 36.8 9.9
 -6 -1 10 80.39 11.7
 -6 1 9 61.19 9.9
 -6 1 9 75.29 9.1
 6 1 -9 50.59 10.8
 6 -1 -9 63.29 11.1
 -6 -1 9 70.99 10.9
 -6 -1 9 75.99 10.6
 6 1 -8 259.47 26.2
 -6 1 8 293.87 24.2
 -6 1 8 260.67 24.1
 -6 -1 8 276.97 24.8
 -6 -1 8 275.57 24.7
 -6 1 7 305.57 24.7
 -6 1 7 258.37 25.4
 6 1 -7 253.37 25.7
 -6 1 7 277.27 24.2
 6 -1 -7 292.37 26.2
 -6 -1 7 307.07 25.5
 -6 -1 7 266.17 25.6
 -6 -1 7 305.67 25
 -6 1 6 54.59 7.8
 6 1 -6 72.79 10.5
 -6 1 6 65.99 7.4
 6 1 -6 71.69 7.5
 6 1 -6 71.59 7.2
 -6 -1 6 65.09 9.7
 6 -1 -6 75.79 9.2
 -6 -1 6 64.99 9.2
 -6 -1 6 66.49 7.9
 -6 1 5 36.2 6
 -6 1 5 29.5 4.1
 -6 1 5 29.9 5.3
 6 1 -5 29.9 6.4
 6 1 -5 15 4.8
 -6 -1 5 29.4 5.4
 6 -1 -5 29.1 5.8
 -6 -1 5 20.9 4.1
 -6 -1 5 20 5
 -6 1 4 242.48 22
 6 1 -4 241.88 21.7
 6 1 -4 252.17 21.3
 6 1 -4 241.68 20.3
 -6 1 4 254.37 20.4
 6 -1 -4 244.58 19.3
 -6 -1 4 214.48 22
 6 -1 -4 228.28 20.9
 6 -1 -4 249.28 19.6
 -6 -1 4 259.07 20.6
 6 1 -3 25 4.8
 6 1 -3 40.7 7.4
 -6 1 3 29.9 7.1
 6 1 -3 31.5 4.7
 -6 1 3 35.8 4.1
 -6 -1 3 34.3 7.4
 6 -1 -3 35.5 5.3
 -6 -1 3 44.3 4.5
 6 -1 -3 49.6 6.1
 6 -1 -3 35.9 4.3
 -6 1 2 37.2 8.2
 -6 1 2 51.69 4.5
 6 1 -2 31.9 5.1
 6 1 -2 40.7 8
 -6 -1 2 36 8
 6 -1 -2 39.5 4.8
 -6 -1 2 52.69 4.7
 6 -1 -2 42.8 7.4
 6 1 -1 0.1 3.9
 -6 1 1 4.4 4.6
 6 1 -1 1.8 1.1
 6 -1 -1 2.9 1.3
 6 -1 -1 0.9 3.2
 -6 -1 1 -0.8 3.6
 -6 1 0 122.19 15.4
 6 1 0 105.79 13.9
 6 -1 0 98.39 13.5
 -6 -1 0 149.79 15.9
 6 1 1 362.36 35.3
 -6 1 -1 428.96 37.3
 -6 -1 -1 369.76 36.2
 6 1 2 5.6 6.5
 -6 1 -2 11.3 6.3
 6 -1 2 5.7 6
 -6 -1 -2 6.4 6.6
 6 -1 3 155.48 15.4
 -6 1 -4 0 5.5
 -6 -1 -4 15.7 8
 6 -1 4 8.9 4.4
 -6 1 -5 9.3 8.6
 -6 -1 -5 7.5 7.6
 -6 1 -6 70.59 17.2
 -6 -1 -6 56.89 14.3
 -6 1 -7 21.4 12.3
 -6 -1 -7 43.2 13.6
 -6 1 -8 35.9 13.5
 -6 -1 -8 25.1 12.2
 -6 1 -9 -6.7 11.7
 -6 -1 -9 3.9 10.7
 -6 1 -10 20.2 14.3
 -6 -1 -10 25.8 13.8
 -6 1 -11 39.7 17.8
 -6 -1 -11 35 16.9
 -6 1 -12 7.2 16.4
 -6 -1 -12 -7.4 15.3
 6 2 -16 16.9 12.7
 6 -2 -16 16 12.2
 6 2 -15 26.8 11.8
 6 -2 -15 37.8 12.6
 6 2 -14 20 10.3
 6 -2 -14 29.5 10.8
 6 2 -13 2.1 8.9
 6 -2 -13 33.9 11.6
 6 2 -12 26.2 9.3
 6 -2 -12 12.9 7.7
 6 2 -11 12.9 6.8
 -6 2 11 7.2 7.1
 6 -2 -11 3 6
 -6 2 10 13.9 6.7
 6 2 -10 18.7 6.9
 6 -2 -10 2.6 5.6
 6 2 -9 -0.2 2.7
 -6 2 9 9 4.3
 -6 2 9 2.7 2.9
 6 2 -9 -5 2.7
 6 2 -9 5.1 4.6
 -6 -2 9 1 4.7
 -6 -2 9 -2 3.7
 6 -2 -9 3.2 4.2
 6 2 -8 2.7 4.3
 -6 2 8 3.8 2.8
 -6 2 8 11.7 4.1
 6 2 -8 7.5 5
 -6 -2 8 4.8 4.3
 -6 -2 8 9.9 4.3
 6 -2 -8 5.2 4.4
 6 2 -7 57.69 8
 6 2 -7 62.69 10.5
 -6 2 7 67.99 10.2
 6 2 -7 61.69 8.4
 -6 2 7 72.59 9.6
 -6 2 7 64.69 7.5
 -6 -2 7 57.49 9.4
 -6 -2 7 67.29 8.7
 6 -2 -7 59.69 9.9
 6 2 -6 62.29 8.6
 -6 2 6 75.59 10
 6 2 -6 64.29 10.1
 6 2 -6 74.29 8.1
 -6 2 6 62.79 8.4
 -6 2 6 71.39 7.3
 -6 -2 6 90.49 8.9
 -6 -2 6 64.59 9.8
 -6 -2 6 59.39 9.1
 6 -2 -6 80.09 9.4
 -6 2 5 115.19 10.8
 6 2 -5 113.99 10.5
 -6 2 5 103.89 9.2
 -6 2 5 89.49 12.2
 6 2 -5 88.09 11.2
 6 2 -5 97.39 11.1
 -6 -2 5 109.59 10.3
 6 -2 -5 100.39 11
 -6 -2 5 91.29 11.4
 6 2 -4 66.29 9.7
 6 2 -4 56.49 7
 6 2 -4 58.79 7.4
 -6 2 4 62.39 6.9
 -6 2 4 65.49 9.8
 -6 -2 4 69.59 7.2
 -6 -2 4 73.79 9.2
 6 -2 -4 62.69 7.3
 -6 2 3 117.49 12.5
 6 2 -3 102.59 9.9
 -6 2 3 105.49 9.3
 6 2 -3 101.49 10.2
 6 2 -3 102.39 12.4
 6 -2 -3 106.59 10.1
 6 -2 -3 110.79 10
 -6 -2 3 101.69 12.2
 -6 -2 3 109.69 9.6
 6 -2 -3 101.59 9
 6 2 -2 968.6 82.69
 6 2 -2 945.81 79.59
 -6 2 2 1084.29 83.29
 -6 2 2 1185.78 78.89
 -6 -2 2 931.91 82.89
 -6 -2 2 1196.68 79.39
 6 -2 -2 934.91 79.29
 6 -2 -2 1023.7 81.19
 6 2 -1 350.66 27.3
 6 2 -1 359.86 31.8
 -6 2 1 342.47 31.8
 -6 -2 1 332.57 31.7
 6 -2 -1 355.86 27
 6 -2 -1 324.87 30.1
 6 2 0 9.7 4.8
 -6 2 0 5.6 4.9
 -6 -2 0 7.5 5.3
 6 -2 0 10.4 5
 -6 2 -1 35.8 8.7
 6 2 1 55.99 11.4
 6 -2 1 32.4 8.9
 -6 -2 -1 40.8 9.9
 -6 2 -2 323.77 30.3
 6 2 2 277.97 29.1
 -6 -2 -2 304.67 29.7
 6 -2 2 243.08 27.4
 6 -2 2 271.87 24
 6 -2 3 186.18 18.7
 -6 2 -4 1.4 6.3
 -6 -2 -4 -2.7 5.9
 6 -2 4 3.2 4.2
 -6 2 -5 3.5 9.1
 -6 -2 -5 -5 7.4
 -6 2 -6 11.3 9.9
 -6 -2 -6 -1.9 6.5
 -6 2 -7 67.69 17.3
 -6 -2 -7 84.39 18
 -6 2 -8 154.28 26.1
 -6 -2 -8 126.19 22.6
 -6 2 -9 84.39 23.5
 -6 -2 -9 88.99 19.8
 -6 2 -10 -2.2 13.2
 -6 2 -11 61.69 19.9
 -6 -2 -11 16.5 15.2
 -6 2 -12 49.1 21.2
 -6 -2 -12 50.19 19
 6 -3 -16 63.29 16.7
 6 3 -15 -6.6 9
 6 -3 -15 -7.1 9.3
 6 3 -14 6.2 8.7
 6 -3 -14 5.4 7.8
 6 3 -13 40.7 11.7
 6 -3 -13 43.1 12.8
 6 3 -12 -2.4 6.4
 6 -3 -12 1.4 6.2
 6 3 -11 5.8 4.8
 -6 3 11 7.1 6
 6 3 -11 3.5 6.2
 6 -3 -11 6.9 5.8
 -6 3 10 91.79 12.6
 6 3 -10 106.59 11.4
 6 3 -10 74.49 14.5
 6 3 -10 104.89 11.9
 6 -3 -10 86.79 14.5
 6 3 -9 26.3 6.2
 -6 3 9 31.4 6.3
 6 3 -9 29.8 6.7
 -6 3 9 33.8 5.8
 6 3 -9 25.6 7.5
 -6 -3 9 49.6 13.4
 6 -3 -9 29.2 8.4
 -6 -3 9 22.8 6.6
 6 3 -8 47.3 9.6
 -6 3 8 45.9 8.5
 6 3 -8 42.4 7.7
 6 3 -8 54.59 8
 -6 3 8 44.5 6.9
 -6 -3 8 48.8 8.9
 6 -3 -8 42.5 8.5
 -6 -3 8 33.9 7.7
 -6 3 7 5.1 2.8
 -6 3 7 -1.6 4.2
 -6 3 7 6.8 2.6
 6 3 -7 8.2 4.5
 6 3 -7 9.5 4.3
 6 3 -7 8 3.5
 -6 -3 7 6.6 3.9
 -6 -3 7 5.3 3.9
 6 -3 -7 5.9 3.9
 -6 3 6 10.9 2.4
 -6 3 6 1.8 2.3
 6 3 -6 8.9 4.1
 6 3 -6 4.8 4.1
 6 3 -6 8.2 3.3
 -6 3 6 -0.8 3.1
 6 -3 -6 4.9 3.2
 -6 -3 6 2.3 2.9
 -6 -3 6 0.9 3.1
 -6 -3 6 1.9 2.8
 -6 3 5 5.7 2.9
 6 3 -5 4.5 2.8
 -6 3 5 4 2.6
 -6 3 5 5.5 1.5
 6 3 -5 1.2 2.4
 6 3 -5 0.7 3.6
 -6 -3 5 -2.2 1.9
 6 -3 -5 5.8 2.9
 -6 -3 5 5.5 3.3
 -6 -3 5 2.5 2.5
 -6 3 4 879.61 68.39
 6 3 -4 859.31 69.49
 6 3 -4 833.02 70.69
 6 3 -4 886.51 69.19
 -6 3 4 957.8 70.99
 -6 -3 4 865.11 71.09
 6 -3 -4 874.91 69.09
 -6 -3 4 939.11 68.89
 6 3 -3 268.57 23.5
 -6 3 3 303.77 22.6
 6 3 -3 273.27 26
 6 3 -3 271.67 23.8
 -6 3 3 316.37 25.9
 -6 -3 3 283.57 26.2
 6 -3 -3 263.17 21.9
 -6 -3 3 330.07 23.3
 6 -3 -3 281.17 23.3
 6 -3 -3 270.37 22.3
 -6 3 2 143.69 16.1
 6 3 -2 148.19 13.2
 6 3 -2 138.29 16.4
 6 -3 -2 145.49 14.2
 -6 -3 2 130.79 15.9
 -6 -3 2 181.78 13.1
 6 -3 -2 148.79 12.8
 6 3 -1 76.29 12.8
 -6 3 1 110.79 13.2
 6 3 -1 99.89 8.7
 6 -3 -1 97.29 11.3
 6 -3 -1 92.69 8.1
 -6 -3 1 96.29 14.3
 -6 3 0 439.46 41.8
 6 -3 0 452.55 40.4
 -6 -3 0 539.05 43
 -6 3 -1 112.49 16.5
 6 3 1 59.89 12.7
 6 -3 1 113.19 13.2
 -6 -3 -1 80.59 13.7
 -6 3 -2 522.75 48.4
 6 3 2 628.24 49
 -6 -3 -2 530.25 47.8
 6 -3 2 476.45 46
 6 -3 2 510.15 42.4
 -6 3 -3 26.7 10.9
 6 -3 3 27.2 5.5
 -6 3 -4 125.89 21.1
 6 -3 4 113.39 13.2
 -6 -3 -4 109.49 18.3
 -6 3 -5 16.3 9.3
 -6 -3 -5 0.2 6.7
 -6 3 -6 11.2 9.7
 -6 -3 -6 28.7 11.1
 -6 3 -7 55.49 16.6
 -6 -3 -7 65.09 15.6
 -6 3 -8 32.2 13.4
 -6 -3 -8 27.6 12.3
 -6 3 -9 11.4 15.2
 -6 -3 -9 5.9 10.4
 -6 3 -10 -4.9 12.9
 -6 -3 -10 -11 11.7
 -6 3 -11 -14.8 15.2
 -6 -3 -11 -8.9 12.7
 -6 3 -12 7.8 17.1
 -6 -3 -12 -11 14
 6 -4 -16 36.9 13
 6 4 -15 20.9 11.5
 6 -4 -15 15.6 11
 6 4 -14 -7.5 8.8
 6 -4 -14 6.2 8.8
 6 4 -13 433.46 36
 6 4 -13 419.16 42.6
 6 -4 -13 454.15 42.5
 6 4 -12 14.9 6.7
 -6 4 12 31.4 9.3
 6 4 -12 14.4 6
 6 4 -12 16.5 8.2
 6 -4 -12 20.4 9
 6 4 -11 14.8 5.6
 6 4 -11 4.5 5.5
 -6 4 11 9.7 7.4
 6 4 -11 1.2 6.3
 6 -4 -11 9.5 6.3
 6 4 -10 190.98 22.7
 -6 4 10 212.08 20.8
 6 4 -10 213.08 21.3
 6 4 -10 226.98 21
 6 -4 -10 218.38 23.1
 -6 4 9 281.37 24.5
 6 4 -9 267.17 25.9
 -6 4 9 268.67 23.5
 6 4 -9 296.87 25.8
 6 4 -9 278.47 27.9
 6 -4 -9 281.97 27.2
 -6 -4 9 300.17 27
 6 4 -8 66.79 9.9
 -6 4 8 58.49 7.4
 6 4 -8 69.49 10
 -6 4 8 63.69 6.9
 6 4 -8 57.59 10.7
 -6 -4 8 50.29 9.1
 6 -4 -8 51.39 9.8
 -6 -4 8 44.2 9
 -6 4 7 33.2 4.9
 6 4 -7 31.4 6.9
 -6 4 7 30.2 7.4
 6 4 -7 44.2 8.1
 -6 4 7 44.4 7.4
 6 -4 -7 37 7.4
 -6 -4 7 44.7 8.2
 -6 -4 7 51.69 7.9
 -6 4 6 49.2 4.9
 -6 4 6 41.4 7.2
 -6 4 6 44.6 5.6
 6 4 -6 30.4 7
 6 4 -6 62.39 8.6
 6 4 -6 57.39 9
 -6 -4 6 56.89 8.1
 6 -4 -6 46.8 7.9
 -6 -4 6 50.09 8.8
 -6 -4 6 44.5 7.5
 -6 4 5 -4.6 2
 6 4 -5 -3.2 3.2
 6 4 -5 2.4 2.7
 -6 4 5 -3.2 2.1
 6 4 -5 -3.5 2
 6 -4 -5 -0.2 2.4
 -6 -4 5 -4.1 2.1
 -6 -4 5 3 2.5
 -6 -4 5 0.4 2.8
 -6 4 4 120.59 12.3
 6 4 -4 117.39 12.4
 6 4 -4 123.99 12.3
 -6 4 4 131.79 11.4
 6 4 -4 137.09 14.5
 -6 -4 4 124.89 11.6
 -6 -4 4 94.09 13.2
 6 -4 -4 135.29 12
 6 4 -3 10.9 3.6
 6 4 -3 18.8 4
 -6 4 3 25.2 5.6
 6 4 -3 19.3 5.7
 -6 4 3 21 2.9
 -6 -4 3 21.7 3.4
 -6 -4 3 14.7 5.4
 6 -4 -3 13.7 3.2
 -6 4 2 575.84 44.9
 6 4 -2 541.85 45.5
 6 4 -2 523.75 41.8
 6 -4 -2 524.05 42.1
 -6 -4 2 505.35 45
 6 -4 -2 520.35 41.4
 6 4 -1 933.31 68.49
 -6 4 1 937.51 72.99
 6 4 -1 888.51 73.19
 6 -4 -1 895.11 70.69
 -6 -4 1 926.21 73.09
 6 -4 -1 805.12 67.69
 6 4 0 15.2 2.7
 6 4 0 8.3 5.4
 -6 4 0 10.5 6
 6 -4 0 4.1 4.2
 -6 -4 0 9.1 5.2
 6 4 1 -0.9 4.6
 -6 4 -1 -3.5 4.4
 -6 -4 -1 -3 4.4
 6 -4 1 11.4 5.4
 6 -4 1 2.8 2.1
 -6 4 -2 9.4 6.9
 6 -4 2 2.1 2.6
 6 -4 2 0.9 5.7
 -6 -4 -2 4 5.8
 -6 4 -3 12.7 8.3
 6 -4 3 11.5 4.4
 -6 -4 -3 6.4 5.7
 -6 4 -4 81.39 16.3
 6 -4 4 63.29 10.1
 -6 -4 -4 63.19 13.4
 -6 4 -5 180.68 27.7
 -6 -4 -5 192.18 23.9
 -6 4 -6 29.8 12.9
 -6 -4 -6 22.4 10.3
 -6 4 -7 75.29 18.3
 -6 -4 -7 72.99 15.8
 -6 4 -8 33.6 14.9
 -6 -4 -8 18.7 10.9
 -6 4 -9 17 13.5
 -6 -4 -9 3.9 10.5
 -6 4 -10 -0.6 14.1
 -6 -4 -10 4.4 11.1
 -6 4 -11 14.7 15.5
 -6 -4 -11 -3.8 12.9
 -6 4 -12 11.2 18.3
 -6 -4 -12 7.5 14.8
 6 5 -16 23.5 15.3
 6 -5 -16 15.5 12.3
 6 5 -15 -7 9
 6 -5 -15 2.2 9.2
 6 5 -14 1.6 6.9
 6 5 -14 5.3 9.4
 6 5 -14 6.4 6.8
 6 -5 -14 0.1 7.4
 6 5 -13 6.5 7
 6 5 -13 -6 6.7
 6 5 -13 -5.9 6.4
 6 -5 -13 2.3 8.3
 6 5 -12 50.19 10.7
 -6 5 12 58.79 11.4
 6 5 -12 55.79 10.1
 6 5 -12 41.5 13.1
 6 -5 -12 51.09 12.4
 6 5 -11 257.77 26.3
 6 5 -11 253.37 27.8
 6 5 -11 275.17 25.6
 -6 5 11 266.47 25.4
 6 -5 -11 278.57 28.1
 6 5 -10 40.2 10.3
 6 5 -10 33.1 8.5
 6 5 -10 39.5 8.6
 -6 5 10 32.2 7.4
 6 -5 -10 21.1 8.2
 -6 5 9 164.88 14.6
 6 5 -9 143.99 16.2
 6 5 -9 116.39 16.1
 6 5 -9 128.99 19.1
 6 -5 -9 159.08 17.3
 -6 5 8 10 3.3
 6 5 -8 17.2 5.7
 -6 5 8 10.4 2.8
 6 5 -8 17.9 6.3
 6 5 -8 12.6 5.3
 -6 -5 8 2.5 4
 6 -5 -8 8.6 4.8
 6 5 -7 15.6 5.7
 -6 5 7 35.4 6.7
 6 5 -7 19.3 6.2
 6 5 -7 20 6.2
 6 -5 -7 28.2 6.3
 -6 -5 7 25.7 6.3
 -6 -5 7 31.5 6.8
 6 5 -6 47.9 8.8
 -6 5 6 30.9 6.4
 6 5 -6 44.3 7.4
 6 5 -6 43.1 7.7
 -6 -5 6 40.5 7.9
 6 -5 -6 44.9 7.3
 -6 -5 6 34.8 6.6
 -6 5 5 62.19 6.5
 -6 5 5 69.09 5.7
 6 5 -5 62.39 8.4
 -6 5 5 62.09 7.6
 6 5 -5 62.89 10.3
 6 5 -5 60.49 9
 -6 -5 5 73.09 8.2
 -6 -5 5 70.09 7.9
 -6 -5 5 59.09 10
 6 -5 -5 59.79 7.8
 6 5 -4 8.5 5.2
 -6 5 4 9.9 2.6
 6 5 -4 15.3 4.4
 -6 5 4 6.6 3
 6 5 -4 5.4 2.8
 -6 -5 4 9 2.8
 -6 -5 4 9.7 4.8
 6 -5 -4 7.7 2.8
 6 5 -3 69.39 7.7
 -6 5 3 70.19 8.9
 6 5 -3 65.29 10.9
 -6 5 3 60.59 6.2
 6 5 -3 75.69 8.1
 -6 -5 3 67.09 11.2
 -6 -5 3 78.29 7.1
 6 5 -2 581.34 47.3
 -6 5 2 669.23 50.09
 6 5 -2 593.24 50.99
 6 5 -2 625.04 47.3
 6 -5 -2 557.04 46.2
 -6 -5 2 602.64 50.69
 6 5 -1 23.5 3.6
 6 5 -1 16.7 7.7
 -6 5 1 32.5 7.4
 -6 -5 1 30.7 7.4
 6 -5 -1 27 2.9
 6 -5 -1 24.7 5.3
 6 5 0 646.04 47.1
 -6 5 0 509.85 51.39
 6 5 0 554.64 52.09
 -6 -5 0 601.54 52.19
 6 -5 0 538.25 49.8
 6 -5 0 696.73 46.2
 6 5 1 90.89 15.9
 -6 5 -1 125.39 16.2
 6 -5 1 109.79 10.6
 -6 -5 -1 121.59 15.4
 6 -5 1 111.19 14
 -6 5 -2 168.18 21.1
 6 -5 2 168.78 16.2
 -6 -5 -2 213.08 21.7
 6 -5 2 183.18 19.7
 -6 5 -3 134.39 20.4
 6 -5 3 98.09 11
 -6 -5 -3 79.49 15.2
 -6 5 -4 302.47 30.4
 6 -5 4 207.48 21.4
 -6 -5 -4 229.18 26.6
 -6 5 -5 12 10
 -6 -5 -5 23.7 8.8
 6 -5 5 27.9 6.9
 -6 5 -6 94.79 21.3
 -6 -5 -6 123.79 20.3
 -6 5 -7 80.29 21.2
 -6 -5 -7 101.89 18.9
 -6 5 -8 6.5 12.4
 -6 -5 -8 8.8 10.2
 -6 5 -9 15.6 13.4
 -6 -5 -9 5.2 10.1
 -6 5 -10 6.1 16.6
 -6 -5 -10 -5.7 9.8
 -6 5 -11 6.9 15.4
 -6 -5 -11 2.3 12.1
 -6 5 -12 -4.8 17.1
 -6 -5 -12 17.3 14.5
 6 6 -16 33.4 13.7
 6 -6 -16 58.89 15.9
 6 6 -15 -10.8 10.6
 6 6 -15 29.3 9.6
 6 -6 -15 10.2 11.6
 6 6 -14 24.9 10.2
 6 6 -14 36.2 13
 6 -6 -14 46 13.9
 6 6 -13 17.8 9.3
 6 6 -13 14.9 8.5
 6 6 -13 14.1 9.4
 6 -6 -13 30.3 10.5
 -6 6 12 60.19 12.2
 6 6 -12 69.89 13.2
 6 -6 -12 76.99 14.5
 6 6 -11 0.3 5.8
 -6 6 11 12.8 6.1
 6 6 -11 0.6 5.3
 6 -6 -11 -4.6 6.5
 -6 6 10 189.48 16.5
 6 6 -10 147.19 18.3
 6 6 -10 101.09 17.9
 6 -6 -10 159.78 18.1
 6 6 -9 48.4 10.2
 -6 6 9 51.79 7.2
 6 6 -9 49.4 10.1
 -6 6 9 54.29 5.9
 -6 -6 9 40.3 9.5
 6 -6 -9 59.19 10.5
 6 6 -8 5.3 5.4
 6 6 -8 -1.7 4.2
 6 6 -8 3.6 4.8
 -6 -6 8 -2.9 4.2
 6 -6 -8 8.5 4.5
 6 6 -7 64.69 10.9
 6 6 -7 68.39 10.6
 6 6 -7 67.79 11
 -6 6 7 48.7 8.9
 6 -6 -7 58.09 9.2
 -6 -6 7 63.69 10.6
 6 6 -6 46.6 9.8
 6 6 -6 46.3 8.9
 6 6 -6 42.7 8.3
 -6 6 6 53.39 8
 -6 -6 6 49.8 9.5
 -6 -6 6 63.69 8.8
 6 -6 -6 59.19 8.7
 -6 6 5 18 2
 6 6 -5 11.4 4.5
 6 6 -5 13.2 5.7
 -6 6 5 19.3 2.8
 -6 6 5 12.9 3.9
 6 6 -5 26.4 6.1
 -6 -6 5 26 5.3
 6 -6 -5 17.7 4.1
 -6 -6 5 18.7 4.1
 -6 -6 5 11.8 5.2
 6 6 -4 37 9.1
 -6 6 4 56.69 5.9
 -6 6 4 55.99 6.5
 6 6 -4 45.9 7.4
 6 6 -4 40 7
 -6 -6 4 55.09 9.8
 6 -6 -4 45.6 5.9
 -6 -6 4 52.09 6.1
 -6 6 3 66.19 5.8
 6 6 -3 67.09 7.7
 -6 6 3 63.39 8.5
 6 6 -3 74.19 13.7
 6 6 -3 63.79 7.6
 -6 -6 3 57.09 10.2
 6 -6 -3 60.89 6.4
 -6 6 2 284.67 24.2
 6 6 -2 256.27 21.9
 6 6 -2 280.77 26
 6 6 -2 242.98 21.4
 -6 -6 2 244.78 24.9
 6 -6 -2 248.18 20.7
 6 -6 -2 262.07 20.4
 6 6 -1 123.29 10.9
 -6 6 1 106.79 14.1
 6 6 -1 126.79 16.1
 6 -6 -1 122.59 12.3
 -6 -6 1 107.59 14.2
 6 -6 -1 123.29 9.8
 -6 6 0 14 6
 6 6 0 2.3 5.7
 6 6 0 16.9 3
 6 -6 0 13.7 4.2
 6 -6 0 16.5 1.7
 -6 -6 0 11.2 5.7
 6 -6 0 6.8 2.2
 6 6 1 -8.7 5.8
 -6 6 -1 0.6 4.9
 6 -6 1 -1.5 1.8
 -6 -6 -1 0.4 4.1
 6 -6 1 0.4 4.1
 -6 6 -2 21.2 8.2
 -6 -6 -2 28.9 9.4
 6 -6 2 20.9 4.6
 6 -6 2 30.7 7.7
 -6 6 -3 -6.6 6.5
 -6 -6 -3 4.4 5.3
 6 -6 3 0.2 3.2
 -6 6 -4 34 12.7
 -6 -6 -4 36.1 10.5
 -6 6 -5 9.9 9.9
 -6 -6 -5 7.4 7.7
 6 -6 5 9.8 6.3
 -6 6 -6 8.3 9.7
 -6 -6 -6 18.3 8.9
 -6 6 -7 21.5 12.1
 -6 -6 -7 -16.1 6.5
 -6 6 -8 -3.6 12.7
 -6 -6 -8 -3.2 8.1
 -6 6 -9 -3.4 12.5
 -6 -6 -9 1.1 10.5
 -6 6 -10 10.6 16.1
 -6 -6 -10 -9 10.9
 -6 6 -11 14.5 17.4
 -6 -6 -11 -6.5 13.5
 -6 6 -12 16.7 19.7
 -6 -6 -12 5.2 13
 6 7 -16 51.59 15.4
 6 -7 -16 61.99 18
 6 7 -15 31.7 13.1
 6 7 -15 51.59 13.9
 6 -7 -15 64.69 16.2
 6 7 -14 2.1 8.3
 6 -7 -14 -14.4 7.8
 6 7 -13 8.1 9.3
 6 7 -13 -6.6 9.5
 6 -7 -13 3.1 7.7
 6 7 -12 0.2 5.9
 6 7 -12 0.6 8.4
 -6 7 12 -11.5 7.8
 6 -7 -12 8.3 6.7
 6 7 -11 220.08 24.9
 6 7 -11 204.98 25.1
 6 7 -11 224.88 24
 -6 7 11 193.18 21.1
 6 -7 -11 222.48 23.6
 6 7 -10 5.3 6.9
 6 7 -10 0.4 6.8
 -6 7 10 4.2 4.9
 6 7 -10 2.6 4.8
 6 -7 -10 4.7 5.2
 -6 7 9 -1.8 1.8
 6 7 -9 -14.9 5.4
 6 7 -9 1 4.4
 -6 7 9 9.4 3.3
 6 7 -9 3.4 5.8
 6 -7 -9 3.5 4.9
 6 7 -8 41.5 9.4
 6 7 -8 34 8.8
 6 7 -8 42.3 9.4
 -6 -7 8 71.99 11.7
 6 -7 -8 51.29 9.3
 6 7 -7 114.79 14.8
 -6 7 7 119.09 13.2
 6 7 -7 114.59 14.1
 6 7 -7 122.19 14.5
 6 -7 -7 100.69 12.8
 -6 -7 7 126.59 14.8
 6 7 -6 -5 2.9
 6 7 -6 1.8 4.7
 -6 7 6 0.7 3.3
 6 7 -6 -1.1 2.9
 6 -7 -6 0.5 2.7
 -6 -7 6 0 3.7
 6 7 -5 27.6 6.3
 6 7 -5 42.5 8.6
 -6 7 5 32.4 5.5
 6 7 -5 39.4 7.3
 6 -7 -5 25.6 5.3
 -6 -7 5 39.1 7
 -6 -7 5 43.4 8.8
 6 7 -4 11.9 6.2
 -6 7 4 17 4
 6 7 -4 23.2 5.1
 6 7 -4 13.8 4.2
 -6 7 4 32.2 4.1
 6 -7 -4 18.8 3.8
 -6 -7 4 18.6 4.1
 -6 -7 4 21.2 6.1
 -6 7 3 467.95 36.6
 6 7 -3 471.95 38.7
 6 7 -3 531.55 42.6
 6 7 -3 430.86 38.8
 -6 7 3 447.46 39
 -6 -7 3 510.25 42.1
 -6 -7 3 536.35 38
 6 -7 -3 450.25 36.9
 6 7 -2 187.98 17.9
 6 7 -2 216.38 21.8
 -6 7 2 221.68 20.2
 6 7 -2 200.78 17.6
 -6 -7 2 221.08 21.4
 6 -7 -2 199.08 16.4
 -6 7 1 175.98 19.6
 6 7 -1 194.28 16
 6 7 -1 174.98 20.2
 -6 -7 1 206.28 20.5
 6 -7 -1 182.18 17
 6 7 0 32.1 3.8
 -6 7 0 17.7 7
 6 7 0 25.8 8.1
 6 -7 0 28.3 2.6
 6 -7 0 31.7 6.4
 -6 -7 0 25.4 7.8
 6 -7 0 25.2 3.3
 -6 7 -1 279.67 28.8
 -6 -7 -1 299.77 28.2
 6 -7 1 268.07 22.5
 -6 7 -2 35.5 10.7
 6 -7 2 34.3 9.3
 6 -7 2 42.6 6.1
 -6 -7 -2 42.1 11.8
 -6 7 -3 -12.7 5.5
 -6 -7 -3 -0.6 4.8
 6 -7 3 4.2 3.6
 -6 7 -4 238.68 27.2
 -6 -7 -4 217.68 23.1
 6 -7 4 149.79 17.5
 -6 7 -5 21.3 10.9
 6 -7 5 7.2 5.6
 -6 -7 -5 14.2 7.8
 -6 7 -6 8 9.6
 -6 -7 -6 -3.2 6.9
 -6 7 -7 24.8 13
 -6 -7 -7 23.4 10.2
 -6 7 -8 11.9 14.8
 -6 -7 -8 0.3 8.4
 -6 7 -9 10.7 14.7
 -6 -7 -9 11 10.1
 -6 7 -10 2.1 15.5
 -6 -7 -10 57.39 14.8
 -6 7 -11 26.1 17.1
 -6 7 -12 38.1 20.3
 -6 -7 -12 23 15.6
 6 8 -16 5.7 11.6
 6 8 -15 8.4 10.4
 6 8 -15 12.3 12.2
 6 -8 -15 14.9 10.7
 6 8 -14 0.2 8.5
 6 8 -14 12.1 11.6
 6 -8 -14 7.3 10.6
 6 8 -13 17 10.2
 6 8 -13 22.5 11.3
 6 -8 -13 38.4 11.5
 6 8 -12 67.79 13.4
 6 8 -12 56.69 13.6
 6 -8 -12 50.49 11.8
 6 8 -11 5.4 6.9
 6 8 -11 10.9 7.6
 -6 8 11 -3.9 5.7
 6 -8 -11 0 5.3
 -6 8 10 22.2 5.9
 6 8 -10 16 8.2
 6 8 -10 11.3 7.3
 6 -8 -10 33.7 8.4
 6 8 -9 69.39 15
 6 8 -9 70.99 12.5
 6 8 -9 67.79 14.7
 6 -8 -9 98.49 13.8
 6 8 -8 66.09 12.2
 6 8 -8 52.39 11.1
 6 8 -8 53.59 10.5
 6 -8 -8 62.79 10.2
 -6 -8 8 69.19 12.3
 -6 8 7 93.69 11.2
 6 8 -7 85.19 13.6
 6 8 -7 67.79 12.7
 6 8 -7 79.69 13.1
 -6 -8 7 72.79 12.6
 6 -8 -7 107.69 11.5
 -6 8 6 451.05 35.6
 6 8 -6 398.46 36.7
 6 8 -6 387.86 37
 6 8 -6 422.66 38.4
 -6 -8 6 465.55 46.3
 6 -8 -6 447.96 35.7
 6 8 -5 47.5 8.6
 -6 8 5 54.59 6.7
 6 8 -5 46.1 9.4
 -6 8 5 46.3 4.5
 6 8 -5 66.99 14
 6 -8 -5 51.39 6.9
 -6 -8 5 33.2 8.2
 6 8 -4 141.39 16.4
 -6 8 4 122.09 11.4
 6 8 -4 131.59 13.7
 -6 8 4 132.59 12.1
 6 8 -4 109.49 12.8
 6 -8 -4 138.09 12.4
 -6 -8 4 131.29 15.2
 6 8 -3 -1.6 2.1
 6 8 -3 0.8 2.1
 -6 8 3 -2 2.6
 -6 8 3 0.9 0.9
 6 8 -3 0.1 4.7
 -6 -8 3 5.4 4
 -6 -8 3 -0.5 1.7
 6 -8 -3 -1.4 1.2
 6 8 -2 110.69 12.3
 6 8 -2 107.99 16.9
 -6 8 2 127.09 14.4
 6 8 -2 127.49 12.1
 -6 -8 2 121.19 15.6
 6 -8 -2 145.29 10.6
 -6 8 1 183.58 18.9
 6 8 -1 173.08 15
 6 8 -1 179.38 20.2
 -6 -8 1 161.68 18.9
 6 -8 -1 169.48 15.7
 6 8 0 128.09 11.1
 -6 8 0 123.29 16.3
 6 -8 0 128.69 13.6
 -6 -8 0 103.59 16.4
 -6 8 -1 103.99 16.9
 -6 8 -2 272.17 31
 -6 -8 -2 293.17 27.1
 6 -8 2 219.48 20.7
 6 -8 2 258.87 25.4
 -6 8 -3 74.39 15.3
 -6 -8 -3 74.69 13.3
 6 -8 3 57.09 8.3
 -6 8 -4 -7.7 7.5
 -6 -8 -4 9.1 6.8
 6 -8 4 -3.8 3.8
 -6 8 -5 361.16 37.4
 6 -8 5 255.57 26.5
 -6 -8 -5 313.97 31.2
 -6 8 -6 17.9 13.2
 -6 -8 -6 62.29 13.3
 -6 8 -7 39.8 15.7
 -6 -8 -7 38 11.5
 -6 8 -8 -18.3 11.4
 -6 -8 -8 -3 7.8
 -6 8 -9 10 13.2
 -6 -8 -9 8.5 10.3
 -6 8 -10 11.1 16
 -6 -8 -10 38.3 13.3
 -6 8 -11 31 17.8
 -6 -8 -11 14.1 12.7
 -6 8 -12 30.3 23.7
 -6 -8 -12 41.2 17.2
 6 9 -15 10.5 12.7
 6 9 -15 -3.2 8.9
 6 9 -14 -11 7.4
 6 9 -14 -3.3 11.1
 6 -9 -14 9.1 9.9
 6 9 -13 81.79 15.5
 6 9 -13 49.1 13.3
 -6 9 13 83.59 14.4
 6 -9 -13 82.79 15.6
 6 9 -12 3.1 8.8
 6 9 -12 0.1 6.7
 -6 9 12 -0.2 8.3
 6 -9 -12 -7.4 7.2
 6 9 -11 30.6 10.2
 -6 9 11 21.3 6.9
 6 9 -11 3.8 7.2
 6 -9 -11 6.4 6.7
 6 9 -10 27.2 9.3
 -6 9 10 22.2 5.6
 6 9 -10 7.6 6.8
 6 -9 -10 26.1 7.4
 6 9 -9 -5.6 4.9
 6 9 -9 10.6 5.7
 6 -9 -9 8.2 5.5
 6 9 -8 43.3 9.7
 6 9 -8 41.8 9.8
 -6 -9 8 46.6 10.1
 6 -9 -8 42.6 8.3
 6 9 -7 25.9 6.8
 6 9 -7 21.4 6.5
 -6 9 7 20.7 5.7
 6 -9 -7 22.8 5.9
 -6 -9 7 17 6.4
 6 9 -6 52.59 9
 -6 9 6 39.8 7.3
 6 9 -6 53.39 14
 -6 -9 6 49.3 10.2
 6 -9 -6 58.99 8.3
 -6 9 5 484.15 38.1
 -6 9 5 502.85 39.7
 6 9 -5 523.55 46.5
 6 9 -5 460.25 41.9
 6 9 -5 440.36 41.2
 6 -9 -5 542.55 40
 -6 -9 5 519.85 45.2
 -6 9 4 5.6 2.3
 6 9 -4 8.9 3.5
 -6 9 4 4 2.8
 6 9 -4 2.5 5
 -6 -9 4 9.9 5.7
 -6 9 3 43.1 3.9
 6 9 -3 47.2 11.3
 -6 9 3 38.3 7.1
 6 9 -3 46.1 7.5
 6 9 -3 41.3 6.6
 -6 -9 3 43.8 9.1
 6 9 -2 0 1.7
 6 9 -2 3.1 2.5
 -6 9 2 -0.1 3.2
 -6 -9 2 -4.6 3.1
 6 -9 -2 -0.2 0.8
 -6 9 1 38.6 9.2
 6 9 -1 46 5.6
 6 -9 -1 47.2 6.5
 -6 -9 1 42.8 9.7
 -6 9 0 28.7 8.2
 6 -9 0 28.1 6.2
 -6 9 -1 10.7 6.7
 6 -9 1 17.5 2.7
 6 -9 1 22.3 6.2
 -6 -9 -1 9.7 6.5
 -6 9 -2 80.29 15.5
 -6 -9 -2 113.19 16.6
 6 -9 2 99.29 14.5
 6 -9 2 85.29 9
 -6 9 -3 3 6.6
 -6 -9 -3 -1 4.8
 6 -9 3 -7.2 3
 -6 9 -4 22.2 10.6
 6 -9 4 22.4 5.6
 -6 -9 -4 19.8 8.5
 -6 9 -5 71.19 18.6
 6 -9 5 62.89 9.9
 -6 -9 -5 47.3 11.6
 -6 9 -6 197.88 32
 -6 -9 -6 234.48 26.4
 -6 9 -7 7.5 12
 -6 -9 -7 -3.6 7.5
 -6 9 -8 65.09 20.2
 -6 -9 -8 38.1 12.5
 -6 9 -9 22.3 17.3
 -6 -9 -9 24.5 12.4
 -6 9 -10 5 15.7
 -6 -9 -10 -13.3 9.9
 -6 9 -11 0 16.2
 -6 -9 -11 -17.2 11.9
 6 10 -15 -35.1 10.9
 6 10 -15 -13.4 13.7
 6 10 -14 9.8 9.3
 6 10 -14 6.3 12.2
 6 10 -13 -3.1 7.4
 6 10 -13 22.7 11.4
 6 10 -12 12 8.1
 -6 10 12 14.4 8
 6 10 -12 -8.1 8.4
 6 -10 -12 2.3 7.3
 6 10 -11 11.3 9.4
 -6 10 11 8.3 6.5
 6 -10 -11 14.5 8.1
 6 10 -10 4.5 6.3
 -6 10 10 9.3 4.4
 6 10 -10 5.1 7.6
 6 -10 -10 2 5.4
 6 10 -9 135.29 17.6
 6 10 -9 136.69 19.3
 6 -10 -9 134.69 16.2
 6 10 -8 132.39 17.6
 6 10 -8 136.49 17
 6 -10 -8 154.08 16
 -6 -10 8 121.99 18.5
 6 10 -7 98.59 15.3
 6 10 -7 86.79 13.4
 -6 10 7 87.99 12
 6 -10 -7 96.89 11.6
 -6 -10 7 87.49 14.7
 6 10 -6 534.65 44.5
 -6 10 6 492.05 41.4
 6 10 -6 463.15 43
 -6 -10 6 556.54 45.6
 -6 10 5 208.98 19.4
 -6 10 5 232.18 18.2
 6 10 -5 263.37 22
 6 10 -5 201.28 21.6
 -6 -10 5 212.08 23.1
 6 10 -4 0 2.9
 -6 10 4 -0.5 2
 6 10 -4 4.6 3
 -6 -10 4 -2.9 3
 6 10 -3 81.49 9.4
 -6 10 3 94.89 10.4
 6 10 -3 84.09 11
 -6 -10 3 67.79 12.3
 -6 10 2 153.98 17.2
 6 10 -2 174.08 16.2
 6 10 -2 159.98 15.2
 -6 -10 2 175.28 19
 6 10 -1 82.19 8.5
 -6 10 1 95.79 13.7
 -6 -10 1 71.29 13.2
 6 -10 -1 87.49 8.9
 6 10 0 7.6 2.4
 -6 10 0 13.2 7.1
 -6 -10 0 9 5.5
 6 -10 0 6.2 4
 -6 10 -1 6.3 6.1
 6 -10 1 3.7 4.4
 -6 -10 -1 10.6 6.2
 -6 10 -2 5.3 7.4
 -6 -10 -2 13.7 6.4
 6 -10 2 9.2 3
 6 -10 2 10.4 6.6
 -6 10 -3 80.19 16
 -6 -10 -3 102.99 16.1
 6 -10 3 84.79 9.7
 -6 10 -4 26.8 11.2
 6 -10 4 22.8 5.9
 -6 -10 -4 23.4 8.5
 -6 10 -5 11.5 8.9
 6 -10 5 0.2 4.7
 -6 -10 -5 -0.8 7
 -6 10 -6 56.79 17.3
 -6 -10 -6 60.19 13.7
 -6 10 -7 0.7 12
 -6 -10 -7 7.1 8
 -6 10 -8 -19.5 12.9
 -6 -10 -8 11.9 9.5
 -6 10 -9 182.88 32.2
 -6 -10 -9 180.08 25.7
 -6 10 -10 31.5 18
 -6 -10 -10 21.4 12.7
 -6 10 -11 -9.7 18.6
 -6 -10 -11 22.7 12.9
 6 11 -15 -3.9 19.3
 6 11 -15 -15.1 13.8
 6 11 -14 -2.7 8.4
 6 11 -14 -3.5 12
 6 11 -13 11.8 11
 6 11 -13 2.5 9.2
 6 11 -12 4 9.8
 -6 11 12 18.2 8.2
 6 11 -12 -11.9 6.4
 6 11 -11 5 6.8
 -6 11 11 13.9 6.6
 6 11 -11 -3.1 7.9
 6 11 -10 0.6 5.9
 -6 11 10 7.7 4.2
 6 11 -10 -8.9 6.6
 6 11 -9 22.5 8.6
 6 11 -9 22.8 8.1
 6 11 -8 15.1 7
 6 11 -8 9.9 5.9
 6 11 -7 -4.7 4.3
 -6 11 7 4.3 4.3
 6 11 -7 -9.8 3.7
 -6 -11 7 -5.8 4
 6 11 -6 6.9 5
 -6 11 6 2.9 1.1
 6 11 -6 8.5 4.6
 -6 11 6 4.2 4.1
 -6 -11 6 -2 4.5
 -6 11 5 58.89 6.1
 6 11 -5 46.5 9.9
 -6 11 5 52.39 7.3
 6 11 -5 53.89 9.1
 -6 -11 5 49.7 11.3
 6 11 -4 273.97 24.7
 -6 11 4 256.57 22.2
 6 11 -4 280.17 25.8
 -6 11 4 281.27 23.6
 -6 -11 4 297.47 27.9
 6 11 -3 17.3 4.6
 6 11 -3 17.1 4.9
 -6 11 3 25.9 6
 -6 -11 3 18.6 6.7
 6 11 -2 81.69 9.6
 6 11 -2 101.09 10.6
 -6 11 2 95.39 12.1
 -6 -11 2 88.49 14
 -6 11 1 10 6
 6 11 -1 11.8 3.6
 6 11 -1 21.9 4.1
 -6 -11 1 18.7 7.2
 6 -11 -1 18.3 3.8
 6 11 0 1.1 1.6
 -6 11 0 0.5 5.4
 -6 -11 0 6.1 4.9
 6 -11 0 -0.4 3.4
 -6 11 -1 102.19 23.8
 6 11 1 101.09 9.7
 -6 -11 -1 90.29 15.5
 6 -11 1 109.09 12.9
 -6 11 -2 11.8 7.8
 6 -11 2 -2.7 1.9
 -6 -11 -2 -11.6 3.9
 -6 11 -3 15.4 8.8
 -6 -11 -3 -5.4 5.5
 6 -11 3 -6 3.1
 -6 11 -4 4.5 7.7
 6 -11 4 -6.2 3.8
 -6 -11 -4 7.8 6.8
 -6 11 -5 113.99 21.9
 6 -11 5 111.19 13.6
 -6 -11 -5 132.59 19.6
 -6 11 -6 101.69 22.7
 -6 -11 -6 91.29 16.6
 -6 11 -7 15.5 13.8
 -6 -11 -7 -2.6 7.5
 -6 11 -8 164.28 28.5
 -6 -11 -8 105.29 19.8
 -6 11 -9 7.9 16.5
 -6 -11 -9 7.9 9.3
 -6 11 -10 -36.5 15.2
 -6 -11 -10 -0.7 10.3
 -6 11 -11 43.7 22.1
 -6 -11 -11 46.9 15.1
 6 12 -15 1.4 11.4
 6 12 -15 15.1 17.1
 6 12 -14 30.6 12.6
 6 12 -14 7.1 12.7
 6 12 -13 7.3 11.8
 6 12 -13 16 10.3
 6 12 -12 44 11.7
 -6 12 12 29.6 9.9
 6 12 -12 38.8 14
 -6 12 11 -3.7 6.2
 6 12 -11 -7.9 7.1
 6 12 -11 17.6 9.6
 -6 12 10 9.8 4.8
 6 12 -10 15.5 6.9
 6 12 -10 14.8 8.6
 6 12 -9 108.19 16.9
 6 12 -9 146.59 20.5
 6 12 -8 18.2 6.7
 6 12 -8 1.4 6
 -6 12 7 656.73 58.19
 6 12 -7 796.52 61.29
 6 12 -7 758.12 62.39
 -6 -12 7 707.53 61.99
 6 12 -6 185.18 20.5
 6 12 -6 193.58 21.2
 -6 12 6 177.38 18.3
 -6 12 6 207.88 16
 -6 -12 6 227.68 22.9
 -6 12 5 30.5 5.5
 6 12 -5 28.3 7.8
 6 12 -5 38.9 7.6
 -6 -12 5 31.7 8.6
 6 12 -4 6.8 4.2
 6 12 -4 9 4.4
 -6 12 4 13.4 3.7
 -6 12 4 5.4 2.6
 -6 -12 4 14.2 6.3
 6 12 -3 7 3.8
 6 12 -3 10.3 4
 -6 12 3 -1 3.8
 -6 -12 3 3.5 4.3
 6 12 -2 84.79 10
 6 12 -2 86.59 10.6
 -6 12 2 105.09 13.1
 -6 -12 2 122.79 14.9
 6 12 -1 59.29 9.4
 6 12 -1 68.79 7.7
 -6 12 1 78.99 12.7
 6 -12 -1 71.29 7.6
 -6 -12 1 76.89 13.3
 6 12 0 10.3 2.8
 -6 12 0 19.2 7.6
 6 -12 0 9 4.3
 -6 -12 0 -0.1 4.8
 -6 12 -1 107.79 17.4
 6 12 1 99.19 9.6
 6 -12 1 95.19 12.6
 -6 -12 -1 82.49 14.4
 -6 12 -2 202.18 24.4
 -6 -12 -2 188.08 21.6
 6 -12 2 176.58 15.3
 -6 12 -3 10.9 7.4
 6 -12 3 1.8 2.9
 -6 -12 -3 -0.3 5.6
 -6 12 -4 20.6 10.5
 -6 -12 -4 25.2 9.3
 6 -12 4 32.8 6.1
 -6 12 -5 13.2 9.3
 -6 -12 -5 16.3 7.8
 6 -12 5 18.2 5.8
 -6 12 -6 296.17 42.9
 -6 -12 -6 259.97 29.5
 -6 12 -7 102.99 21.9
 -6 -12 -7 106.09 18.1
 -6 12 -8 -7.4 13.5
 -6 -12 -8 -3 9.1
 -6 12 -9 16.2 14.1
 -6 -12 -9 -7.4 8.8
 -6 12 -10 -9.9 16.6
 -6 -12 -10 -12.1 10.1
 -6 12 -11 49.4 22.3
 -6 -12 -11 -7.9 11.7
 6 13 -15 28.9 13.8
 6 13 -15 16.6 18.6
 6 13 -14 -1.4 13.2
 6 13 -14 12.2 10.5
 6 13 -13 26.9 11.4
 6 13 -13 15.1 13.3
 6 13 -12 25 9.2
 6 13 -12 7.1 11.2
 6 13 -11 46.2 11.4
 -6 13 11 28.8 8.1
 6 13 -11 28.7 11.6
 -6 13 10 2.2 4.5
 6 13 -10 22.1 9.5
 6 13 -9 -0.2 5.5
 -6 13 9 3.9 2.7
 6 13 -9 0.7 7.6
 6 13 -8 12.7 6.9
 6 13 -8 -0.1 5.7
 6 13 -7 18.2 7.9
 -6 13 7 15.4 5.7
 6 13 -7 7.7 5.1
 -6 -13 7 6.4 6.2
 -6 13 6 34.1 6.7
 6 13 -6 50.69 9.6
 -6 13 6 42.4 5
 6 13 -6 63.49 11.8
 -6 -13 6 37.5 10.7
 6 13 -5 203.58 19.4
 -6 13 5 190.38 17.1
 -6 13 5 182.58 16.6
 6 13 -5 179.18 19.9
 -6 -13 5 192.68 21.8
 -6 13 4 269.47 22.9
 -6 13 4 243.48 20.8
 6 13 -4 249.58 23.7
 6 13 -4 260.57 25
 -6 -13 4 262.87 26.8
 -6 13 3 -1.3 3.8
 6 13 -3 2.9 3.1
 6 13 -3 5.5 3.1
 -6 -13 3 0.8 4.6
 6 13 -2 80.99 9.4
 -6 13 2 90.09 13.1
 6 13 -2 75.89 10
 -6 -13 2 71.79 13.2
 6 13 -1 26.6 4.8
 6 13 -1 18.5 4.9
 -6 13 1 9 6.6
 6 -13 -1 25.1 4.1
 -6 -13 1 21.5 7.3
 -6 13 0 83.59 15.1
 6 13 0 49.1 6.9
 6 -13 0 44.9 7.9
 -6 -13 0 59.79 11.1
 -6 13 -1 13.4 8.1
 6 13 1 31 4.7
 6 -13 1 24.9 7
 -6 -13 -1 15.4 7
 -6 13 -2 42.9 13
 -6 -13 -2 45.7 10.3
 -6 13 -3 15.5 9.5
 -6 -13 -3 2.1 5.5
 6 -13 3 -1.6 2.4
 -6 13 -4 115.29 21.2
 -6 -13 -4 98.29 15.8
 6 -13 4 73.19 9.7
 -6 13 -5 740.33 66.89
 6 -13 5 638.84 54.59
 -6 -13 -5 711.43 60.49
 -6 13 -6 43.3 15.3
 -6 -13 -6 42.1 12
 -6 13 -7 307.87 38.1
 -6 -13 -7 248.28 29.4
 -6 13 -8 36.1 19.4
 -6 -13 -8 46.9 13.3
 -6 13 -9 25.3 19.1
 -6 -13 -9 33.8 11.8
 -6 13 -10 -20.5 16.6
 -6 -13 -10 -10.4 10.3
 6 14 -14 0.7 13.4
 6 14 -14 4.8 9.2
 6 14 -13 -0.3 8.4
 6 14 -13 -9.3 12.9
 6 14 -12 9.7 9.2
 6 14 -11 16.6 8.6
 -6 14 11 -7.6 6.4
 6 14 -11 17.5 10.4
 6 14 -10 30.7 11.7
 -6 14 10 30.4 6.8
 6 14 -10 31.6 10.4
 6 14 -9 -7.9 6.3
 6 14 -9 2.5 7.4
 -6 14 9 5.8 3.3
 6 14 -8 20.8 8.3
 6 14 -8 13.1 8.2
 -6 14 8 32 4.6
 -6 14 7 284.47 25.5
 -6 14 7 285.67 21.9
 6 14 -7 242.68 26.9
 6 14 -7 256.07 28.5
 6 14 -6 97.69 14.1
 6 14 -6 107.49 15.9
 -6 14 6 66.99 11
 -6 14 6 104.49 9.4
 -6 -14 6 105.49 16.8
 -6 14 5 8 3.8
 6 14 -5 12.4 6
 -6 14 5 11.9 4.1
 6 14 -5 8.5 4.8
 -6 -14 5 12.7 6.1
 -6 14 4 7.6 2.9
 -6 14 4 10.1 4.1
 6 14 -4 1 3.4
 6 14 -4 6.9 5
 -6 -14 4 7.8 6.2
 6 14 -3 2.8 3
 -6 14 3 2 4.4
 6 14 -3 3.2 4.2
 -6 -14 3 12.8 7
 6 14 -2 39.3 6.9
 6 14 -2 56.49 9.2
 -6 14 2 51.19 10.2
 -6 -14 2 53.59 11.1
 -6 14 1 9.5 6.4
 6 14 -1 22.7 5.5
 6 14 -1 12.6 3.5
 -6 -14 1 13.9 6
 6 -14 -1 17.5 3.6
 -6 14 0 67.89 14.2
 6 14 0 66.79 8.7
 6 14 0 66.79 7.8
 6 -14 0 68.59 9.5
 -6 -14 0 83.29 14
 -6 14 -1 3.5 6.6
 6 14 1 2.2 2
 6 -14 1 6.8 5
 -6 -14 -1 9.8 5.7
 -6 14 -2 0.6 6.5
 -6 -14 -2 11.4 7.1
 6 -14 2 9.5 1.4
 -6 14 -3 -3.7 9.1
 -6 -14 -3 -4.7 6
 6 -14 3 5.4 2.3
 -6 14 -4 25.2 12
 6 -14 4 7.1 4
 -6 -14 -4 9.1 7.4
 -6 14 -5 25.2 13.1
 6 -14 5 16.6 6.3
 -6 -14 -5 14.3 8.8
 -6 14 -6 299.67 38.2
 -6 -14 -6 343.67 33.9
 -6 14 -7 -17 11.2
 -6 -14 -7 -6 8.2
 -6 14 -8 -16.6 13.1
 -6 -14 -8 6.7 8.6
 -6 14 -9 3.1 17.3
 -6 -14 -9 6.7 10
 -6 -14 -10 1 11.1
 6 15 -14 8 15
 6 15 -13 6.5 9.2
 6 15 -13 -15.9 13.2
 6 15 -12 13.7 12.4
 6 15 -12 16.2 10.1
 6 15 -11 43.6 11.9
 6 15 -11 40.2 13.5
 6 15 -10 3.2 8.3
 6 15 -10 23.4 11.6
 -6 15 10 29 6.9
 6 15 -9 0.5 8.8
 -6 15 9 3.5 4.1
 6 15 -9 2.6 7.8
 6 15 -8 76.09 14.5
 6 15 -8 46.9 11
 -6 15 8 62.29 7.6
 -6 15 7 646.24 48.8
 6 15 -7 599.04 55.89
 6 15 -7 629.54 54.39
 -6 15 7 620.94 51.59
 6 15 -6 56.29 10.3
 -6 15 6 46.5 7.8
 6 15 -6 29.1 9.4
 -6 15 6 56.49 6.7
 -6 -15 6 44.9 10.7
 -6 15 5 156.88 15.5
 6 15 -5 158.68 19.3
 -6 15 5 181.58 16.3
 6 15 -5 176.18 18.3
 -6 -15 5 171.28 20.3
 -6 15 4 58.89 6.8
 6 15 -4 63.19 10
 6 15 -4 49.3 10.1
 -6 15 4 64.49 9.4
 -6 -15 4 53.29 11.4
 6 15 -3 1.3 4
 -6 15 3 -2.6 4
 6 15 -3 -1.5 3.1
 -6 -15 3 6.9 5.9
 -6 15 2 0 4.9
 6 15 -2 -0.3 2.4
 6 15 -2 0.3 3.1
 -6 -15 2 1.7 5
 6 15 -1 193.68 18.2
 -6 15 1 165.48 26.5
 6 15 -1 184.38 16.4
 -6 -15 1 142.99 20
 6 15 0 2.1 3
 -6 15 0 -0.8 6.4
 6 15 0 7.5 2.7
 6 -15 0 6.5 3.5
 -6 -15 0 3.7 5.8
 -6 15 -1 14 8.4
 6 15 1 17.3 3.9
 6 -15 1 17.3 5.9
 -6 -15 -1 7.1 6.1
 -6 15 -2 60.99 15.1
 6 15 2 52.79 6.6
 -6 -15 -2 57.09 12
 -6 15 -3 165.38 26
 6 -15 3 148.09 12.6
 -6 -15 -3 158.28 19.7
 -6 15 -4 29.7 13.3
 -6 -15 -4 42.6 10.4
 6 -15 4 20.3 4.5
 -6 15 -5 133.29 28.8
 -6 -15 -5 97.79 16.8
 6 -15 5 132.89 16.4
 -6 15 -6 83.69 21.6
 -6 -15 -6 111.99 17.4
 -6 15 -7 0.8 11.2
 -6 -15 -7 -6.2 7.9
 -6 15 -8 -9 13.2
 -6 -15 -8 12 9.8
 -6 15 -9 3.4 16.9
 -6 -15 -9 0 10.1
 -6 15 -10 -34.2 19.1
 -6 -15 -10 -0.3 11.4
 6 16 -14 0.6 16.1
 6 16 -14 24.5 13
 6 16 -13 4.6 14.7
 6 16 -13 9.8 9.5
 6 16 -12 10 10.1
 6 16 -12 5.2 11.8
 6 16 -11 6.9 10.6
 6 16 -11 -0.5 8.2
 6 16 -10 14.5 10.1
 6 16 -10 -3.1 7.2
 -6 16 10 0.7 5.9
 6 16 -9 21 9.6
 -6 16 9 27.7 6.1
 6 16 -9 40.6 10.8
 6 16 -8 41.1 12
 6 16 -8 51.89 11.6
 -6 16 8 34.4 6.3
 6 16 -7 7.5 6.2
 6 16 -7 4.9 6.5
 -6 16 7 3 5.6
 6 16 -6 214.48 22
 -6 16 6 192.28 19.3
 -6 16 6 199.08 18.4
 6 16 -6 243.28 24.8
 -6 16 5 116.19 12.8
 6 16 -5 113.29 17.2
 6 16 -5 120.59 14.3
 -6 16 5 116.69 12.1
 -6 -16 5 125.49 16.5
 -6 16 4 32.8 7
 6 16 -4 24.1 6.5
 6 16 -4 26.3 8.1
 -6 16 4 25.4 4.7
 -6 -16 4 40.8 10.3
 6 16 -3 119.09 13.6
 6 16 -3 120.79 14.7
 -6 16 3 119.59 15.1
 -6 -16 3 136.79 19.6
 -6 16 2 40.3 9.4
 6 16 -2 42 9.1
 6 16 -2 58.59 8.8
 -6 -16 2 65.69 12.6
 6 16 -1 38.1 6.4
 6 16 -1 47.9 8.9
 -6 16 1 45.4 10.6
 -6 -16 1 38.8 10.5
 6 16 0 2.7 2.4
 6 16 0 9.3 4.2
 -6 16 0 7.1 7.2
 6 -16 0 16.2 4.5
 -6 -16 0 12.9 6.9
 6 16 1 0.7 2
 -6 16 -1 7.9 7.7
 -6 -16 -1 1.2 6.6
 6 -16 1 3.5 5.2
 -6 16 -2 3.6 10.3
 6 16 2 6.4 2.8
 -6 -16 -2 6.9 7.1
 -6 16 -3 -1.6 8.7
 -6 -16 -3 7.6 7.3
 6 -16 3 3.6 1.7
 -6 16 -4 7.9 10.6
 -6 -16 -4 6.9 6.8
 6 -16 4 9.9 3.3
 -6 16 -5 -30.9 9.6
 -6 -16 -5 7.9 7.8
 -6 16 -6 -19.7 10.9
 -6 -16 -6 -6.1 7.8
 -6 16 -7 21.6 16.7
 -6 -16 -7 8.7 9
 -6 16 -8 2.5 15
 -6 -16 -8 3.6 9.2
 -6 16 -9 45.3 23.8
 -6 -16 -9 6.7 10.4
 6 17 -13 13.3 10.6
 6 17 -13 -3.1 13
 6 17 -12 24.1 11.6
 6 17 -12 20.1 15
 6 17 -11 15.1 12.5
 6 17 -11 11.9 8.1
 6 17 -10 0.6 9.8
 6 17 -10 1.1 7.6
 -6 17 9 54.19 8.4
 6 17 -9 38.5 12.8
 6 17 -9 32.8 9.7
 -6 17 8 16.2 3.8
 -6 17 8 27.3 5.9
 -6 17 7 9.7 6.1
 -6 17 7 3.4 3
 -6 17 7 2.3 4.5
 6 17 -7 3.5 5.2
 6 17 -7 0.7 6.3
 6 17 -6 -0.5 4.3
 -6 17 6 -2.3 3.4
 -6 17 6 4.2 5
 6 17 -6 -4.4 5.8
 6 17 -5 89.89 14.5
 6 17 -5 58.09 10.9
 -6 17 5 64.19 10
 -6 17 5 66.89 8.9
 -6 -17 5 58.59 12.5
 -6 17 4 97.19 13.1
 -6 17 4 108.09 10.3
 6 17 -4 112.59 13.6
 6 17 -4 99.69 15.5
 -6 -17 4 109.59 17
 6 17 -3 12.2 5.4
 6 17 -3 11.1 4.5
 -6 17 3 9.1 6
 -6 -17 3 18.7 7
 -6 17 2 13.8 7.3
 6 17 -2 14.6 4.7
 6 17 -2 18.3 6.1
 -6 -17 2 15.2 7.6
 -6 17 1 4.6 6.9
 6 17 -1 8.2 4.3
 6 17 -1 8.4 3.5
 -6 -17 1 0.8 6
 6 17 0 -4.9 2.3
 -6 17 0 5.4 6.5
 6 17 0 0.4 3.3
 -6 -17 0 -8.3 5.6
 6 -17 0 2.4 3.7
 6 17 1 14.9 4.7
 6 17 1 16.7 3.9
 -6 17 -1 19.5 9.7
 6 -17 1 16.5 6.1
 -6 -17 -1 -0.3 6.6
 6 17 2 9.8 3.4
 -6 17 -2 -8.4 8
 -6 -17 -2 5.7 7.5
 6 17 3 88.89 9.5
 -6 17 -3 92.39 20.2
 -6 -17 -3 78.19 15.2
 -6 17 -4 372.16 48
 -6 -17 -4 341.37 36.6
 6 -17 4 399.56 30.2
 -6 17 -5 -10.2 11.3
 -6 -17 -5 15.2 8.5
 -6 17 -6 51.29 18.1
 6 -17 6 50.39 10
 -6 -17 -6 35.9 12.1
 -6 17 -7 7.7 15.2
 -6 -17 -7 10.7 10.1
 -6 17 -8 19.1 18
 -6 -17 -8 7 10.1
 -6 17 -9 21.5 19.6
 6 18 -13 16.4 16.4
 6 18 -13 27.7 21.7
 6 18 -12 -2.8 9
 6 18 -12 -2.9 13.2
 6 18 -11 27.1 11.2
 6 18 -11 47.1 15.4
 6 18 -10 -6.6 10.8
 6 18 -10 5.3 9
 6 18 -9 17.8 10.9
 6 18 -9 3.2 8.4
 -6 18 9 10.7 7.2
 -6 18 9 4.6 3.4
 -6 18 8 70.49 11.1
 6 18 -8 59.69 13.1
 6 18 -8 72.69 16.6
 -6 18 8 93.89 9.2
 -6 18 7 24.6 8
 6 18 -7 33.4 11.1
 -6 18 7 41.8 7.8
 6 18 -7 31.4 10.6
 -6 18 7 40.3 6.5
 -6 18 6 17.5 5.9
 6 18 -6 -5.1 6.7
 -6 18 6 3.5 4.4
 6 18 -6 9.5 5.9
 -6 18 5 113.39 13.9
 -6 18 5 132.69 12.4
 6 18 -5 95.59 16.3
 6 18 -5 102.59 15.2
 6 18 -4 -0.1 5.3
 -6 18 4 -0.1 1.7
 -6 18 4 7.1 3.3
 6 18 -4 -1.6 4.4
 -6 18 4 5.6 5.5
 -6 -18 4 -2.4 5.2
 6 18 -3 25.8 6.4
 6 18 -3 18.9 6.7
 -6 18 3 27.6 12.5
 -6 -18 3 43.8 10.8
 6 18 -2 -3.8 2.9
 6 18 -2 7.4 4.8
 -6 18 2 1.4 5.7
 -6 -18 2 -9.9 5.8
 6 18 -1 33.4 6.6
 6 18 -1 37.9 7.9
 -6 18 1 46.4 11.2
 -6 -18 1 58.49 11.3
 6 18 0 8.6 4.6
 -6 18 0 0 6.7
 6 18 0 5.1 2.9
 6 -18 0 4.8 3.8
 -6 -18 0 -1.7 5.4
 -6 18 -1 176.58 26.3
 6 18 1 194.68 19.4
 6 18 1 178.58 17.2
 -6 -18 -1 206.68 22.9
 -6 18 -2 30.9 12.3
 6 18 2 27.2 5.3
 -6 -18 -2 40.2 10.7
 -6 18 -3 94.19 20.5
 6 18 3 112.09 11.3
 -6 -18 -3 101.59 17
 -6 18 -4 35.5 14
 6 -18 4 2.1 2.4
 -6 -18 -4 5.4 7.5
 -6 18 -5 20.3 14.8
 -6 -18 -5 30.5 10.9
 6 -18 5 47.5 7.2
 -6 18 -6 -20.9 12.2
 -6 -18 -6 1.2 8.8
 -6 18 -7 13.4 14.6
 -6 -18 -7 15.3 10.3
 -6 18 -8 17.8 16.5
 -6 -18 -8 9.8 10.6
 -6 18 -9 20.5 19
 -6 -18 -9 11.2 11.4
 6 19 -12 -10.6 10.1
 6 19 -12 4.8 14.8
 6 19 -11 6.4 8.7
 6 19 -11 -3.6 11.5
 6 19 -10 28.5 13
 6 19 -10 43.8 12.6
 6 19 -9 20.2 10
 6 19 -9 8.4 11.2
 -6 19 9 36.4 5.8
 -6 19 8 9.7 6.8
 6 19 -8 13.9 9.7
 -6 19 8 13.6 4.6
 6 19 -8 8.5 7.6
 -6 19 7 -0.4 7.2
 6 19 -7 11 7.4
 6 19 -7 10.7 8.8
 -6 19 7 15.5 5
 -6 19 7 7.7 6.4
 6 19 -6 9.6 7.9
 6 19 -6 10.4 7.9
 -6 19 6 24 6.2
 -6 19 5 -0.3 4.4
 -6 19 5 11.1 5.6
 -6 19 5 3.9 1.8
 6 19 -5 7.9 6.2
 6 19 -5 8.6 5.8
 -6 19 4 37.5 4.4
 6 19 -4 39.3 8.9
 -6 19 4 33 9
 -6 19 4 29 5.4
 -6 19 3 -1.9 6
 6 19 -3 5 4.9
 6 19 -3 -1.9 4.8
 -6 -19 3 6.9 6.3
 6 19 -2 32.6 7.5
 6 19 -2 34.7 8.8
 -6 19 2 61.19 12.1
 -6 -19 2 52.69 11.8
 6 19 -1 7 4.7
 -6 19 1 -0.1 6.4
 6 19 -1 -0.2 2.9
 -6 -19 1 -5.8 5.7
 -6 19 0 81.29 17.6
 6 19 0 92.99 12.5
 6 19 0 102.49 11.2
 -6 -19 0 107.69 17.8
 -6 19 -1 3.7 8.6
 6 19 1 -10.3 3.5
 6 19 1 -1.7 2.5
 -6 -19 -1 -3.4 6
 6 19 2 32.5 6.1
 -6 19 -2 26.2 12.6
 -6 -19 -2 53.99 11.7
 6 19 3 49.6 7.5
 -6 19 -3 50.19 16.9
 -6 -19 -3 47.3 12.5
 -6 19 -4 46.8 17.4
 -6 -19 -4 31.1 10.9
 6 -19 4 49.2 5.2
 -6 19 -5 12 13.7
 -6 -19 -5 5.1 8.5
 -6 19 -6 9.3 15.6
 -6 -19 -6 18.2 9.8
 -6 19 -7 -15.4 14.4
 -6 -19 -7 13.7 9.7
 -6 19 -8 47.6 18.6
 -6 -19 -8 21.7 12.1
 6 20 -12 26.9 16.9
 6 20 -11 25.4 14.2
 6 20 -11 29.5 12.3
 6 20 -10 21.5 12.4
 6 20 -10 12.7 10.9
 -6 20 10 10.6 5.1
 6 20 -9 19.3 10.9
 -6 20 9 16 5.2
 6 20 -9 51.29 15.1
 6 20 -8 -11.7 6.9
 6 20 -8 -1.3 9.4
 -6 20 8 4.3 4.3
 -6 20 7 2.5 4.7
 6 20 -7 -11.3 8.4
 6 20 -7 -1.8 6.5
 -6 20 6 10.5 5.2
 -6 20 6 27.5 10.3
 6 20 -6 -9.2 6.2
 6 20 -6 6.4 5.7
 6 20 -5 39.3 11.6
 -6 20 5 47.8 5
 -6 20 5 39.2 7.5
 -6 20 5 36 9.6
 -6 20 4 4.7 2.1
 -6 20 4 3.1 6.1
 6 20 -4 -0.8 5.7
 -6 20 4 2.3 3.7
 6 20 -4 -2.1 4.7
 -6 20 3 3.7 7.7
 6 20 -3 18.4 7.5
 6 20 -3 17.7 5.5
 6 20 -2 29 8.4
 6 20 -2 43.1 8.2
 -6 20 2 37.2 11.2
 -6 -20 2 51.29 11.8
 6 20 -1 25.5 6.9
 -6 20 1 28.8 9.9
 6 20 -1 20.5 6
 -6 -20 1 22 8.6
 6 20 0 1.9 4.6
 -6 20 0 12.7 9.3
 -6 -20 0 6.9 7.4
 -6 20 -1 15.3 10.1
 6 20 1 2.4 2.9
 6 20 1 8 5.1
 -6 -20 -1 -2.2 6.3
 6 20 2 28.4 7.4
 6 20 2 41.7 7
 -6 -20 -2 35 10.7
 -6 20 -3 2.3 11.7
 6 20 3 -2.7 3
 -6 -20 -3 1.4 7.1
 6 20 4 -6.5 2.9
 -6 20 -4 -14.7 11.6
 -6 -20 -4 -0.1 7.7
 -6 20 -5 12.8 14.5
 -6 -20 -5 8.4 8.5
 -6 20 -6 11.5 15
 -6 -20 -6 8.2 8.9
 -6 20 -7 -7 17.7
 -6 -20 -7 -1.4 9.5
 -6 20 -8 8.8 18.6
 -6 -20 -8 9.5 10.4
 6 21 -11 31.5 14.8
 6 21 -11 -28.9 9.4
 6 21 -10 26.6 13
 -6 21 10 5.7 5.4
 6 21 -10 27.4 11.6
 -6 21 9 16 5.7
 6 21 -9 -4.1 11.1
 6 21 -9 16.4 9.8
 6 21 -8 1.4 7.4
 6 21 -8 -19.8 9.5
 -6 21 8 -5.3 5.1
 6 21 -7 12.6 7.7
 6 21 -7 6.4 8.9
 -6 21 7 18.3 6
 -6 21 6 31.4 4.3
 6 21 -6 33.1 9.5
 6 21 -6 53.39 12.3
 -6 21 6 19.4 7.5
 6 21 -5 17.2 8
 6 21 -5 32.7 10.1
 -6 21 5 27.9 6.5
 -6 21 5 21.9 3.7
 -6 21 5 29.1 8.3
 -6 21 4 87.89 14.9
 6 21 -4 99.89 17.2
 -6 21 4 107.39 10.9
 -6 21 4 106.59 9.4
 6 21 -4 92.99 14.1
 6 21 -3 33 9.6
 -6 21 3 13.3 8.6
 6 21 -3 29.5 8.7
 6 21 -2 0.6 5.6
 6 21 -2 2.4 5
 -6 21 2 5.1 7.4
 6 21 -1 9.2 5
 -6 21 1 13.2 9.2
 6 21 -1 3.9 5.4
 -6 -21 1 10.5 8
 -6 21 0 18.8 10.9
 6 21 0 19.6 5.5
 6 21 0 19.7 6.5
 -6 -21 0 18.6 8.7
 6 21 1 -2.9 3.2
 6 21 1 -2 4.7
 -6 21 -1 -4 9.8
 -6 -21 -1 10.4 7.8
 6 21 2 48.3 9.8
 6 21 2 62.99 9
 -6 21 -2 67.79 17.7
 -6 -21 -2 65.39 13.8
 6 21 3 38.9 9.4
 -6 21 -3 35.4 14.6
 6 21 3 53.59 8.1
 -6 -21 -3 46.4 11.8
 6 21 4 -2.1 3
 -6 21 -4 -0.2 12.1
 -6 -21 -4 7.6 8.7
 6 21 5 -0.9 4.1
 -6 21 -5 14.1 13.4
 -6 -21 -5 9.6 8.8
 -6 21 -6 2.4 16.4
 -6 -21 -6 12.1 9.6
 -6 21 -7 31.9 19.5
 -6 -21 -7 10.2 10.9
 6 22 -10 -1.1 8.7
 6 22 -10 21.1 14.3
 6 22 -9 56.59 17.5
 -6 22 9 75.79 11.7
 6 22 -9 69.09 14
 6 22 -8 15.7 12.3
 6 22 -8 25.1 10.5
 6 22 -7 41.6 13.6
 6 22 -7 38.4 11.2
 -6 22 7 36.3 8.8
 6 22 -6 36.8 11.1
 -6 22 6 24.5 4
 -6 22 6 17.9 8.1
 6 22 -6 19.8 8.9
 -6 22 5 -1.8 5.8
 -6 22 5 -0.9 2.5
 6 22 -5 -9.3 6.9
 6 22 -5 4.8 6.1
 6 22 -4 6.9 6.4
 -6 22 4 8.2 7.7
 6 22 -4 10.2 7.8
 -6 22 4 19.9 3.4
 -6 22 4 13.7 4.8
 -6 22 3 46.5 11.3
 6 22 -3 33.7 9.9
 6 22 -3 26.2 7.8
 -6 22 2 2.9 8
 6 22 -2 1.8 6.2
 6 22 -2 -7.9 4.3
 6 22 -1 9.7 4.5
 6 22 -1 19.5 7.1
 -6 22 1 15.7 11
 6 22 0 9.2 6.1
 6 22 0 -5.3 3.5
 -6 22 0 7.6 10.1
 6 22 1 9.6 5.8
 6 22 1 6.4 4.1
 -6 22 -1 14 12.2
 -6 -22 -1 11.5 8.3
 6 22 2 181.28 17.5
 -6 22 -2 185.48 29.2
 6 22 2 156.68 19.2
 -6 -22 -2 210.88 24
 -6 22 -3 -11.4 12
 6 22 3 1.1 5.2
 6 22 3 4.5 3.8
 -6 -22 -3 -4.8 7.6
 -6 22 -4 26.5 14.7
 6 22 4 14.9 4.8
 -6 -22 -4 -2.9 8.3
 6 22 5 -4.1 3.7
 -6 22 -5 -32.5 12.7
 -6 -22 -5 -5.7 8.6
 -6 -22 -6 16.3 10.6
 6 23 -10 15.9 11.1
 6 23 -10 3.5 13.4
 6 23 -9 20.5 13.1
 -6 23 9 -7.2 6.4
 6 23 -9 -10 9.1
 6 23 -8 -1.7 8.3
 6 23 -8 11.4 12.3
 -6 23 8 0.2 6.6
 6 23 -7 -3 7.9
 -6 23 7 1 5
 6 23 -7 2.2 10.3
 -6 23 7 -4.1 6.4
 -6 23 6 11.3 3.3
 6 23 -6 -2 9.1
 -6 23 6 24.4 8.7
 6 23 -6 1.1 7.6
 6 23 -5 20.2 7.5
 -6 23 5 17.5 8.3
 -6 23 5 8.8 3.5
 6 23 -5 20.6 9.4
 -6 23 4 10.4 3.6
 6 23 -4 3.2 5.9
 -6 23 4 -9.1 8.2
 6 23 -4 8.2 8
 6 23 -3 8.1 6
 6 23 -3 15.1 8
 -6 23 3 5.5 9.2
 6 23 -2 11.8 6.5
 -6 23 2 6 8.7
 6 23 -2 1.7 4.8
 6 23 -1 9.5 6.1
 6 23 -1 9.2 5.5
 -6 23 1 8.9 10.5
 -6 23 0 -8.2 10.7
 6 23 0 -2.1 6.2
 6 23 0 10.8 4.6
 -6 23 -1 13 12.7
 6 23 1 40.8 10.1
 6 23 1 41.2 7.3
 6 23 2 0.6 5.8
 6 23 2 7.1 4.4
 -6 23 -2 11.3 12.7
 6 23 3 56.39 9
 -6 23 -3 94.19 22.6
 6 23 3 47.4 10.9
 -6 23 -4 -8.1 14.9
 6 23 4 6.2 5.8
 6 23 4 3.7 4.5
 6 23 5 24.8 6.4
 -6 23 -5 49.4 18
 -6 23 -6 -6 16.5
 6 23 6 6.9 4.5
 6 24 -9 50.19 15.4
 6 24 -9 15.4 11.3
 6 24 -8 38.2 11.3
 -6 24 8 26.9 9.2
 6 24 -7 12.4 11.6
 6 24 -7 4.9 8.5
 -6 24 7 10.8 7.7
 -6 24 7 -2.1 3.3
 -6 24 6 -4.3 7.8
 6 24 -6 8.9 7.2
 -6 24 6 0.5 3.2
 6 24 -6 -12.5 8.7
 6 24 -5 -8.8 8.2
 6 24 -5 5.6 7.3
 -6 24 5 -0.3 3.2
 -6 24 5 -16.2 7.5
 -6 24 4 -9.9 8
 6 24 -4 11 8.8
 6 24 -4 -8.7 5.7
 6 24 -3 -4 7.1
 6 24 -3 -3.7 5.5
 -6 24 3 4.2 8.7
 -6 24 2 3.9 9.2
 6 24 -2 4.2 7.6
 6 24 -2 -4.1 5.4
 6 24 -1 26.6 7.7
 -6 24 1 26.8 12.4
 6 24 -1 13 7.5
 -6 24 0 8.2 11.7
 6 24 0 2.7 4.2
 6 24 0 4.2 6.2
 -6 24 -1 -6.2 12.2
 6 24 1 4.8 6.6
 6 24 1 6.5 4.4
 -6 24 -2 18.9 13.6
 6 24 2 10.9 4.9
 6 24 2 3 7.9
 6 24 3 2.3 4.5
 6 24 3 -3.8 6
 -6 24 -3 12.2 14
 -6 24 -4 42.6 18.5
 6 24 4 11 7.1
 6 24 4 5.6 4.9
 6 24 5 2 6.9
 -6 24 -5 -12.2 15.8
 -6 25 8 33.6 10.4
 6 25 -8 28.5 15.9
 6 25 -8 14.1 11
 6 25 -7 -3 12.5
 6 25 -7 -8.3 8.5
 -6 25 7 -0.8 8.3
 6 25 -6 7.9 8.4
 -6 25 6 -2.4 8.6
 6 25 -6 0.3 10.2
 6 25 -5 -2.3 6.8
 -6 25 5 26.4 9.2
 6 25 -5 7.2 8.9
 6 25 -4 4.8 8.7
 6 25 -4 10.1 7.1
 -6 25 4 -1.3 9.6
 6 25 -3 9.6 6.5
 -6 25 3 30.8 12.4
 6 25 -3 -2.4 8.1
 6 25 -2 12.5 8.2
 -6 25 2 23.3 11.8
 6 25 -2 10.1 5.8
 -6 25 1 8.3 11.1
 6 25 -1 -12 4.7
 6 25 -1 8.6 6.7
 -6 25 0 -4.8 11.7
 6 25 0 -11 5.8
 6 25 0 -14.1 4.4
 6 25 1 5.7 7.4
 -6 25 -1 1.7 12.4
 6 25 1 0.4 4.5
 -6 25 -2 23.8 15
 6 25 2 15.3 8.3
 6 25 2 14.9 6.1
 6 25 3 18.4 6.3
 6 25 3 16 8.6
 -6 25 -3 36.4 18.4
 6 25 4 -13 10.4
 -6 25 -4 14.6 19.3
 6 26 -7 10.6 12.9
 -6 26 7 15.7 10.3
 6 26 -6 20.7 11.8
 -6 26 6 21.5 10.7
 6 26 -6 -4.9 8.8
 6 26 -5 9 12.5
 6 26 -5 25.5 9.1
 -6 26 5 9.7 10.8
 6 26 -4 -6.7 13.6
 -6 26 4 -11 14.8
 6 26 -4 12.9 7.7
 6 26 -3 7.9 6.5
 -6 26 3 -4.3 11.3
 6 26 -3 5.1 8.5
 -6 26 2 13.5 12.3
 6 26 -2 1 6.1
 6 26 -2 -3.7 8.2
 6 26 -1 18 9
 -6 26 1 24.9 13.9
 6 26 -1 15.2 7
 -6 26 0 -9.9 11.8
 6 26 0 0.2 5.8
 6 26 0 -10.9 7.3
 6 26 1 11 6.5
 -6 26 -1 14.8 14
 6 26 1 23.7 8.3
 6 26 2 -3.6 5.1
 6 26 2 -3 10.7
 -6 26 -2 -31.8 13.1
 6 27 -5 8.9 11.7
 -6 27 5 10.1 11.8
 6 27 -5 3.6 8.5
 6 27 -4 9.1 10.6
 6 27 -4 8.8 7.4
 -6 27 4 0.1 11.5
 6 27 -3 4.2 7.1
 6 27 -3 14 10.5
 -6 27 3 -4.1 12
 6 27 -2 -10.2 9
 -6 27 2 -0.2 13.3
 6 27 -2 -3 6.4
 6 27 -1 7 9.1
 -6 27 1 15.4 14.3
 6 27 -1 -0.2 5.9
 6 27 0 -4.5 5.6
 6 27 0 3.6 9
 -6 27 0 -16.9 12.8
 6 27 1 -3.9 7.7
 -6 27 -1 -4.9 13.9
 7 0 -16 -6.1 10.4
 7 0 -15 13.6 12
 7 0 -14 34.5 12.4
 7 0 -13 -8.9 6.4
 7 0 -12 138.39 20.6
 7 0 -11 -5.9 5.2
 -7 0 10 97.19 12.1
 7 0 -10 109.99 16
 -7 0 10 101.29 13.3
 -7 0 9 -0.8 5.1
 7 0 -9 4.6 4.6
 -7 0 9 -0.9 3.4
 7 0 -8 4.8 4
 -7 0 8 11.3 4
 -7 0 8 8.6 3.9
 7 0 -7 3.9 3.6
 -7 0 7 2.2 2.5
 -7 0 7 2.6 3.9
 -7 0 7 2.9 3.2
 -7 0 6 168.28 15.3
 -7 0 6 169.88 14.3
 7 0 -6 130.59 15.2
 -7 0 6 149.99 15.8
 -7 0 5 0.8 2.3
 7 0 -5 1.8 2.4
 -7 0 5 -2.9 2.5
 7 0 -5 1.5 1.7
 7 0 -5 -1.8 2.2
 7 0 -4 1868.51 145.99
 -7 0 4 1923.71 144.59
 7 0 -4 1792.22 145.49
 -7 0 4 2020.4 148.09
 7 0 -4 1921.61 144.59
 -7 0 3 -3 3.3
 7 0 -3 -0.2 1.8
 7 0 -3 -2.2 1.3
 7 0 -3 -3.7 3.2
 -7 0 3 -1.3 1.2
 7 0 -2 637.84 50.99
 7 0 -2 620.54 47.5
 -7 0 2 557.64 51.49
 7 0 -1 0.3 1.1
 -7 0 1 -6.3 3.9
 7 0 -1 1.8 4.3
 7 0 0 280.67 29
 -7 0 0 325.07 31
 7 0 0 300.07 23.8
 -7 0 -1 6.1 6.1
 7 0 1 -1.6 5.5
 -7 0 -2 463.15 44.2
 -7 0 -3 1.9 6.3
 -7 0 -4 -19.8 6.3
 -7 0 -5 -2.7 8.6
 -7 0 -6 22.5 13.4
 -7 0 -7 14.7 11.9
 -7 0 -8 35.2 15.1
 -7 0 -9 -2.5 13.1
 -7 0 -10 -21 12.7
 -7 0 -11 8.4 14.4
 7 1 -16 -1.1 9.8
 7 -1 -16 3.2 10.9
 7 1 -15 9.3 9.7
 7 -1 -15 0.8 9.5
 7 1 -14 19.1 9.9
 7 -1 -14 22.1 9.8
 7 1 -13 12.2 9.7
 7 -1 -13 14.1 8.4
 7 1 -12 62.09 13.8
 7 -1 -12 92.09 15.8
 7 1 -11 18.1 8.6
 -7 1 11 17.9 7.6
 7 -1 -11 36.4 10.5
 -7 1 10 0.1 3.7
 7 1 -10 10.6 6.5
 -7 1 10 2.5 5.3
 7 -1 -10 7.9 5.1
 -7 -1 10 -8.9 3.4
 -7 -1 10 -5.7 5.4
 -7 1 9 43 7.4
 -7 1 9 28.9 6.4
 7 1 -9 35.6 8.5
 -7 -1 9 27.2 6.9
 7 -1 -9 28.7 8
 -7 -1 9 27.8 7.3
 -7 1 8 137.69 13.2
 -7 1 8 129.49 13.6
 7 1 -8 116.99 15.1
 7 -1 -8 110.69 17.3
 -7 -1 8 136.49 14.3
 -7 1 7 82.89 9.7
 -7 1 7 69.39 10.4
 7 1 -7 66.49 11
 -7 1 7 80.19 8.6
 7 -1 -7 57.59 10
 -7 -1 7 78.89 9
 -7 -1 7 88.29 10.5
 -7 1 6 36.6 5.1
 -7 1 6 35.4 6.5
 7 1 -6 36 5.6
 7 1 -6 33 6.6
 -7 1 6 30.2 6.1
 -7 -1 6 38.2 5.6
 -7 -1 6 23.1 5.3
 -7 -1 6 29.4 6.8
 7 -1 -6 32.9 6.8
 -7 1 5 55.39 6.9
 7 1 -5 50.49 8.1
 7 1 -5 59.59 6.5
 -7 1 5 57.39 9.2
 7 1 -5 66.09 9.1
 -7 -1 5 51.79 6.8
 7 -1 -5 44.8 7.5
 -7 -1 5 61.19 9.7
 -7 1 4 123.79 14.7
 -7 1 4 146.49 12.2
 7 1 -4 137.29 12.5
 7 1 -4 121.39 14.3
 7 1 -4 123.09 13
 -7 -1 4 147.99 15.4
 -7 -1 4 147.29 12.4
 7 -1 -4 128.59 12.9
 -7 1 3 28.7 3.6
 -7 1 3 21.3 6.6
 7 1 -3 22.7 4.4
 7 1 -3 29.5 6.9
 7 1 -3 26.4 4.4
 7 -1 -3 25.2 4.6
 -7 -1 3 26 6.7
 -7 -1 3 28.5 4.1
 7 -1 -3 30.8 3.9
 7 -1 -3 34.3 6.4
 7 1 -2 539.75 44.2
 -7 1 2 579.04 48.9
 7 1 -2 596.54 48.4
 -7 -1 2 541.55 48.5
 7 -1 -2 596.14 44.3
 7 -1 -2 541.45 46.8
 -7 1 1 211.98 22.7
 7 1 -1 211.28 17.2
 7 1 -1 165.68 21.1
 7 -1 -1 225.08 17.1
 -7 -1 1 238.98 23.2
 7 -1 -1 187.38 20.8
 7 1 0 456.35 36.1
 7 1 0 460.75 42.1
 -7 1 0 495.05 43.5
 7 -1 0 455.05 35.9
 -7 -1 0 483.95 42.9
 7 1 1 168.98 21.1
 -7 1 -1 196.68 22.6
 7 -1 1 192.78 21.5
 -7 -1 -1 209.78 23.1
 -7 1 -2 64.99 14
 -7 -1 -2 58.99 14.3
 -7 1 -3 11.6 8.3
 -7 -1 -3 -10.5 6.1
 7 -1 3 0.3 3.9
 -7 1 -4 260.27 30.4
 -7 -1 -4 261.07 30.3
 -7 1 -5 24.5 11.3
 -7 -1 -5 18.6 11.2
 -7 1 -6 8.1 9.1
 -7 -1 -6 15.5 10.6
 -7 1 -7 10 12.4
 -7 -1 -7 3.4 9.1
 -7 -1 -8 47.1 14.6
 -7 1 -9 -6.6 12.1
 -7 -1 -9 18.7 14.3
 -7 1 -10 16.6 15.1
 -7 -1 -10 35.3 16.8
 -7 1 -11 11.1 16.7
 -7 -1 -11 19.9 16.4
 7 2 -16 -16.3 9.9
 7 -2 -16 5.6 12
 7 2 -15 -5.4 8.6
 7 -2 -15 8.1 10.3
 7 2 -14 176.88 26.6
 7 -2 -14 198.58 27.1
 7 2 -13 52.99 12.9
 7 -2 -13 57.59 12.6
 7 2 -12 -9.8 6.2
 7 -2 -12 10.6 7
 -7 2 11 -2 5.8
 7 2 -11 -3.2 5.8
 7 -2 -11 2.1 5.8
 -7 2 10 382.86 30.4
 -7 2 10 334.67 31.5
 7 2 -10 341.97 33.4
 7 -2 -10 337.37 33.1
 -7 -2 10 334.37 31.4
 7 2 -9 8.9 5.4
 -7 2 9 1.9 4
 -7 2 9 11.8 4.1
 -7 -2 9 20.4 5.9
 -7 -2 9 10.2 5
 7 -2 -9 19.8 6.9
 -7 2 8 65.09 8.7
 7 2 -8 79.99 8
 -7 2 8 65.69 8.9
 7 2 -8 77.59 12.3
 7 2 -8 59.09 7.9
 7 -2 -8 76.89 13
 -7 -2 8 77.69 11.3
 -7 -2 8 88.69 10.2
 7 2 -7 22.3 6.4
 -7 2 7 12.4 4
 7 2 -7 6.5 4.2
 -7 2 7 15.6 4.7
 7 2 -7 13.5 3.6
 -7 2 7 20.9 4
 7 -2 -7 5.6 4.3
 -7 -2 7 22.2 5.7
 7 2 -6 304.27 27.5
 7 2 -6 275.87 27.7
 7 2 -6 307.67 26.5
 -7 2 6 325.47 25.6
 -7 2 6 334.17 27.5
 -7 2 6 312.47 28.2
 -7 -2 6 330.37 26.6
 -7 -2 6 329.47 28.8
 -7 -2 6 317.17 27.1
 7 -2 -6 325.07 28
 7 2 -5 70.19 10.6
 7 2 -5 72.09 9.2
 -7 2 5 85.89 8.4
 7 2 -5 78.59 8.4
 -7 2 5 62.69 9.9
 -7 -2 5 76.19 8.3
 7 -2 -5 67.19 9.5
 -7 -2 5 65.89 10.8
 -7 2 4 563.44 43.1
 7 2 -4 550.44 43.8
 7 2 -4 591.84 46.5
 -7 2 4 605.24 46.5
 7 2 -4 518.75 44.2
 -7 -2 4 542.75 46.5
 7 -2 -4 546.15 42.3
 7 -2 -4 541.05 42
 7 -2 -4 515.85 43.9
 -7 2 3 1256.27 81.49
 7 2 -3 1019.3 82.29
 -7 2 3 1127.09 86.09
 7 2 -3 975.7 82.49
 7 2 -3 967.4 85.09
 7 -2 -3 1061.69 81.49
 7 -2 -3 980.3 82.19
 7 -2 -3 1127.39 83.39
 -7 -2 3 1098.49 86.19
 7 2 -2 351.36 33.9
 7 2 -2 379.36 30.4
 -7 2 2 419.56 35.3
 7 -2 -2 369.66 30
 -7 -2 2 400.36 35.2
 7 -2 -2 363.96 32.4
 7 2 -1 33.6 4.3
 -7 2 1 27.7 8.6
 7 2 -1 34.5 9.4
 7 -2 -1 44.3 8.4
 7 -2 -1 40.7 4.2
 -7 -2 1 44.5 9.4
 7 2 0 254.67 19.9
 -7 2 0 234.28 25.6
 7 2 0 258.27 25.9
 7 -2 0 178.98 23.3
 7 -2 0 279.17 19.6
 -7 -2 0 214.28 25.1
 7 2 1 264.47 27.2
 -7 2 -1 276.17 27.6
 -7 -2 -1 250.07 27.1
 7 -2 1 208.68 24.7
 -7 2 -2 168.38 22.2
 -7 -2 -2 164.28 24.4
 -7 2 -3 43.3 13.8
 -7 -2 -3 73.29 15.3
 7 -2 3 57.59 8.7
 -7 2 -4 5.4 8.4
 -7 -2 -4 9 7.5
 -7 2 -5 71.59 18.4
 -7 -2 -5 65.89 16.6
 -7 2 -6 98.89 21.4
 -7 -2 -6 86.09 19.3
 -7 2 -7 88.09 21.2
 -7 -2 -7 101.59 20.5
 -7 -2 -8 22.9 13.1
 -7 2 -9 26.4 15.2
 -7 -2 -9 26.2 14.2
 -7 2 -10 -4.4 14.6
 -7 -2 -10 -0.7 13
 -7 2 -11 10.8 16.4
 -7 -2 -11 51.59 18.9
 7 -3 -16 19.1 11.2
 7 3 -15 19.3 10.9
 7 -3 -15 20.1 10.2
 7 3 -14 8.7 10.1
 7 -3 -14 13.8 9.7
 7 3 -13 24 10.2
 7 -3 -13 20.7 9.6
 7 3 -12 -1.1 6.7
 -7 3 12 20 12.5
 7 -3 -12 2.9 6.3
 7 3 -11 19.9 7.9
 -7 3 11 25 7.4
 7 -3 -11 38.1 10.2
 7 3 -10 4.3 5.4
 -7 3 10 -2 4.6
 7 3 -10 9.1 3.7
 -7 3 10 12.5 4
 7 -3 -10 8.4 5.5
 -7 -3 10 11.4 5.2
 7 3 -9 31 6
 -7 3 9 26.1 5.5
 7 3 -9 20.2 6.8
 -7 3 9 29.5 6.1
 7 3 -9 19.9 5.4
 -7 -3 9 27.5 7.3
 7 -3 -9 34.4 8.7
 7 3 -8 16.8 5.9
 7 3 -8 28.3 6.2
 -7 3 8 22.3 5.1
 -7 3 8 33.1 5.4
 7 3 -8 26.9 5.5
 7 -3 -8 28.5 7.2
 -7 -3 8 33.3 7.7
 -7 -3 8 28.4 6.7
 7 3 -7 43.3 6.8
 7 3 -7 28.7 7
 -7 3 7 36.1 6.9
 7 3 -7 29.5 6.7
 -7 3 7 39.4 5
 7 -3 -7 22.5 6.3
 -7 -3 7 28.7 7.1
 -7 -3 7 41.4 6.7
 -7 3 6 53.69 5.6
 7 3 -6 39 7.1
 7 3 -6 54.09 8.7
 -7 3 6 49.4 7.4
 7 3 -6 53.09 8.8
 7 -3 -6 50.49 8.4
 -7 -3 6 56.79 7.1
 -7 -3 6 48.7 9.5
 -7 -3 6 44.9 7.7
 7 3 -5 60.39 7.6
 7 3 -5 67.29 10.2
 -7 3 5 61.69 7.2
 -7 3 5 66.09 9.4
 7 3 -5 60.19 8.8
 -7 -3 5 46.9 9.5
 -7 -3 5 60.49 7.5
 7 -3 -5 56.69 8.3
 7 3 -4 118.89 11.2
 -7 3 4 112.59 10.1
 -7 3 4 127.99 13.5
 7 3 -4 97.49 11
 7 3 -4 90.19 13
 -7 -3 4 119.49 10.6
 7 -3 -4 120.19 11.1
 -7 -3 4 85.79 12.4
 -7 3 3 6.5 4.4
 -7 3 3 9.1 1.9
 7 3 -3 5.3 2.7
 7 3 -3 11.1 5.3
 -7 -3 3 6 4.4
 -7 -3 3 5.7 2.4
 7 -3 -3 4.8 2.3
 7 3 -2 50.39 6
 7 3 -2 49 10.2
 -7 3 2 61.49 11.2
 7 -3 -2 51.19 8.2
 7 -3 -2 61.99 6
 -7 -3 2 61.29 11.2
 -7 3 1 348.57 30.8
 7 3 -1 286.97 29.6
 7 3 -1 322.17 24.7
 7 -3 -1 284.97 27.5
 7 -3 -1 294.87 24.1
 -7 -3 1 305.57 29.9
 -7 3 0 36.8 9.9
 7 3 0 58.49 5.7
 7 3 0 65.99 12.5
 -7 -3 0 61.89 11.9
 7 -3 0 43.1 9.3
 7 -3 0 53.49 5.1
 -7 3 -1 812.32 66.89
 7 -3 1 728.33 63.99
 -7 -3 -1 757.02 65.89
 -7 3 -2 188.58 22.5
 -7 -3 -2 153.98 20.5
 7 -3 2 156.28 15.4
 -7 3 -3 11.6 7.2
 -7 -3 -3 20.7 8.9
 7 -3 3 8.8 4.3
 -7 3 -4 20.7 11
 7 -3 4 11.4 5.3
 -7 -3 -4 4.8 7.6
 -7 3 -5 38.8 13.3
 -7 -3 -5 33.2 11.6
 -7 3 -6 19.1 13.5
 -7 -3 -6 45.3 13.5
 -7 3 -7 8.3 11.4
 -7 -3 -7 17.9 11.7
 -7 3 -8 55.69 19
 -7 -3 -8 24.4 12.8
 -7 3 -9 28.2 15.5
 -7 -3 -9 22.8 12.6
 -7 3 -10 6.1 15.4
 -7 -3 -10 20.4 13.9
 -7 3 -11 1.7 16.2
 -7 -3 -11 6.8 14.2
 7 -4 -16 12.2 12
 7 4 -15 35.1 12.5
 7 -4 -15 13.6 10.6
 7 4 -14 96.19 19.5
 7 -4 -14 141.89 21.6
 7 4 -13 31.3 10.4
 7 -4 -13 45.4 13.8
 7 4 -12 10.8 4.3
 7 4 -12 7.4 7.9
 -7 4 12 22.7 8.3
 7 -4 -12 16.2 8.2
 7 4 -11 136.49 14.7
 -7 4 11 137.19 16.9
 7 4 -11 156.88 15.1
 7 4 -11 112.09 18.8
 7 -4 -11 140.59 18
 7 4 -10 57.59 9.5
 -7 4 10 64.99 9.4
 -7 4 10 65.39 8
 7 4 -10 59.89 9.4
 7 4 -10 56.09 11.4
 -7 -4 10 47.9 10.4
 7 -4 -10 63.49 11.5
 -7 4 9 8.3 4.1
 7 4 -9 22.6 7
 7 4 -9 17.6 6
 -7 4 9 15.9 4.4
 7 4 -9 12.9 6.2
 -7 -4 9 24 6.8
 7 -4 -9 27.9 7.6
 7 4 -8 27.4 7.3
 -7 4 8 35.3 5.9
 7 4 -8 33.5 7
 7 4 -8 32.6 7.8
 -7 4 8 31.7 5.3
 7 -4 -8 42 8
 -7 -4 8 14.9 6.2
 -7 4 7 202.78 18.7
 -7 4 7 206.98 17.9
 -7 4 7 202.18 20.1
 7 4 -7 229.28 21.3
 7 4 -7 195.48 21
 7 4 -7 218.48 20.4
 7 -4 -7 257.27 21.4
 -7 -4 7 231.98 20.3
 -7 -4 7 208.78 21.3
 7 4 -6 67.19 8.4
 -7 4 6 66.49 8
 7 4 -6 63.39 10.4
 7 4 -6 59.89 9.8
 -7 4 6 67.39 8.3
 -7 4 6 57.29 5.9
 -7 -4 6 56.69 8.5
 -7 -4 6 56.29 10.2
 7 -4 -6 48 8.5
 7 4 -5 0.7 4.1
 7 4 -5 3.3 2.7
 7 4 -5 -5.2 2.2
 -7 4 5 1 2.4
 -7 -4 5 4.2 2.4
 7 -4 -5 -0.8 2.5
 -7 -4 5 -1.5 3.3
 -7 4 4 25.6 6.2
 7 4 -4 22.7 4.9
 7 4 -4 17.6 6.3
 -7 4 4 23.6 3.6
 7 4 -4 16.8 4.1
 7 -4 -4 12.4 3.8
 -7 -4 4 24.3 4.2
 -7 -4 4 25 6.7
 -7 4 3 38.4 8.3
 7 4 -3 41.2 5.5
 7 4 -3 45.3 9.3
 -7 4 3 44.8 4.3
 7 4 -3 27.8 5.6
 7 -4 -3 39.1 4.8
 -7 -4 3 50.39 5.1
 7 -4 -3 42.9 4.1
 7 -4 -3 41.5 5.7
 -7 -4 3 26.3 7.6
 7 4 -2 153.78 14
 -7 4 2 152.28 17.8
 7 -4 -2 142.29 15
 -7 -4 2 170.28 18.3
 7 -4 -2 166.68 13.4
 7 4 -1 7.9 6.6
 -7 4 1 3.1 5.4
 7 4 -1 15.8 3
 7 -4 -1 9.9 4.9
 -7 -4 1 4 4.8
 7 -4 -1 14.1 2.3
 -7 4 0 383.76 36.2
 7 4 0 396.36 29.6
 7 4 0 358.16 35.7
 7 -4 0 326.77 33
 7 -4 0 380.86 28.8
 -7 -4 0 357.86 35.5
 -7 4 -1 14.5 8.2
 7 -4 1 23.1 8
 7 -4 1 23.2 4.5
 -7 4 -2 45.6 13.1
 7 -4 2 64.99 8.6
 -7 -4 -2 58.59 12.7
 -7 4 -3 351.56 37.3
 -7 -4 -3 333.87 35
 -7 4 -4 36.1 12.4
 7 -4 4 49.6 8.7
 -7 -4 -4 84.39 16.5
 -7 4 -5 18.4 11.6
 -7 -4 -5 23 10.6
 -7 4 -6 19.4 11
 -7 -4 -6 1.8 8.7
 -7 4 -7 10.9 10.1
 -7 -4 -7 -0.4 8.6
 -7 4 -8 73.59 21.4
 -7 -4 -8 58.79 17.1
 -7 4 -9 -15.4 11
 -7 -4 -9 16.8 12.3
 -7 4 -10 9.7 15.6
 -7 -4 -10 25.5 13.4
 -7 4 -11 27.8 18.9
 -7 -4 -11 24.6 16.5
 7 5 -16 20.5 12.5
 7 -5 -16 6.6 12.7
 7 5 -15 20.6 12
 7 -5 -15 6.7 10.4
 7 5 -14 15.5 11
 7 -5 -14 -4.9 8.2
 7 5 -13 76.29 10.5
 7 5 -13 59.69 14.1
 7 -5 -13 67.49 17.5
 7 5 -12 64.39 10.3
 -7 5 12 60.19 11.3
 7 5 -12 62.69 10.7
 7 -5 -12 66.89 13.9
 -7 5 11 53.89 8.4
 7 5 -11 14.8 7.7
 7 5 -11 17.2 7.6
 7 5 -11 39.4 8.3
 7 -5 -11 29.6 9.8
 -7 5 10 237.58 21.6
 7 5 -10 243.28 23.3
 7 5 -10 245.88 23.6
 -7 5 10 228.18 20.4
 7 5 -10 236.98 25.5
 7 -5 -10 248.78 24.8
 -7 -5 10 221.68 23.9
 -7 5 9 106.19 12.1
 7 5 -9 127.29 15.3
 7 5 -9 104.29 16.3
 -7 5 9 133.69 12.2
 7 5 -9 132.59 15.1
 7 -5 -9 125.89 15.2
 -7 -5 9 133.89 15.6
 7 5 -8 82.69 11.8
 7 5 -8 56.99 11.4
 -7 5 8 65.19 7.2
 7 5 -8 61.19 10.5
 -7 5 8 63.89 7.3
 -7 -5 8 70.59 11.4
 7 -5 -8 74.09 11.1
 -7 5 7 8.7 3.3
 7 5 -7 10.4 4.8
 -7 5 7 7.6 2.3
 -7 5 7 7.1 4.3
 7 5 -7 11.3 5.8
 7 5 -7 5.2 3.8
 7 -5 -7 11.9 4.5
 -7 -5 7 8.5 4.6
 -7 5 6 94.79 7.9
 -7 5 6 91.59 10.1
 7 5 -6 74.19 12.5
 -7 5 6 89.89 9.7
 7 5 -6 69.89 11.1
 -7 -5 6 100.19 10.7
 -7 -5 6 95.69 12.4
 7 -5 -6 87.59 10.2
 7 5 -5 33.2 6.1
 -7 5 5 22.1 4.5
 7 5 -5 18.8 7.2
 -7 5 5 30.9 5.9
 7 5 -5 32 6.5
 7 -5 -5 29.3 5.3
 -7 -5 5 30.1 7.1
 7 5 -4 1.3 2.2
 -7 5 4 9.6 4
 -7 5 4 -0.9 1.6
 7 5 -4 2 2.2
 7 5 -4 -9.2 3.8
 7 -5 -4 -2.3 1.9
 -7 -5 4 -8 3.1
 -7 -5 4 0.6 2
 -7 5 3 4.8 4.2
 7 5 -3 6.9 4.8
 7 5 -3 -2.2 2
 7 5 -3 2 1.8
 -7 5 3 2.4 1.1
 7 -5 -3 0.1 1.8
 -7 -5 3 3.5 1.7
 -7 -5 3 1.6 4.2
 -7 5 2 487.95 42.9
 7 5 -2 490.05 39
 7 5 -2 502.45 43.8
 -7 -5 2 498.05 43.3
 7 -5 -2 478.55 39.6
 -7 5 1 241.98 23
 7 5 -1 213.68 23
 7 5 -1 210.18 17.1
 -7 -5 1 172.48 21
 7 -5 -1 181.58 19
 7 5 0 43.8 12.5
 7 5 0 64.49 6.6
 -7 5 0 84.39 14.1
 7 -5 0 65.79 5.8
 -7 -5 0 67.99 12.9
 7 -5 0 71.69 11
 -7 5 -1 86.09 15.8
 7 -5 1 116.19 15.6
 -7 -5 -1 76.09 14.5
 7 -5 1 94.99 9.7
 -7 5 -2 -4.9 6
 -7 -5 -2 0.4 6.1
 7 -5 2 0.4 3.3
 -7 5 -3 38.8 12.3
 -7 -5 -3 28.2 10.1
 7 -5 3 26.6 5.8
 -7 5 -4 702.23 61.99
 7 -5 4 612.34 52.19
 -7 -5 -4 628.64 58.39
 -7 5 -5 -2.4 9.4
 -7 -5 -5 -8.9 5.7
 -7 5 -6 13.2 10.7
 -7 -5 -6 6.6 7.8
 -7 5 -7 -0.2 11
 -7 -5 -7 -2 8.2
 -7 5 -8 17.6 13.9
 -7 -5 -8 37.1 13.5
 -7 5 -9 -27 12.8
 -7 -5 -9 9 13.1
 -7 5 -10 28.2 17.8
 -7 -5 -10 5.6 12.8
 -7 5 -11 15.2 18.7
 -7 -5 -11 37.8 16.4
 7 6 -16 47.1 15
 7 -6 -16 11.6 11.8
 7 6 -15 26.5 11.7
 7 -6 -15 62.29 15.4
 7 6 -14 -5.2 7.1
 7 6 -14 8.6 7.6
 7 -6 -14 -4.6 8.7
 7 6 -13 22.9 9
 7 6 -13 14.6 10.2
 7 6 -13 27.2 8.4
 7 -6 -13 45.6 13.5
 7 6 -12 21.3 8.1
 7 6 -12 27.6 9.4
 -7 6 12 23.2 8.9
 7 6 -12 25.6 8.6
 7 -6 -12 44.3 10.6
 7 6 -11 22.1 7.4
 -7 6 11 3.8 5.6
 7 6 -11 5.1 5.6
 7 6 -11 10.1 7.8
 7 -6 -11 7.6 7.2
 7 6 -10 110.89 15
 -7 6 10 100.39 12.4
 7 6 -10 129.69 18.8
 7 6 -10 127.59 15.9
 7 -6 -10 144.59 18.5
 -7 -6 10 111.69 16.6
 7 6 -9 58.99 10.9
 -7 6 9 48.6 6.2
 -7 6 9 51.79 6.9
 7 6 -9 51.69 10.9
 7 6 -9 46.4 10.2
 -7 -6 9 53.69 10.6
 7 -6 -9 37.5 9.3
 -7 6 8 86.49 13.1
 7 6 -8 84.59 13.2
 -7 6 8 91.19 8.5
 -7 6 8 93.99 10.5
 7 6 -8 65.99 12.3
 7 6 -8 80.49 12.9
 -7 -6 8 99.79 15.4
 7 -6 -8 111.19 12.6
 7 6 -7 3.2 5.7
 7 6 -7 -1.1 3.7
 7 6 -7 2.1 4
 -7 6 7 8.8 4.3
 -7 6 7 1.3 1.6
 -7 6 7 3.4 2.4
 7 -6 -7 0.7 3.7
 -7 -6 7 1.1 3.8
 -7 6 6 86.69 8.9
 7 6 -6 89.59 11
 -7 6 6 96.79 10.2
 7 6 -6 69.59 11.3
 7 -6 -6 93.49 10.5
 -7 -6 6 82.39 12.9
 7 6 -5 46.2 7.9
 7 6 -5 39.3 7.8
 7 6 -5 35.5 9.7
 -7 6 5 52.79 7.2
 -7 -6 5 49.6 9.3
 7 -6 -5 39.2 6.4
 7 6 -4 5.7 5.1
 7 6 -4 0.9 2.3
 -7 6 4 -6.7 2.9
 7 6 -4 3.2 2.4
 -7 6 4 0.1 1.6
 7 -6 -4 1.4 2
 -7 -6 4 3.2 4.2
 -7 6 3 53.99 4.5
 7 6 -3 41.7 6.7
 7 6 -3 44.7 6.9
 -7 6 3 41.1 8.2
 7 6 -3 47.7 10.9
 -7 -6 3 60.79 10.9
 -7 -6 3 45.3 5.5
 7 6 -2 109.39 14.2
 -7 6 2 98.99 13.3
 7 6 -2 91.99 9.8
 7 -6 -2 103.89 10.2
 7 -6 -2 95.39 8.9
 -7 -6 2 138.09 14.8
 -7 6 1 4.6 4.6
 7 6 -1 -9.8 5
 7 6 -1 1.9 1.4
 7 -6 -1 0.9 3.5
 7 -6 -1 0.1 1.2
 -7 -6 1 -0.1 3.9
 7 6 0 68.59 6.5
 -7 6 0 50.99 11.8
 7 -6 0 57.09 6.6
 7 -6 0 78.39 11.5
 -7 6 -1 117.09 17.6
 7 -6 1 65.59 11.6
 7 -6 1 73.69 8.3
 -7 -6 -1 81.79 15.3
 -7 6 -2 51.09 13
 7 -6 2 62.49 8
 -7 -6 -2 35.4 10.2
 -7 6 -3 74.49 17.5
 -7 -6 -3 90.79 16.9
 7 -6 3 89.09 10.5
 -7 6 -4 27.9 13
 7 -6 4 18.2 6.1
 -7 -6 -4 23.6 8.8
 -7 6 -5 7.1 9.3
 -7 -6 -5 3.8 7.2
 -7 6 -6 131.09 25.5
 -7 -6 -6 116.19 20.5
 -7 6 -7 -13.7 17
 -7 -6 -7 8.6 9
 -7 6 -8 -26.2 12.4
 -7 -6 -8 0 9.4
 -7 6 -9 7.9 15.1
 -7 -6 -9 29.8 15.8
 -7 6 -10 -12.3 15.7
 -7 -6 -10 -4.7 11.4
 -7 6 -11 34.6 19.4
 -7 -6 -11 22.2 14.1
 7 7 -16 77.79 19.1
 7 -7 -16 85.89 18.4
 7 7 -15 17.3 10.5
 7 -7 -15 7.1 9.8
 7 7 -14 1.3 9.9
 7 7 -14 1.5 9
 7 -7 -14 0.4 9
 7 7 -13 3.5 7.3
 -7 7 13 3.4 8.9
 7 7 -13 -2 8.2
 7 -7 -13 21.3 10.3
 7 7 -12 -15.6 8
 7 7 -12 -3.3 6.8
 -7 7 12 -0.6 7
 7 7 -12 6.5 6.3
 7 -7 -12 -14 6.1
 -7 7 11 41.3 7.5
 7 7 -11 42.2 10.2
 7 7 -11 33.3 9.7
 7 7 -11 16.3 9.1
 7 -7 -11 45.1 10.7
 7 7 -10 25.6 8.7
 -7 7 10 29.1 6
 7 7 -10 33.7 9
 7 7 -10 29.6 8.5
 -7 7 10 15.4 3.7
 7 -7 -10 30.1 9
 7 7 -9 16.8 7
 7 7 -9 9.9 7
 7 7 -9 4.1 6.1
 -7 7 9 10.2 2.7
 -7 -7 9 7 5.1
 7 -7 -9 12.1 5.6
 -7 7 8 4.3 4.4
 7 7 -8 7.1 5.1
 7 7 -8 2.8 6.3
 7 7 -8 0.4 4.2
 -7 -7 8 6.7 5.3
 7 -7 -8 7.9 4.6
 7 7 -7 -4.2 3.6
 7 7 -7 11.7 6.2
 7 7 -7 4.1 3.7
 -7 7 7 -9.5 3.6
 7 -7 -7 3 3.4
 -7 -7 7 2.8 4.4
 7 7 -6 242.88 21.8
 7 7 -6 220.38 21.6
 7 7 -6 216.98 22.8
 -7 7 6 230.98 18.3
 -7 7 6 222.38 19.8
 -7 -7 6 208.88 24
 7 -7 -6 192.48 19.7
 7 7 -5 228.28 22.7
 -7 7 5 210.18 18.6
 7 7 -5 187.58 19.6
 7 7 -5 207.68 20.1
 -7 7 5 210.58 18.1
 7 -7 -5 214.18 18.6
 -7 -7 5 214.18 22.1
 7 7 -4 48.9 8.5
 -7 7 4 45.4 5.1
 -7 7 4 43.3 7.5
 7 7 -4 53.89 8.4
 7 7 -4 45.8 10.4
 -7 -7 4 49 10.7
 7 -7 -4 49 6.3
 7 7 -3 5.1 2.8
 7 7 -3 1.3 2.3
 7 7 -3 3.3 5.7
 -7 7 3 -0.8 3.6
 7 -7 -3 5.3 1.8
 -7 -7 3 6.7 4.9
 7 7 -2 -7.4 4.8
 7 7 -2 1.3 1.9
 7 7 -2 1.7 1.9
 -7 7 2 5.1 4.4
 -7 -7 2 3.2 4.6
 7 -7 -2 0.4 1.3
 7 -7 -2 2.5 2.1
 -7 7 1 7.1 5.1
 7 7 -1 7.2 2.4
 7 -7 -1 4.9 1.5
 7 -7 -1 3.9 1.3
 7 -7 -1 6.3 3.7
 -7 7 0 297.17 31.5
 7 -7 0 324.37 24.8
 7 -7 0 315.47 29.2
 -7 -7 0 352.76 32.3
 -7 7 -1 97.69 16.6
 7 -7 1 69.39 7.7
 7 -7 1 59.19 11.4
 -7 -7 -1 80.99 14
 -7 7 -2 60.99 14.2
 7 -7 2 50.79 7.2
 -7 -7 -2 47.7 11.9
 -7 7 -3 13.7 9
 7 -7 3 9.1 4.6
 -7 -7 -3 14.8 8.6
 -7 7 -4 -5.2 6.6
 7 -7 4 4.5 5
 -7 -7 -4 -1.1 6.5
 -7 7 -5 9.5 10.8
 -7 -7 -5 -2.6 6.7
 -7 7 -6 149.88 27.7
 -7 -7 -6 147.99 23.3
 -7 7 -7 21.2 13.9
 -7 -7 -7 3.7 8.9
 -7 7 -8 35.1 17.6
 -7 -7 -8 21.9 12.4
 -7 7 -9 -9.2 12.4
 -7 7 -10 0.7 16.4
 -7 -7 -10 0.7 12
 -7 7 -11 58.39 24.5
 -7 -7 -11 69.49 19.3
 7 8 -16 0.8 12.3
 7 -8 -16 -1 11.6
 7 8 -15 30.7 12.2
 7 8 -15 15.4 11.9
 7 -8 -15 20.6 11.2
 7 8 -14 7.2 10.5
 7 -8 -14 -0.3 8.2
 -7 8 13 53.29 11
 7 8 -13 53.79 12.5
 7 8 -13 14.8 10.2
 7 8 -13 47.2 13.3
 7 -8 -13 60.69 13.4
 7 8 -12 78.29 14.5
 -7 8 12 68.69 12.1
 7 8 -12 99.79 17.6
 7 -8 -12 121.19 17
 -7 8 11 22.4 6.9
 7 8 -11 19.3 9.1
 7 8 -11 15.8 8.9
 7 -8 -11 46.5 10.3
 7 8 -10 20.7 7.5
 7 8 -10 29.9 12.5
 7 8 -10 22.7 8.2
 -7 8 10 24.3 3.9
 -7 8 10 32.7 5.8
 7 -8 -10 22.7 7.2
 7 8 -9 0.6 5
 7 8 -9 14.9 8
 7 8 -9 -2.7 8.4
 7 -8 -9 15.1 6.1
 -7 -8 9 16.1 6.5
 -7 8 8 -4 4.3
 7 8 -8 -9.2 7.8
 7 8 -8 0.5 4.3
 7 8 -8 -7.6 5.8
 -7 -8 8 -1.8 5.1
 -7 8 7 218.18 21
 7 8 -7 185.18 21.4
 7 8 -7 209.48 23
 7 8 -7 205.78 21.6
 -7 -8 7 230.48 23.1
 7 -8 -7 233.28 20.6
 7 8 -6 46.9 8.5
 -7 8 6 42.6 6.7
 7 8 -6 49.2 8.5
 -7 8 6 45 4.9
 7 8 -6 41.9 9.4
 -7 -8 6 31.1 8.2
 7 -8 -6 31.9 6.3
 7 8 -5 8.3 4.4
 7 8 -5 12.8 6.1
 -7 8 5 6.4 2.8
 7 8 -5 1.9 3.2
 -7 8 5 7 3.2
 7 -8 -5 13.1 3.5
 -7 -8 5 11.3 4.9
 7 8 -4 36 7.1
 7 8 -4 50.29 11
 -7 8 4 46 7.9
 7 8 -4 51.59 7.9
 -7 8 4 51.49 5.1
 7 8 -3 248.18 22.7
 7 8 -3 259.27 23.7
 -7 8 3 276.87 24.6
 7 -8 -3 252.57 20.3
 -7 8 2 14.1 5.8
 7 8 -2 7.8 3.2
 -7 -8 2 5.4 5.2
 7 8 -1 52.09 6.2
 -7 8 1 47.1 10.5
 -7 -8 1 63.29 11.6
 7 -8 -1 52.89 8
 -7 8 0 25.5 9.1
 7 8 0 25.4 4
 7 -8 0 25.7 6.4
 7 -8 0 21.7 2.5
 7 -8 0 31.5 3.3
 -7 -8 0 33.1 9.6
 7 -8 1 114.69 15.4
 -7 -8 -1 103.19 16.6
 7 -8 1 97.19 9.6
 -7 8 -2 355.86 35.1
 7 -8 2 295.37 26.5
 -7 -8 -2 350.86 33.1
 -7 8 -3 -5.3 7.8
 7 -8 3 16.7 4.8
 -7 -8 -3 12.5 7.6
 -7 8 -4 781.32 67.79
 -7 -8 -4 653.23 62.19
 -7 8 -5 11.9 10.8
 7 -8 5 15.8 6.3
 -7 -8 -5 5.9 9
 -7 8 -6 32.7 14.4
 -7 -8 -6 46.7 12.9
 -7 8 -7 21.8 13.7
 -7 -8 -7 26.3 10.7
 -7 8 -8 -9 13.8
 -7 -8 -8 -6.7 9.3
 -7 8 -9 -6.3 14.6
 -7 8 -10 8.5 17.7
 -7 -8 -10 5.5 13
 -7 8 -11 -7 17.7
 -7 -8 -11 8.8 14
 7 9 -15 45.2 13.7
 7 9 -15 7.4 11.9
 7 -9 -15 22.9 12.1
 7 9 -14 5.4 10.5
 7 9 -14 36.7 12.8
 7 -9 -14 32.9 11.8
 7 9 -13 17.6 9.9
 7 9 -13 12 9.4
 7 -9 -13 7.3 8.8
 7 9 -12 8.5 7.3
 7 9 -12 -1.2 8.7
 -7 9 12 -6.2 6.9
 7 -9 -12 9.9 7.9
 -7 9 11 1.1 5.1
 7 9 -11 8.6 7.6
 7 -9 -11 9.9 6.9
 -7 9 10 13.6 4.1
 7 9 -10 7.4 6.9
 7 9 -10 4.7 6.1
 7 -9 -10 6.7 5.7
 7 9 -9 54.29 11.4
 7 9 -9 29.1 9.1
 7 -9 -9 59.49 10
 -7 -9 9 29.7 8.9
 7 9 -8 6.6 5.7
 7 9 -8 28 8
 -7 9 8 16.4 5.9
 7 -9 -8 10.4 5.2
 -7 -9 8 11.9 6.7
 7 9 -7 41.4 8.8
 7 9 -7 44.1 9.6
 7 -9 -7 46.6 8
 -7 -9 7 51.59 10.7
 -7 9 6 3.7 2
 7 9 -6 1.8 4.1
 -7 9 6 -2.5 3.1
 7 9 -6 4.2 4.1
 -7 -9 6 -1.6 3.9
 7 -9 -6 -2.6 3
 -7 9 5 14.1 3.5
 -7 9 5 12.5 4.1
 7 9 -5 19.7 5.5
 7 9 -5 20.9 5.9
 -7 -9 5 6.4 5
 7 -9 -5 5.9 3.2
 7 9 -4 -1.2 2.2
 7 9 -4 1.1 2.9
 -7 9 4 -6.5 3
 -7 9 4 -2.7 1.4
 -7 -9 4 -4.3 3.3
 7 -9 -4 -1.8 1.8
 7 9 -3 42 7.1
 7 9 -3 47.5 7.8
 -7 9 3 35.3 8.1
 -7 -9 3 55.09 10.3
 -7 9 2 179.78 18.3
 7 9 -2 135.89 14.3
 7 9 -2 143.79 13.9
 -7 -9 2 160.68 18.9
 7 -9 -2 152.08 12.5
 -7 9 1 131.09 17
 7 9 -1 138.49 12.5
 -7 -9 1 134.59 17.4
 7 -9 -1 132.59 13.4
 -7 9 0 243.18 25.8
 7 9 0 217.78 19
 -7 -9 0 231.48 24.8
 7 -9 0 222.08 21.5
 -7 9 -1 59.29 14.1
 -7 -9 -1 27.7 9.4
 7 -9 1 41.2 8.9
 -7 9 -2 16.1 10.1
 -7 -9 -2 5.5 6.6
 7 -9 2 6.2 3.4
 -7 9 -3 7.4 8
 7 -9 3 9.9 4.2
 -7 -9 -3 10.8 7.7
 -7 9 -4 -12.1 8.1
 7 -9 4 -5.3 4.4
 -7 -9 -4 8.2 7.6
 -7 9 -5 171.38 28.5
 -7 -9 -5 226.18 24.8
 7 -9 5 155.38 18.3
 -7 9 -6 2.2 11.3
 -7 -9 -6 -7.5 6.7
 -7 9 -7 -15.4 12.3
 -7 -9 -7 14.9 10.1
 -7 9 -8 26.5 16.1
 -7 -9 -8 7.3 11.5
 -7 9 -9 38.5 19.2
 -7 9 -10 -22.2 16
 -7 -9 -10 -11.5 11.7
 -7 9 -11 44.8 29.7
 -7 -9 -11 33.5 16.3
 7 10 -15 3.4 13.9
 7 10 -14 -11.3 10.5
 7 10 -14 6.3 10.1
 7 -10 -14 6.1 8.9
 7 10 -13 32.7 12.7
 7 10 -13 39.1 13.1
 7 -10 -13 50.09 12.9
 7 10 -12 13.4 8.2
 7 10 -12 22.4 10.7
 -7 10 12 10.1 7.9
 7 -10 -12 25.8 10.1
 -7 10 11 11.9 6.7
 7 10 -11 19.7 9.8
 7 10 -11 29.6 9.8
 7 -10 -11 22.1 8.2
 7 10 -10 5.2 6.9
 7 10 -10 -2.1 4.9
 7 -10 -10 6.4 5.4
 7 10 -9 28.1 9.1
 7 10 -9 44.8 10.6
 7 -10 -9 48.8 9.2
 -7 -10 9 33.3 9.9
 7 10 -8 15.8 6.9
 -7 10 8 12.6 6
 7 10 -8 3.7 6.3
 7 -10 -8 19.6 5.8
 -7 -10 8 13.1 6.9
 7 10 -7 118.89 14.8
 7 10 -7 90.19 14.8
 7 -10 -7 99.49 11.8
 -7 -10 7 103.79 16.4
 -7 10 6 33.5 4.5
 7 10 -6 48.5 8.9
 7 10 -6 38.3 8.6
 -7 10 6 34.1 6.2
 7 -10 -6 31.6 6.1
 -7 -10 6 31.6 8.4
 7 10 -5 277.27 25
 7 10 -5 244.28 23.9
 -7 10 5 260.87 21.4
 -7 -10 5 236.78 26.1
 7 10 -4 0.5 2.8
 7 10 -4 0 2.9
 -7 10 4 -0.5 3.5
 -7 -10 4 -1.7 4.1
 -7 10 3 75.09 11.9
 7 10 -3 72.59 9.7
 7 10 -3 74.39 9.2
 -7 -10 3 99.49 15.1
 7 10 -2 1.8 2.4
 7 10 -2 2.1 2.4
 -7 10 2 1.8 4.4
 7 -10 -2 -0.7 1.2
 -7 -10 2 7.4 5.4
 -7 10 1 241.98 25.8
 7 10 -1 245.88 21.1
 -7 -10 1 254.27 26.2
 7 -10 -1 250.37 21.6
 7 10 0 199.38 16.8
 -7 10 0 201.68 23
 -7 -10 0 160.68 21.1
 7 -10 0 199.48 19
 7 10 1 1.7 1.8
 -7 10 -1 12.4 7.3
 -7 -10 -1 -1 6.1
 7 -10 1 2 5.2
 -7 10 -2 14.5 8
 7 -10 2 1.4 3
 -7 -10 -2 10 7.4
 -7 10 -3 -12.2 6.2
 7 -10 3 1.3 3.5
 -7 -10 -3 2.5 6.1
 -7 10 -4 -3.5 8.5
 -7 -10 -4 -4.6 6.8
 7 -10 4 2.1 4.5
 -7 10 -5 93.89 21.6
 -7 -10 -5 99.19 18.2
 7 -10 5 107.19 13.6
 -7 -10 -6 -3.4 7.4
 -7 10 -7 13.2 13.9
 -7 -10 -7 9.1 8.8
 -7 10 -8 52.59 20.5
 -7 -10 -8 30.2 14.4
 -7 10 -9 18.5 16.7
 -7 10 -10 44.4 21.7
 -7 -10 -10 55.59 16.5
 7 11 -15 -3.6 14.1
 7 11 -15 23.5 12.3
 7 11 -14 9.7 11.7
 7 11 -14 7.2 10.2
 7 11 -13 21.9 9.8
 7 11 -13 13.1 11.7
 7 11 -12 12.4 8.4
 -7 11 12 -13.6 6.4
 7 11 -12 7.6 9.5
 7 11 -11 47.5 13.4
 7 11 -11 58.99 13.6
 -7 11 11 60.99 8.5
 7 -11 -11 65.99 12.7
 7 11 -10 22.9 9.9
 7 11 -10 36 9.7
 7 -11 -10 32.1 8.5
 7 11 -9 10.7 8.2
 7 11 -9 15.4 7.8
 7 -11 -9 18.6 6.9
 7 11 -8 6 5.2
 -7 11 8 -1.3 5.1
 7 11 -8 10.9 7.2
 7 -11 -8 5.3 4.6
 -7 -11 8 -6.4 4.3
 7 11 -7 54.69 10.5
 7 11 -7 55.39 11.2
 -7 -11 7 70.89 12.9
 -7 11 6 -1.3 3.3
 7 11 -6 -0.8 4.3
 -7 11 6 4 2.2
 7 11 -6 8.2 4.9
 -7 -11 6 2.3 5.6
 7 11 -5 357.76 31.9
 -7 11 5 353.66 29
 -7 11 5 347.37 27.9
 7 11 -5 306.47 30.5
 -7 -11 5 362.86 33.9
 7 11 -4 54.89 9.3
 7 11 -4 77.59 10.1
 -7 11 4 105.89 10.8
 -7 11 4 70.59 6.5
 -7 -11 4 66.99 12.7
 7 11 -3 8.8 4
 7 11 -3 7.3 3.9
 -7 11 3 20.9 6.4
 -7 -11 3 13 6.2
 -7 11 2 115.59 14.1
 7 11 -2 82.99 10.3
 7 11 -2 84.79 9.4
 -7 -11 2 94.89 15.2
 7 -11 -2 84.89 7.2
 7 11 -1 338.67 29.4
 -7 11 1 404.86 35.2
 7 -11 -1 341.67 29.5
 -7 -11 1 391.56 35.5
 7 11 0 41.1 5.9
 7 -11 0 50.59 8.2
 -7 -11 0 37.1 9.9
 -7 11 -1 -1.7 6.2
 -7 -11 -1 6.6 6
 7 -11 1 8.9 5.8
 -7 11 -2 69.69 15.2
 7 -11 2 55.99 5.9
 -7 -11 -2 31.9 10.1
 -7 11 -3 12.9 10.6
 7 -11 3 13.6 4.2
 -7 -11 -3 15.5 8.1
 -7 11 -4 33.5 14.1
 7 -11 4 50.79 7.8
 -7 -11 -4 40.2 11.4
 -7 11 -5 7 11.7
 7 -11 5 19.4 6.6
 -7 -11 -5 27.3 10.1
 -7 11 -6 5.1 13.4
 -7 -11 -6 -4.4 7.8
 -7 11 -7 27 15.4
 -7 -11 -7 27.9 12
 -7 11 -8 44.4 18.8
 -7 -11 -8 31.2 12.8
 -7 11 -9 -44.7 15.2
 -7 11 -10 17.3 22.1
 -7 -11 -10 38.7 14.4
 7 12 -15 -7.3 14.5
 7 12 -15 4.9 11.3
 7 12 -14 19.1 10.3
 7 12 -14 -1.7 12
 7 12 -13 10.1 11.8
 7 12 -13 15.8 9.7
 7 12 -12 28.7 12
 7 12 -12 1.9 8.5
 -7 12 12 14.8 9
 -7 12 11 34.4 7.4
 7 12 -11 46.6 11.6
 7 12 -11 57.49 13.3
 7 12 -10 15.4 8.3
 7 12 -9 -3.3 6.3
 7 12 -9 14.3 6.3
 7 12 -8 26.1 8.4
 -7 12 8 22.7 7.1
 7 12 -8 11.1 8
 -7 -12 8 30 8.9
 7 12 -7 5.9 5.7
 7 12 -7 8.2 5.1
 -7 -12 7 -5.6 5.1
 -7 12 6 214.98 17.8
 7 12 -6 182.38 21.1
 -7 12 6 191.18 18.6
 7 12 -6 222.28 22.5
 -7 -12 6 245.48 24.3
 7 12 -5 16.4 5.6
 -7 12 5 29.6 5.6
 7 12 -5 16.5 6
 -7 12 5 18.7 4
 -7 -12 5 25 8.3
 7 12 -4 3.5 3.9
 7 12 -4 10.1 4.1
 -7 12 4 3.9 1.5
 -7 12 4 0.2 4
 -7 -12 4 7.3 6.5
 -7 12 3 51.09 10
 7 12 -3 37.7 7
 7 12 -3 56.79 9.3
 -7 -12 3 46.1 10.5
 -7 12 2 167.68 19.3
 7 12 -2 167.38 16.5
 7 12 -2 151.48 15.2
 -7 -12 2 168.28 19.8
 7 12 -1 9.3 3.4
 7 12 -1 8.1 3.1
 -7 12 1 17.5 7.8
 -7 -12 1 6 6.8
 7 -12 -1 14.1 3.5
 -7 12 0 12.3 7.4
 7 12 0 8 2.8
 -7 -12 0 12.5 6.3
 7 -12 0 7.1 4.7
 -7 12 -1 17.2 9.4
 7 12 1 16.6 3.6
 7 -12 1 25.1 7.1
 -7 -12 -1 7.8 5.6
 -7 12 -2 -3.5 7.1
 -7 -12 -2 1.2 6.1
 -7 12 -3 9.2 9.1
 7 -12 3 3.2 3.2
 -7 -12 -3 -3.8 6.1
 -7 12 -4 165.38 27.1
 -7 -12 -4 177.38 21.5
 7 -12 4 128.89 14.6
 -7 12 -5 238.98 35.2
 7 -12 5 192.68 20.5
 -7 -12 -5 239.78 27.4
 -7 12 -6 1.1 13.5
 -7 -12 -6 31.2 11
 -7 12 -7 101.19 25.2
 -7 -12 -7 105.09 19
 -7 12 -8 -8 14.5
 -7 -12 -8 -10.4 9.6
 -7 12 -9 33.3 20.3
 -7 -12 -9 20.7 18.2
 -7 -12 -10 -12 11.7
 7 13 -14 -10.3 20.5
 7 13 -14 -15.8 10.3
 7 13 -13 30.3 13.5
 7 13 -13 14.3 10.3
 7 13 -12 10 8.7
 7 13 -12 5.1 11.2
 7 13 -11 3.5 9.4
 7 13 -11 -7.2 7.5
 -7 13 11 10.7 5.3
 7 13 -10 0.8 6.4
 7 13 -10 25.3 10
 7 13 -9 44.6 10.8
 7 13 -9 42 11.6
 -7 13 8 52.39 9.1
 7 13 -8 64.89 11.8
 7 13 -8 29.9 10.1
 -7 -13 8 32.7 10.3
 7 13 -7 85.99 14.3
 7 13 -7 91.99 15.7
 -7 13 7 109.99 9.4
 -7 -13 7 103.69 16.6
 -7 13 6 135.99 14.1
 7 13 -6 128.49 16.9
 -7 13 6 117.79 13.1
 7 13 -6 126.39 15.7
 -7 -13 6 149.79 18
 7 13 -5 74.19 11.1
 7 13 -5 65.89 11.6
 -7 13 5 74.79 9.4
 -7 13 5 58.09 7.4
 -7 -13 5 81.09 14
 7 13 -4 21.2 6.6
 -7 13 4 18 6.2
 7 13 -4 16.2 5
 -7 -13 4 26.4 8.7
 7 13 -3 47.7 8.9
 -7 13 3 53.39 10
 7 13 -3 52.29 8.5
 -7 -13 3 30.5 10
 7 13 -2 39.7 6.7
 -7 13 2 43.5 10
 7 13 -2 34.2 7.3
 -7 -13 2 53.79 11.5
 -7 13 1 68.29 13.3
 7 13 -1 50.59 8.8
 7 13 -1 68.79 7.7
 7 -13 -1 61.49 7.6
 -7 -13 1 62.99 12.5
 7 13 0 1.6 2
 -7 13 0 -14.5 5.5
 7 -13 0 11.2 4.7
 -7 -13 0 8.6 6.6
 7 13 1 179.28 15.9
 -7 13 -1 194.58 24.2
 7 -13 1 185.78 19.4
 -7 -13 -1 154.58 20.8
 -7 13 -2 22.4 9.9
 -7 -13 -2 45.7 11.1
 -7 13 -3 124.79 22.7
 7 -13 3 75.19 8.3
 -7 -13 -3 91.49 16.3
 -7 13 -4 18 10.7
 7 -13 4 29.2 5.8
 -7 -13 -4 26.3 10.3
 -7 13 -5 8.1 13.2
 -7 -13 -5 5.4 7.8
 7 -13 5 -0.2 5.8
 -7 13 -6 -1.1 12.9
 -7 -13 -6 -15.9 7.7
 -7 13 -7 0.1 15.1
 -7 -13 -7 0.3 9.6
 -7 13 -8 -13.3 15.6
 -7 -13 -8 -0.1 10.5
 -7 13 -9 24.8 20.1
 -7 -13 -9 9.9 14.3
 -7 13 -10 -7.3 19.5
 -7 -13 -10 -6.8 13.5
 7 14 -14 22.2 14.1
 7 14 -13 59.79 16.3
 7 14 -13 34.2 12.8
 7 14 -12 6 7.7
 7 14 -12 3.2 11.9
 7 14 -11 10.8 8.7
 -7 14 11 8.5 6
 7 14 -11 29.4 11.2
 -7 14 10 -0.1 3.7
 7 14 -10 -2.9 5.5
 7 14 -10 1.3 7.9
 7 14 -9 38.8 11.3
 7 14 -8 22 9.2
 -7 14 8 10.8 2.3
 7 14 -8 -1.7 5.8
 -7 14 8 -1.9 5.7
 7 14 -7 42.5 11.3
 7 14 -7 29.9 8.3
 -7 -14 7 52.29 11.3
 7 14 -6 235.98 25.7
 -7 14 6 262.67 21.9
 -7 14 6 249.08 21.5
 7 14 -6 236.18 24.9
 -7 -14 6 236.78 26.6
 -7 14 5 287.37 23.4
 7 14 -5 301.97 28.5
 -7 14 5 291.47 25.5
 7 14 -5 271.57 26.8
 -7 -14 5 269.17 29.5
 -7 14 4 11.9 5.1
 7 14 -4 8.4 4.5
 7 14 -4 0.3 3.8
 -7 -14 4 8.6 6.6
 7 14 -3 184.98 18.4
 7 14 -3 159.48 16.7
 -7 14 3 147.49 18.8
 -7 -14 3 190.68 21.4
 7 14 -2 55.79 8.6
 -7 14 2 46.4 10.9
 7 14 -2 65.29 9.6
 -7 -14 2 44.4 11
 7 14 -1 3.3 2.5
 -7 14 1 1 7.4
 7 14 -1 6.9 3.6
 7 -14 -1 -1.5 2.6
 -7 -14 1 2.8 5.1
 7 14 0 4.8 2.7
 -7 14 0 12.4 8.1
 7 -14 0 2.4 4.4
 -7 -14 0 12.4 6.5
 -7 14 -1 73.89 16.2
 7 14 1 72.99 8.1
 -7 -14 -1 46.8 12.4
 7 -14 1 63.79 11.2
 -7 14 -2 581.34 53.99
 7 14 2 554.54 43.4
 -7 -14 -2 489.55 49.2
 -7 14 -3 27.8 12.4
 7 -14 3 24.7 3.9
 -7 -14 -3 52.49 13.1
 -7 14 -4 18.2 12.3
 -7 -14 -4 -2.2 8
 7 -14 4 22.8 5
 -7 14 -5 15.9 13.1
 -7 -14 -5 2.4 7.5
 7 -14 5 -0.1 6.2
 -7 14 -6 -1.6 12.8
 -7 -14 -6 9.1 8.9
 -7 14 -7 15.4 14.9
 -7 -14 -7 10.9 9.7
 -7 14 -8 -5.3 14.8
 -7 -14 -8 17.3 10.9
 -7 14 -9 33.2 22.8
 -7 -14 -9 10.3 14.2
 7 15 -14 10.5 15.8
 7 15 -14 39.8 14.9
 7 15 -13 12.1 10.4
 7 15 -13 -5.6 12.3
 7 15 -12 20.4 9.9
 7 15 -12 28 13.4
 7 15 -11 -0.3 6.7
 7 15 -11 12.8 10.2
 7 15 -10 14.7 10.9
 -7 15 10 24.9 5.1
 7 15 -10 2.3 7.3
 7 15 -9 7.9 8.4
 7 15 -9 -1.8 5.3
 -7 15 9 1.2 3.1
 7 15 -8 74.59 14.1
 7 15 -8 86.39 16.2
 -7 15 8 101.09 13.8
 -7 15 8 91.99 9
 -7 15 7 10.1 3.2
 7 15 -7 -7.9 5.7
 7 15 -7 3.9 5.3
 -7 -15 7 9 7
 7 15 -6 9.8 6.9
 7 15 -6 11.5 6.7
 -7 15 6 31.4 5.3
 -7 15 6 25.4 5.6
 -7 -15 6 21.6 8.5
 7 15 -5 -3.9 4.5
 7 15 -5 2.3 3.5
 -7 15 5 -11.1 3.9
 -7 15 5 4 2.9
 -7 -15 5 4.5 5.2
 7 15 -4 98.39 12.8
 7 15 -4 117.29 14.8
 -7 15 4 112.59 13.8
 -7 -15 4 124.29 18.5
 7 15 -3 -2.6 3.1
 7 15 -3 -0.8 2.9
 -7 15 3 8.5 5.7
 -7 -15 3 4.3 5.6
 7 15 -2 57.79 8.7
 -7 15 2 67.59 12
 7 15 -2 60.19 10.1
 -7 -15 2 53.19 11.7
 7 15 -1 58.79 9.6
 7 15 -1 67.69 9.1
 -7 15 1 67.09 13.4
 -7 -15 1 65.29 13
 7 -15 -1 61.19 7.2
 7 15 0 22.5 5.5
 -7 15 0 11.4 9.1
 7 15 0 22.4 4.6
 7 -15 0 24.9 5.8
 -7 -15 0 12.8 7.2
 7 15 1 11.4 3.6
 -7 15 -1 22.1 10.8
 7 -15 1 21.1 7.5
 -7 -15 -1 15.9 7.5
 -7 15 -2 100.29 19.6
 7 15 2 96.49 10
 -7 -15 -2 86.59 16.4
 -7 15 -3 78.09 18.9
 -7 -15 -3 90.09 15.6
 7 -15 3 77.39 7
 7 -15 4 -4.2 3.1
 -7 -15 -4 -1.1 6.7
 -7 15 -5 11.6 11.1
 -7 -15 -5 11.1 9.6
 -7 15 -6 23.9 17.6
 -7 -15 -6 22.2 10.5
 -7 15 -7 1.6 15
 -7 -15 -7 2.7 9.7
 -7 15 -8 7.7 18.1
 -7 -15 -8 10.1 10.7
 -7 15 -9 -13.9 17.8
 -7 -15 -9 7.7 12.9
 7 16 -13 14 13.8
 7 16 -13 -1.2 11.6
 7 16 -12 31.3 14.4
 7 16 -12 38.3 12
 7 16 -11 9.7 9.3
 7 16 -11 1.7 9.8
 -7 16 10 36.1 6.7
 7 16 -10 46.9 13.5
 7 16 -10 27.8 9.5
 7 16 -9 31.3 10.7
 -7 16 9 37.4 5.9
 -7 16 8 102.09 9.9
 7 16 -8 96.89 17.7
 -7 16 7 10.9 4
 7 16 -7 14.3 6.9
 7 16 -7 9.2 6.3
 -7 -16 7 8.4 7.5
 7 16 -6 45.3 9.8
 -7 16 6 30.9 6
 -7 16 6 34.9 6.4
 7 16 -6 41.8 10.7
 -7 -16 6 15.8 7.9
 -7 16 5 488.95 38.9
 -7 16 5 513.95 42.1
 7 16 -5 458.05 42.7
 7 16 -5 501.35 44.9
 -7 -16 5 526.55 46.8
 7 16 -4 449.26 41.3
 -7 16 4 475.35 40.6
 7 16 -4 454.75 39.9
 -7 -16 4 470.45 43.6
 7 16 -3 18.9 5.3
 -7 16 3 13.6 7.1
 7 16 -3 13.4 5.1
 -7 -16 3 15 7.3
 7 16 -2 146.69 16.5
 7 16 -2 179.58 18.6
 -7 16 2 219.28 23.8
 -7 -16 2 191.98 22
 7 16 -1 51.59 7.9
 7 16 -1 37.1 8
 -7 16 1 62.99 13.1
 -7 -16 1 56.29 12.9
 7 16 0 14.4 5.1
 7 16 0 12.5 4.1
 -7 16 0 19.5 10
 -7 -16 0 10.8 7
 7 -16 0 15.9 4.8
 7 16 1 147.79 14.5
 -7 16 -1 173.28 25.9
 -7 -16 -1 167.98 20.7
 -7 16 -2 44.4 14
 7 16 2 23 4.6
 -7 -16 -2 21.6 9
 -7 16 -3 68.99 19.2
 -7 -16 -3 87.29 16.4
 -7 16 -4 -5.3 9.8
 7 -16 4 1.4 3.1
 -7 -16 -4 7.8 8
 -7 16 -5 9 13.8
 7 -16 5 7.9 5
 -7 -16 -5 14.4 8.9
 -7 16 -6 66.19 20.6
 -7 -16 -6 64.29 14.6
 -7 16 -7 30.4 17.6
 -7 -16 -7 37.6 12.6
 -7 16 -8 -11.8 16.8
 -7 -16 -8 3.6 10.7
 -7 16 -9 24.3 21.8
 -7 -16 -9 -0.2 12.5
 7 17 -13 -9.5 14.4
 7 17 -12 2.4 9.9
 7 17 -12 24.3 12.8
 7 17 -11 24.2 12.6
 7 17 -11 3.3 9
 7 17 -10 -0.1 7.8
 7 17 -10 8 8.9
 -7 17 9 32.5 6.6
 7 17 -9 43.3 13.4
 -7 17 9 43.1 5.6
 7 17 -9 32.7 11.2
 7 17 -8 105.89 17.1
 7 17 -8 41.5 11.8
 -7 17 8 56.79 7.6
 -7 17 7 12.8 9.4
 -7 17 7 19.6 5
 7 17 -7 20.4 9.8
 -7 17 6 15.6 4.8
 7 17 -6 11.5 6.7
 7 17 -6 -4.2 6.1
 -7 17 6 -1.4 4.3
 -7 -17 6 -7.5 5.7
 -7 17 5 42 8.2
 7 17 -5 42.5 10.5
 7 17 -5 37.5 8.9
 -7 17 5 26.2 4.7
 -7 -17 5 26.8 9.4
 7 17 -4 68.29 12.4
 7 17 -4 74.39 11.9
 -7 17 4 89.69 13.1
 -7 -17 4 88.89 16.4
 7 17 -3 27 7.5
 -7 17 3 20.6 8.2
 7 17 -3 17.1 5.7
 -7 -17 3 12.4 6.8
 7 17 -2 9.1 4.9
 -7 17 2 18 7.6
 7 17 -2 14.5 4.6
 -7 -17 2 29 9.4
 7 17 -1 164.28 18.2
 7 17 -1 170.98 16.7
 -7 17 1 195.18 23.1
 -7 -17 1 168.18 21.5
 7 17 0 0.7 3.4
 -7 17 0 4.2 8.3
 7 17 0 -2.4 2.4
 -7 -17 0 -0.7 6.3
 7 -17 0 7.4 4.2
 -7 17 -1 30.4 12.6
 7 17 1 38.8 6.2
 -7 -17 -1 31.1 10.3
 -7 17 -2 -4.5 9.8
 -7 -17 -2 -0.5 6.8
 7 17 3 443.16 36.1
 -7 -17 -3 421.76 42.5
 -7 17 -4 52.29 17.6
 7 -17 4 36.8 4.7
 -7 -17 -4 59.49 13.1
 -7 17 -5 1.4 12.1
 -7 -17 -5 4.8 8.9
 7 -17 5 -7.1 4.7
 -7 17 -6 9.6 15.2
 -7 -17 -6 46.8 13
 -7 17 -7 92.39 28.2
 -7 -17 -7 147.19 21.7
 -7 17 -8 -10.2 18.2
 -7 -17 -8 -14 10.9
 7 18 -13 18.1 15.9
 7 18 -13 14.8 12.3
 7 18 -12 -5.2 12.2
 7 18 -12 1.5 9.8
 7 18 -11 -10.1 9.1
 7 18 -11 12 12.1
 7 18 -10 -1.3 7
 -7 18 10 -2.4 3.1
 7 18 -10 -14.1 9.7
 7 18 -9 121.39 22.5
 7 18 -9 149.69 22.4
 -7 18 9 164.98 14.5
 7 18 -8 18.6 9.5
 7 18 -8 10.1 7.4
 -7 18 8 2.8 3.8
 7 18 -7 24.5 8.6
 -7 18 7 21.4 8.9
 7 18 -7 28.5 10.9
 -7 18 7 26.8 6.1
 7 18 -6 62.99 12.7
 -7 18 6 70.09 9.6
 -7 18 6 46.6 7.6
 -7 18 5 7.5 3.4
 7 18 -5 3.2 5.4
 -7 18 5 12.3 6.2
 7 18 -4 37.2 10.2
 -7 18 4 47.1 10.1
 7 18 -4 43.7 9.4
 -7 -18 4 39.4 10.7
 -7 18 3 57.99 12.2
 7 18 -3 96.49 14.2
 7 18 -3 75.59 11.4
 -7 -18 3 72.89 15.2
 7 18 -2 369.86 34
 7 18 -2 345.87 31.9
 -7 18 2 374.76 36.7
 -7 -18 2 403.36 38
 7 18 -1 1.2 3.5
 -7 18 1 1.4 7.4
 7 18 -1 5.9 4.4
 -7 -18 1 12.7 7.3
 7 18 0 5.2 4.1
 -7 18 0 -6.2 7.8
 7 18 0 0.4 2.5
 -7 -18 0 9 7.8
 7 -18 0 1.1 4.1
 7 18 1 28.7 9.9
 -7 18 -1 33.9 12.9
 7 18 1 25.6 6
 -7 -18 -1 25.1 9.4
 7 18 2 8.7 3.8
 -7 18 -2 -0.1 10.7
 -7 -18 -2 11 8.8
 7 18 3 66.09 8
 -7 18 -3 66.99 17.4
 -7 -18 -3 40.8 13.1
 -7 18 -4 22.7 14.2
 -7 -18 -4 5.3 9.2
 7 -18 4 13.5 2.5
 -7 18 -5 -7.1 11.4
 -7 -18 -5 1 8.4
 -7 18 -6 62.79 21.2
 -7 -18 -6 94.19 16.8
 -7 18 -7 3.3 15.8
 -7 -18 -7 4 11.1
 -7 18 -8 7.4 17.3
 -7 -18 -8 2.9 11.2
 7 19 -12 -11 12.7
 7 19 -12 4.2 12.6
 7 19 -11 12.8 10.3
 7 19 -11 -6.6 11.8
 -7 19 10 4.4 3.9
 7 19 -10 10.1 11
 7 19 -10 5.7 9
 -7 19 9 204.48 17.7
 7 19 -9 167.38 27.2
 7 19 -9 153.58 25
 7 19 -8 5.7 9.1
 -7 19 8 -7.1 8.9
 -7 19 8 -0.4 4.3
 7 19 -8 -2.1 7.3
 7 19 -7 31.4 9.7
 7 19 -7 49 12.3
 -7 19 7 37.2 7.4
 -7 19 7 17 8.4
 7 19 -6 112.29 17.8
 -7 19 6 114.39 13.9
 7 19 -6 121.39 17.1
 -7 19 6 91.49 11.9
 7 19 -5 16.1 6.1
 -7 19 5 13.3 3.7
 7 19 -5 -1.6 5.7
 -7 19 5 18.2 7.2
 -7 -19 5 13.5 9.2
 -7 19 4 9.9 7.6
 7 19 -4 0.1 5.4
 -7 -19 4 7.8 7.6
 7 19 -3 4.4 5.2
 -7 19 3 -3.8 6.5
 7 19 -3 1.9 4.9
 7 19 -2 29.5 8.8
 7 19 -2 35.9 8.3
 -7 19 2 76.09 14.3
 -7 -19 2 46.4 13.2
 -7 19 1 0.8 8.1
 7 19 -1 -7.2 3.9
 -7 -19 1 10.1 7.7
 -7 19 0 82.99 17.3
 7 19 0 66.09 11.4
 7 19 0 65.39 9.7
 7 -19 0 84.89 10.7
 -7 -19 0 89.29 15.4
 7 19 1 33.5 6.1
 7 19 1 32 8.1
 -7 19 -1 29.7 13.6
 -7 -19 -1 33.6 10.7
 7 19 2 138.19 14.4
 -7 -19 -2 180.88 22.1
 7 19 3 2.1 2.8
 -7 19 -3 28.7 13.6
 -7 -19 -3 12.6 8.3
 7 19 4 28.8 5.8
 -7 19 -4 41 18.4
 -7 -19 -4 32.5 10.8
 -7 19 -5 -7.7 13
 -7 -19 -5 -5.2 8.9
 -7 19 -6 16.9 17.9
 -7 -19 -6 15.1 10.7
 -7 -19 -7 2.1 11.6
 7 20 -12 10.1 15.4
 7 20 -11 -7.5 12.5
 7 20 -11 -9.3 10
 7 20 -10 8.2 11.5
 7 20 -10 -2.5 9.1
 7 20 -9 -1.5 10.3
 -7 20 9 12.9 5.1
 7 20 -9 -7 8.8
 7 20 -8 51.19 14.4
 -7 20 8 56.29 8.9
 7 20 -8 44.8 11.8
 7 20 -7 3.4 9.1
 -7 20 7 31.8 7.8
 7 20 -7 24.6 9.1
 7 20 -6 6.6 7.8
 -7 20 6 41.3 4.3
 -7 20 6 31.8 8.3
 7 20 -6 29.4 8.3
 7 20 -5 36.5 8
 7 20 -5 29.2 10.3
 7 20 -4 57.79 13
 -7 20 4 108.89 16.1
 7 20 -4 75.59 12.4
 -7 -20 4 88.49 16.8
 7 20 -3 -0.6 4.7
 7 20 -3 6 5.4
 -7 20 3 2 7.5
 -7 -20 3 3.5 7
 7 20 -2 31.4 7.6
 -7 20 2 36.4 11.9
 7 20 -2 36.4 9.3
 -7 -20 2 55.69 12.7
 -7 20 1 34.9 11.8
 7 20 -1 23.6 6.1
 7 20 -1 23.8 7.9
 7 20 0 42.7 7.7
 7 20 0 33.3 8.8
 -7 20 0 31.5 12.8
 7 20 1 4.2 4
 -7 20 -1 23.3 11.7
 7 20 1 20.3 6.4
 -7 -20 -1 -1.9 8.6
 -7 20 -2 14.6 11.5
 7 20 2 3.8 4.4
 7 20 2 8.9 3.9
 -7 -20 -2 6.1 9.3
 7 20 3 23.6 5.2
 -7 20 -3 26.8 14.5
 -7 -20 -3 4.2 9.7
 -7 20 -4 1.3 13.7
 7 20 4 1.8 3.4
 -7 -20 -4 1.3 10.1
 -7 20 -5 -1.3 15.2
 -7 -20 -5 -13 15.6
 -7 20 -6 10.8 15.3
 -7 20 -7 12.6 18.8
 -7 -20 -7 3.5 10.9
 7 21 -11 2.1 14
 7 21 -11 -4.1 16.9
 7 21 -10 -7.8 8.9
 7 21 -10 -11.5 12.1
 7 21 -9 68.19 18
 7 21 -9 78.99 16.4
 -7 21 9 67.59 10.3
 7 21 -8 -8.2 8.2
 -7 21 8 -9.9 5.9
 7 21 -8 12.1 11.1
 7 21 -7 2.4 7.7
 -7 21 7 -9.6 5.7
 7 21 -7 12.6 9.2
 -7 21 6 19 10.3
 7 21 -6 18.4 7.6
 7 21 -6 16.7 10.1
 -7 21 5 49.2 10.5
 7 21 -5 27 9.7
 7 21 -5 27.4 8.5
 7 21 -4 33.6 8.6
 7 21 -4 43.9 11
 -7 21 4 51.59 12.2
 -7 21 3 37.8 11.5
 7 21 -3 27.3 8
 7 21 -3 31.3 9.5
 -7 -21 3 26.2 9.7
 -7 21 2 3.1 9
 7 21 -2 1.3 4.7
 7 21 -2 -0.3 4.1
 -7 -21 2 10.1 7.9
 -7 21 1 -8.1 9.1
 7 21 -1 -10 4.6
 7 21 -1 5 4.4
 -7 -21 1 -12.4 7.2
 -7 21 0 48.4 13.9
 7 21 0 11 4.7
 7 21 0 20.4 6.9
 -7 -21 0 41 11
 -7 21 -1 35 14.2
 7 21 1 12.9 4.3
 7 21 1 17.1 7.3
 -7 -21 -1 20 10.1
 7 21 2 42.5 9.7
 7 21 2 50.09 8.2
 -7 21 -2 58.29 19.4
 -7 -21 -2 55.09 12.7
 7 21 3 65.59 9.4
 -7 21 -3 90.49 22.6
 -7 -21 -3 61.69 14.9
 7 21 4 -0.4 3.6
 -7 21 -4 1.9 14.8
 -7 -21 -4 20.7 11.2
 7 21 5 5.7 4.5
 -7 21 -5 -2.7 15.7
 -7 -21 -5 8.3 11.8
 -7 21 -6 -8 18.4
 7 22 -10 26.7 11.6
 7 22 -10 25.9 14.5
 7 22 -9 33.3 12.5
 7 22 -9 67.09 17.5
 -7 22 9 71.89 11
 7 22 -8 18 12.3
 -7 22 8 37.9 9.6
 7 22 -8 21.2 9.7
 -7 22 7 10.8 7.7
 -7 22 7 25.6 3.8
 7 22 -7 45.8 12.5
 7 22 -7 23.5 9.7
 -7 22 6 4.2 2.5
 -7 22 6 9.2 7.4
 7 22 -6 2.7 8.3
 7 22 -6 5.5 6.9
 -7 22 5 72.59 13.1
 7 22 -5 57.99 13.9
 7 22 -5 38.1 10.5
 7 22 -4 -3.7 5.4
 7 22 -4 17.8 6.7
 -7 22 4 5.9 7.9
 7 22 -3 10.5 5.2
 -7 22 3 4.6 9.3
 7 22 -3 4.8 6.4
 -7 22 2 0.8 9.2
 7 22 -2 -1.7 5.9
 7 22 -2 -4.6 4.2
 -7 -22 2 3.7 8.4
 7 22 -1 17.9 7
 -7 22 1 29.4 11.9
 7 22 -1 2.1 4.5
 -7 -22 1 14.3 8.9
 7 22 0 -6 5.3
 -7 22 0 -13.8 12.9
 7 22 0 0.6 4.3
 -7 -22 0 3.3 7.9
 7 22 1 99.69 14.9
 7 22 1 98.99 12.1
 -7 22 -1 83.09 20.3
 -7 -22 -1 100.39 18.2
 7 22 2 34.2 8.5
 -7 22 -2 42.7 18
 7 22 2 24.3 6.1
 -7 -22 -2 36.9 12.1
 7 22 3 -0.9 3.9
 -7 22 -3 14.2 15.2
 7 22 3 0.8 5.3
 -7 -22 -3 -5.8 8.9
 -7 22 -4 28.3 17.5
 7 22 4 5.1 4.1
 -7 -22 -4 2.7 10.1
 7 22 5 18.6 9
 -7 22 -5 17.5 16.9
 -7 -22 -5 -14.9 10.1
 7 23 -9 24.4 11.9
 7 23 -9 17.1 19.9
 7 23 -8 27.9 10.4
 -7 23 8 10.7 7.9
 7 23 -8 11.3 11.5
 -7 23 7 37.6 10.2
 7 23 -7 30.5 12.7
 7 23 -7 22 9.8
 -7 23 7 36.3 4.9
 -7 23 6 -8 7.9
 7 23 -6 -6.3 5.9
 7 23 -6 3 8.8
 7 23 -5 -11.9 7.5
 7 23 -5 5 6.7
 -7 23 5 -4.1 8.4
 7 23 -4 -0.3 6.4
 7 23 -4 0.1 5.1
 -7 23 4 -0.2 8.9
 7 23 -3 7.9 6.8
 7 23 -3 0.2 5.6
 -7 23 3 12.8 10.6
 7 23 -2 7.7 7.3
 7 23 -2 4.1 5.3
 -7 23 2 -5.3 9.6
 7 23 -1 -1.1 6.3
 7 23 -1 2.2 4.4
 -7 -23 1 -7.9 8.2
 7 23 0 -3.9 5.8
 -7 23 0 6.6 12.3
 7 23 0 10 5
 -7 -23 0 -6.1 8.4
 -7 23 -1 29.7 15.2
 7 23 1 4.3 4.2
 7 23 1 0.7 5.2
 -7 -23 -1 13.5 9.4
 -7 23 -2 32.6 15.2
 7 23 2 18.6 5.6
 7 23 2 23.9 8.5
 -7 -23 -2 14.3 10.1
 7 23 3 10.2 6.3
 -7 23 -3 18.3 16.8
 7 23 3 4.9 4.8
 -7 -23 -3 -1.6 9.2
 7 23 4 -8.1 5.4
 7 23 4 2.7 4.2
 -7 23 -4 14.5 15.4
 -7 -23 -4 -2.5 9.7
 -7 23 -5 25.1 17.8
 7 23 5 5.7 5.4
 -7 -23 -5 3.3 10.7
 7 24 -8 -1.2 13.6
 7 24 -8 2.2 9
 -7 24 8 -17.7 8.1
 7 24 -7 34.1 13.4
 7 24 -7 31.6 11.1
 -7 24 7 31.1 10.7
 -7 24 6 34.1 11.1
 7 24 -6 13.1 11.6
 7 24 -6 40.8 10.3
 7 24 -5 1.7 7
 -7 24 5 3.3 8.9
 7 24 -5 0.2 8.3
 -7 24 4 -9.5 8.8
 7 24 -4 4.6 7.9
 7 24 -4 0.1 6.9
 -7 24 3 -2.5 10.3
 7 24 -3 10.2 8.2
 7 24 -3 -4.2 5.8
 7 24 -2 12 7.6
 7 24 -2 7.2 5.8
 -7 24 1 -0.9 11
 7 24 -1 11.3 7.7
 7 24 -1 -2.5 4.6
 7 24 0 10.3 5.5
 -7 24 0 8.6 14
 7 24 0 27.7 8.5
 7 24 1 1.1 4.6
 -7 24 -1 2.4 14.2
 7 24 1 5.7 6.9
 7 24 2 0.3 4.3
 -7 24 -2 14.2 15.4
 7 24 2 18.8 8.1
 -7 -24 -2 4.2 10.6
 7 24 3 11.7 6.7
 -7 24 -3 24 17.4
 -7 -24 -3 11.9 10.8
 -7 24 -4 -7.7 17.8
 7 24 4 4.9 4.4
 -7 -24 -4 11.7 11.2
 7 25 -7 9.6 9.2
 -7 25 7 4.2 9.5
 7 25 -7 32.1 13.1
 7 25 -6 11.7 8.9
 -7 25 6 12.8 10.3
 7 25 -6 15.7 18.1
 7 25 -5 16.4 12.2
 7 25 -5 19.5 8.8
 -7 25 5 20.6 12.2
 -7 25 4 -4.4 9.9
 7 25 -4 25.1 8.4
 7 25 -4 13.3 10.1
 7 25 -3 12.7 7.1
 7 25 -3 5 8.4
 7 25 -2 5 5.2
 7 25 -2 12.6 8
 -7 25 2 4.8 12
 -7 25 1 -1.1 12.7
 7 25 -1 22.2 6.8
 7 25 -1 11.3 8.5
 7 25 0 1.6 6.8
 -7 25 0 23.6 14.2
 7 25 0 9.6 5.2
 7 25 1 30.4 10.4
 -7 25 -1 23 17.4
 7 25 1 47.5 9.1
 -7 25 -2 15.4 15.4
 7 25 2 9.1 6.2
 7 25 3 8.3 7.4
 -7 26 6 7.8 11.5
 7 26 -6 2.2 8.6
 7 26 -6 -8.1 11.3
 7 26 -5 24 8.9
 -7 26 5 8.3 12
 7 26 -5 30.3 13.5
 7 26 -4 23.8 11.1
 7 26 -4 0.3 7.2
 -7 26 4 8 13.4
 7 26 -3 -2.7 6.8
 7 26 -3 0.2 8.2
 -7 26 3 -9.6 12.3
 7 26 -2 24.9 11.4
 -7 26 2 0.6 12.9
 7 26 -2 8.8 6.8
 -7 26 1 0.7 12.8
 7 26 -1 -1.4 9.4
 7 26 -1 0.2 5.6
 7 26 0 -0.4 6
 -7 26 0 -14.2 14.7
 7 26 0 17.8 9.9
 7 26 1 52.69 12.7
 -7 26 -1 24.6 17
 8 0 -16 53.69 16.6
 8 0 -15 5.9 10.1
 8 0 -14 5.6 9.2
 8 0 -13 -2.2 7.8
 8 0 -12 71.39 14
 8 0 -11 -0.4 4.9
 -8 0 11 2.8 4.2
 -8 0 10 -9.1 3.6
 -8 0 10 7.2 5
 8 0 -10 3.4 5.3
 -8 0 9 -2.5 3.8
 8 0 -9 -10.1 4
 -8 0 9 -2.3 3.4
 8 0 -8 3.1 3.9
 -8 0 8 -3.3 3.6
 -8 0 7 1.9 2.5
 8 0 -7 3.2 3.9
 -8 0 6 17.6 5.7
 8 0 -6 20.2 5.3
 -8 0 6 29.6 5.5
 -8 0 5 2 2.2
 8 0 -5 1.3 2.5
 8 0 -5 -4.6 1.7
 -8 0 5 -6.4 3.5
 8 0 -5 -7.3 2.5
 8 0 -4 29.8 7
 8 0 -4 28.2 5.5
 8 0 -4 39.9 5
 -8 0 4 46.8 5.5
 -8 0 4 45.2 9.7
 8 0 -3 0.6 1.5
 -8 0 3 9.1 5.4
 8 0 -3 -1.6 1.8
 8 0 -3 5.1 4.4
 -8 0 2 407.16 34.5
 8 0 -2 315.77 31.4
 8 0 -2 338.57 28
 8 0 -1 -0.1 1.3
 8 0 -1 -1 5
 -8 0 1 6.9 6
 -8 0 0 9.9 6.5
 8 0 0 14.4 2.5
 8 0 0 4 6.2
 -8 0 -1 0 6.4
 -8 0 -2 124.79 21.2
 -8 0 -3 -4.8 6.9
 -8 0 -4 12.5 10.1
 -8 0 -5 -3.8 8
 -8 0 -6 14.3 12
 -8 0 -8 -14.8 11.9
 -8 0 -9 3.4 13.3
 -8 0 -10 -2.3 14.3
 -8 0 -11 -7.8 16.7
 8 1 -16 2.2 12
 8 -1 -16 -8 11.6
 8 1 -15 1.8 9.3
 8 -1 -15 17.3 9.4
 8 1 -14 12.4 9.5
 8 -1 -14 25.1 10.5
 8 1 -13 11.3 8.4
 8 -1 -13 13.4 9.2
 8 1 -12 39.7 11.3
 8 -1 -12 19 8.5
 -8 1 11 50.29 10.3
 -8 1 11 39.8 8.4
 8 1 -11 49.8 11.2
 8 -1 -11 46.6 11.3
 -8 -1 11 48 9.6
 -8 1 10 -4.2 3.8
 -8 1 10 4.3 4.8
 8 1 -10 -5.3 4.4
 -8 -1 10 -3.9 3.8
 8 -1 -10 2.8 5.3
 8 1 -9 47.7 10.5
 -8 1 9 59.99 9.3
 8 -1 -9 53.79 10.8
 -8 -1 9 66.19 10
 -8 -1 9 63.79 10.6
 8 1 -8 115.89 16
 -8 1 8 114.79 13.5
 -8 1 8 117.59 12.2
 -8 -1 8 138.49 13
 8 -1 -8 106.19 14.3
 -8 -1 8 124.59 14.3
 -8 1 7 7.5 4.5
 -8 1 7 7.1 2.8
 -8 -1 7 2.6 4.6
 -8 -1 7 6.8 3.2
 8 -1 -7 6.8 4.2
 -8 1 6 338.37 30.2
 8 1 -6 333.67 27.7
 8 1 -6 343.67 29.8
 8 1 -6 312.27 29.6
 -8 1 6 353.26 28.7
 -8 -1 6 332.17 28.7
 8 -1 -6 328.27 29.7
 -8 -1 6 378.86 31.2
 8 1 -5 21.9 4.2
 8 1 -5 10.3 4.2
 8 1 -5 22.5 5.9
 -8 1 5 15.5 6
 8 -1 -5 21.7 3
 -8 -1 5 16.6 4.1
 8 -1 -5 19.3 3.1
 8 -1 -5 23.4 5.2
 -8 -1 5 16.5 5.7
 8 1 -4 162.68 15.7
 8 1 -4 162.08 16.4
 8 1 -4 172.18 18.3
 -8 1 4 220.48 15.5
 -8 1 4 175.58 19.4
 8 -1 -4 179.48 15.2
 8 -1 -4 158.78 16.6
 8 -1 -4 169.28 16.4
 -8 -1 4 190.58 19.8
 -8 -1 4 187.18 15.4
 -8 1 3 563.14 44.6
 8 1 -3 475.35 39.1
 8 1 -3 445.96 42.2
 8 1 -3 474.95 39.4
 8 -1 -3 495.35 38.7
 -8 -1 3 495.75 43.8
 8 -1 -3 493.05 41.4
 8 -1 -3 507.65 39.4
 -8 1 2 6 5.3
 8 1 -2 -10 4.2
 8 1 -2 4.4 2.1
 -8 -1 2 6.9 5.2
 8 -1 -2 5.7 2.2
 8 -1 -2 3 4.6
 -8 1 1 0.4 5.8
 8 1 -1 8.8 2.3
 8 1 -1 1.3 5.8
 8 -1 -1 3.6 1.7
 -8 -1 1 9.8 5.8
 -8 1 0 -4.9 5.3
 8 1 0 5.7 5.7
 8 1 0 -1.8 1.1
 8 -1 0 1.4 1.4
 8 -1 0 -9.5 5.1
 -8 1 -1 13 8.1
 -8 -1 -1 12.2 7.8
 -8 1 -2 152.38 23.3
 -8 -1 -2 139.19 22.6
 -8 1 -3 103.89 20.1
 -8 -1 -3 104.69 19.9
 -8 1 -4 234.78 32.6
 -8 -1 -4 171.38 27.2
 -8 1 -5 34.7 14.4
 -8 -1 -5 67.09 17.1
 -8 1 -6 4.6 11.5
 -8 -1 -6 -17.6 9.1
 -8 1 -7 32 18.2
 -8 1 -8 42.6 17.8
 -8 -1 -8 67.79 17.9
 -8 1 -9 15.6 15.5
 -8 -1 -9 8.1 12.9
 -8 1 -10 3 14.5
 -8 -1 -10 3.3 14.5
 -8 1 -11 12.6 17.5
 -8 -1 -11 -12.1 15.1
 8 2 -16 2.5 13.3
 8 -2 -16 -7.5 10.6
 8 2 -15 -0.3 8.7
 8 -2 -15 -18.2 9.2
 8 2 -14 45.8 13.6
 8 -2 -14 32.9 11.7
 8 2 -13 71.99 16
 8 -2 -13 97.89 17.4
 8 2 -12 41.2 10.7
 8 -2 -12 46 11.7
 8 2 -11 7 7
 -8 2 11 15.2 5.3
 -8 2 11 11.8 6.1
 8 -2 -11 11.5 7.7
 -8 -2 11 2 5.8
 -8 2 10 71.49 9.2
 8 2 -10 84.89 13.7
 8 -2 -10 47.4 10.8
 -8 -2 10 54.59 10.2
 8 2 -9 24.4 7.8
 -8 2 9 44.7 7.6
 -8 2 9 42.8 6.9
 -8 -2 9 51.89 9.5
 8 -2 -9 33.3 8.6
 8 2 -8 6.7 3
 -8 2 8 10.5 3.5
 8 2 -8 2.1 2.6
 -8 2 8 7.6 4.3
 8 2 -8 -1.2 3.8
 8 -2 -8 6.7 5.1
 -8 -2 8 2.4 4.6
 -8 -2 8 2.8 3.7
 8 2 -7 164.48 14.6
 -8 2 7 171.78 16.1
 8 2 -7 154.48 16.8
 -8 2 7 151.38 14
 8 2 -7 135.89 15.2
 -8 2 7 166.58 16.2
 8 -2 -7 157.28 17
 -8 -2 7 155.98 15.2
 -8 -2 7 174.38 17.8
 8 2 -6 262.67 23.1
 -8 2 6 267.37 24.9
 -8 2 6 264.67 23.2
 8 2 -6 244.48 24.4
 8 2 -6 294.47 24.9
 -8 -2 6 266.17 25.7
 8 -2 -6 289.27 24.7
 -8 2 5 102.19 10.1
 8 2 -5 109.49 10.9
 -8 2 5 119.69 13.5
 8 2 -5 101.69 11.5
 8 2 -5 110.19 13.3
 -8 -2 5 105.99 13.3
 -8 -2 5 108.49 10.5
 8 -2 -5 92.09 11.2
 8 2 -4 176.98 19.7
 8 2 -4 184.68 16.9
 -8 2 4 197.28 20.4
 -8 2 4 204.98 16
 8 2 -4 175.48 17.3
 8 -2 -4 163.78 16.7
 -8 -2 4 186.98 20.4
 -8 -2 4 211.98 16.4
 8 2 -3 135.99 16.8
 8 2 -3 148.89 14
 -8 2 3 182.78 12.9
 -8 2 3 139.99 17.7
 8 2 -3 159.98 13.9
 8 -2 -3 139.19 13.6
 -8 -2 3 175.08 13.4
 -8 -2 3 143.39 17.8
 8 -2 -3 134.29 12.8
 8 -2 -3 118.89 14.9
 8 2 -2 42.5 10.4
 8 2 -2 36.7 5.4
 -8 2 2 34.1 9.9
 8 -2 -2 30.9 4.8
 8 -2 -2 38.4 7.7
 -8 -2 2 32 9
 8 2 -1 301.97 31.4
 8 2 -1 324.67 25.9
 -8 2 1 296.37 32
 8 -2 -1 343.07 30.3
 8 -2 -1 313.67 25.6
 -8 -2 1 359.16 33.2
 8 2 0 190.28 14.3
 -8 2 0 151.28 23.2
 -8 -2 0 144.89 24.4
 8 -2 0 139.39 18.7
 8 -2 0 161.28 13.7
 -8 2 -1 1 5.9
 -8 -2 -1 -6.2 5.9
 -8 2 -2 11.3 8.2
 -8 -2 -2 8.3 7.6
 -8 2 -3 93.99 18.1
 -8 -2 -3 57.49 14.3
 8 -2 3 76.19 11
 -8 2 -4 6.4 8.4
 -8 -2 -4 7.1 9.3
 -8 2 -5 4.2 10.6
 -8 -2 -5 16.4 10.1
 -8 2 -6 9.8 12
 -8 -2 -6 10.9 9.8
 -8 2 -7 7.2 12.3
 -8 -2 -7 5 14.3
 -8 2 -8 19.2 14.8
 -8 -2 -8 1.3 11.5
 -8 2 -9 30.9 17.8
 -8 -2 -9 22.9 14.6
 -8 2 -10 42.5 17.6
 -8 -2 -10 9.8 16.1
 -8 2 -11 16.3 18.3
 -8 -2 -11 13.5 18.5
 8 -3 -16 0.3 11.1
 8 3 -15 41.6 13.7
 8 -3 -15 37.7 13.7
 8 3 -14 45.8 14.3
 8 -3 -14 50.59 13.2
 8 3 -13 5.6 6.8
 8 -3 -13 6.3 7.7
 8 3 -12 8 7.4
 -8 3 12 2.7 6.8
 8 -3 -12 9.3 7.5
 -8 3 11 13.9 5.5
 8 3 -11 7.7 6.2
 -8 3 11 7.6 4.3
 -8 -3 11 2.5 4.9
 8 -3 -11 6.9 6.7
 8 3 -10 110.09 16.7
 -8 3 10 112.39 12.2
 -8 3 10 89.59 11.6
 8 -3 -10 105.09 15.9
 8 3 -9 18.2 6.2
 -8 3 9 10.6 4.6
 -8 3 9 15.9 4.5
 8 -3 -9 2.6 5.2
 -8 -3 9 10.7 5.8
 8 3 -8 48.6 9.4
 -8 3 8 34.2 6.4
 8 3 -8 32.8 6
 -8 3 8 32 5.2
 8 3 -8 25.9 6.7
 8 -3 -8 37 8.4
 -8 -3 8 32.9 8.3
 8 3 -7 -1.5 4.8
 8 3 -7 9.6 4.9
 8 3 -7 9.3 3.7
 -8 3 7 1.3 3.9
 -8 3 7 1.7 2.4
 -8 3 7 3.2 3.6
 8 -3 -7 3 3.4
 -8 -3 7 -1.4 3.3
 -8 -3 7 -3.3 4
 -8 3 6 2.7 3
 8 3 -6 11.9 4
 -8 3 6 11.5 4.6
 8 3 -6 14 5.8
 8 3 -6 4.6 4.1
 8 -3 -6 7 3.9
 -8 -3 6 4.2 4.7
 8 3 -5 170.98 17.3
 8 3 -5 179.38 18
 -8 3 5 198.28 19.6
 8 3 -5 199.38 20.2
 -8 3 5 197.08 16.6
 -8 -3 5 218.18 17.8
 -8 -3 5 213.58 20.7
 8 -3 -5 163.78 17.4
 -8 3 4 -7.2 3.8
 8 3 -4 1.9 2.1
 8 3 -4 -0.3 4.8
 8 3 -4 1.4 2.6
 -8 3 4 -0.2 1.5
 8 -3 -4 2.1 2.3
 -8 -3 4 2.8 4.2
 -8 -3 4 1.1 2
 8 -3 -4 1.7 1.2
 8 -3 -4 1.8 1.5
 -8 3 3 -1.7 5.7
 8 3 -3 20.1 4.1
 8 3 -3 7.6 2.9
 8 3 -3 11.2 6.4
 -8 -3 3 19 7
 8 -3 -3 15.8 4.6
 8 -3 -3 12.8 3.6
 8 -3 -3 15.3 2.7
 -8 3 2 85.89 14.1
 8 3 -2 58.49 6.5
 8 3 -2 44.2 11.4
 -8 -3 2 63.19 11.7
 8 -3 -2 71.99 10.2
 8 -3 -2 48.8 6
 8 3 -1 196.18 22.6
 -8 3 1 226.68 23.8
 8 3 -1 196.78 16.7
 8 -3 -1 181.78 20.2
 -8 -3 1 223.68 23.8
 8 -3 -1 191.18 16.2
 -8 3 0 26.5 9.9
 8 3 0 38.2 4.8
 8 -3 0 39.7 9
 -8 -3 0 42.8 11
 8 -3 0 43.6 4.4
 -8 3 -1 -0.5 5.4
 -8 -3 -1 -1.3 6.2
 -8 3 -2 2.2 6.6
 -8 -3 -2 -4.1 5.8
 8 -3 2 -5.5 3.5
 -8 3 -3 -3.9 7.5
 -8 -3 -3 -2.2 7.4
 8 -3 3 13.9 5.4
 -8 3 -4 15.2 11.2
 -8 -3 -4 2.1 9.1
 -8 3 -5 12.7 10.9
 -8 -3 -5 3.3 7.8
 -8 3 -6 36.8 15.4
 -8 -3 -6 15.9 11.8
 -8 3 -7 -2.9 12.2
 -8 -3 -7 -7.9 11.2
 -8 3 -8 15.4 16.1
 -8 -3 -8 -1.1 11.5
 -8 3 -9 27.7 16.7
 -8 -3 -9 -3.8 13.1
 -8 3 -10 -16 15.6
 -8 -3 -10 8.9 14.6
 -8 3 -11 -11.2 18
 -8 -3 -11 39.2 18.4
 8 4 -16 22.3 12.8
 8 -4 -16 -0.2 11.6
 8 4 -15 17.6 11.4
 8 -4 -15 -11.1 10
 8 4 -14 16.1 9.5
 8 -4 -14 -8.5 8.6
 8 4 -13 1.3 7
 8 -4 -13 8.3 9.7
 -8 4 12 4 6.9
 8 -4 -12 20.2 8.7
 -8 4 11 102.29 11.5
 8 4 -11 98.19 10.2
 -8 4 11 78.99 12.5
 8 4 -11 100.29 16.4
 8 -4 -11 87.49 15.1
 -8 -4 11 92.99 14.3
 8 4 -10 18.7 5.2
 -8 4 10 17.4 5.2
 8 4 -10 6.3 6
 -8 4 10 31.6 6
 8 4 -10 20.2 5.8
 -8 -4 10 29 7.3
 8 -4 -10 17.7 7.2
 8 4 -9 57.59 11.2
 8 4 -9 70.39 10.2
 -8 4 9 70.49 8.9
 -8 4 9 64.69 8.2
 8 4 -9 69.59 9.9
 8 -4 -9 61.09 11.4
 -8 4 8 53.39 6.2
 8 4 -8 53.99 10.1
 8 4 -8 51.69 8.6
 -8 4 8 48.3 7.6
 8 4 -8 56.39 9.6
 -8 -4 8 45.4 10
 8 -4 -8 41.3 9
 -8 4 7 93.49 11
 8 4 -7 101.99 12.8
 8 4 -7 88.39 11.2
 8 4 -7 85.69 13.2
 -8 4 7 99.99 9.1
 -8 4 7 91.99 11.1
 -8 -4 7 113.19 13.9
 8 -4 -7 94.29 11.8
 -8 4 6 117.59 12.9
 8 4 -6 110.39 13
 8 4 -6 108.89 15.3
 -8 4 6 112.59 11.5
 8 4 -6 106.99 12.1
 -8 -4 6 113.19 14.2
 8 -4 -6 111.69 12.4
 8 4 -5 173.88 20.1
 -8 4 5 199.68 16.2
 8 4 -5 168.18 17.7
 8 4 -5 198.48 17.7
 -8 4 5 199.18 19.4
 -8 -4 5 188.58 20.2
 8 -4 -5 162.38 17
 8 4 -4 88.89 14
 -8 4 4 88.19 7.8
 -8 4 4 81.19 12.7
 8 4 -4 83.59 9.7
 8 4 -4 76.29 9.3
 -8 -4 4 90.19 9.1
 8 -4 -4 68.99 8.7
 -8 -4 4 95.79 14.5
 8 4 -3 131.09 15.8
 8 4 -3 99.59 10.8
 -8 4 3 111.89 14.9
 8 4 -3 108.29 11.1
 -8 -4 3 129.29 15.4
 8 -4 -3 97.89 10.9
 8 -4 -3 114.39 10.5
 8 -4 -3 108.79 9.5
 8 4 -2 10.4 2.9
 8 4 -2 3.4 6.3
 -8 4 2 32.2 8.4
 8 -4 -2 19.9 5.1
 8 -4 -2 16.1 3
 -8 -4 2 13 5.7
 8 4 -1 3.6 1.8
 -8 4 1 7.7 5.9
 8 4 -1 -4.2 6.6
 8 -4 -1 -7.5 4.1
 8 -4 -1 2.2 1.5
 8 4 0 123.59 11.6
 -8 4 0 143.69 21.3
 8 -4 0 124.99 16.2
 -8 -4 0 175.28 20.2
 8 -4 0 131.89 11
 -8 4 -1 -14.3 5.7
 -8 -4 -1 -0.7 6.1
 -8 4 -2 85.69 17.4
 -8 -4 -2 90.39 17.5
 8 -4 2 80.29 10.2
 -8 4 -3 55.39 14.7
 8 -4 3 31.6 7.2
 -8 -4 -3 38.6 11.6
 -8 4 -4 137.19 25.2
 -8 -4 -4 126.49 21.8
 -8 4 -5 -11.3 9.2
 -8 -4 -5 -0.9 7.4
 -8 4 -6 60.29 19
 -8 -4 -6 85.09 18.3
 -8 4 -7 8.3 12.6
 -8 -4 -7 17.2 12.3
 -8 4 -8 64.59 19.8
 -8 -4 -8 41.4 15.5
 -8 4 -9 18.7 18.2
 -8 -4 -9 18.1 14
 -8 4 -10 42.7 19.3
 -8 -4 -10 8.1 14.1
 -8 4 -11 -9.4 20.5
 -8 -4 -11 3.8 16.6
 8 5 -16 -2.8 11.8
 8 -5 -16 10.4 11.4
 8 5 -15 15 12.5
 8 -5 -15 34.3 13.1
 8 5 -14 38.9 13.1
 8 -5 -14 48.1 14.8
 8 5 -13 9.2 7.9
 8 -5 -13 16.9 16.6
 8 5 -12 10.8 6.8
 8 5 -12 10.3 5.5
 8 -5 -12 5.5 7
 8 5 -11 126.79 14.8
 -8 5 11 100.29 12
 -8 5 11 122.39 13.8
 8 5 -11 95.59 16.4
 8 5 -11 112.59 13.8
 -8 -5 11 108.69 16.7
 8 -5 -11 124.89 17.5
 -8 5 10 -2.5 4.2
 8 5 -10 23.6 7.2
 8 5 -10 8 6
 8 5 -10 15.5 6.1
 -8 5 10 12.4 4
 8 -5 -10 15.4 6.5
 -8 -5 10 15.1 6.5
 -8 5 9 12.7 3.9
 8 5 -9 7.9 6.7
 8 5 -9 6.9 5.5
 -8 5 9 10.1 5.2
 8 5 -9 14 6.6
 -8 -5 9 13 6.1
 8 -5 -9 5.7 5.8
 8 5 -8 109.49 15.8
 8 5 -8 101.49 13
 -8 5 8 113.49 10.1
 8 5 -8 100.29 14.6
 8 -5 -8 114.99 13.6
 -8 5 7 83.09 10.9
 8 5 -7 87.99 11.5
 -8 5 7 100.89 8.4
 8 5 -7 79.69 13.1
 8 5 -7 80.49 12.3
 -8 -5 7 97.19 14.8
 8 -5 -7 75.89 11.2
 -8 5 6 7.4 4.1
 8 5 -6 -4.1 4.9
 8 5 -6 2 3.2
 -8 5 6 3.4 2.7
 8 5 -6 -1.5 3.2
 -8 -5 6 -4.1 3.7
 8 -5 -6 -3.2 2.9
 -8 5 5 223.28 20.1
 8 5 -5 183.38 19.9
 8 5 -5 216.98 18.8
 -8 5 5 205.38 16.9
 -8 -5 5 166.08 20.3
 8 -5 -5 171.88 17.6
 8 5 -4 23.5 7.7
 8 5 -4 20.7 4.9
 -8 5 4 14.4 2.8
 8 5 -4 25.2 4.9
 -8 5 4 16 6.5
 -8 -5 4 21.3 7.3
 8 -5 -4 21 4.2
 8 5 -3 74.49 9.2
 8 5 -3 100.19 15.3
 8 5 -3 95.09 9.7
 -8 5 3 90.89 14
 8 -5 -3 67.59 8.4
 8 -5 -3 97.49 8.9
 -8 -5 3 94.39 14.5
 -8 5 2 4.5 5.8
 8 5 -2 4.9 6.4
 8 5 -2 -3.6 1.4
 -8 -5 2 7.4 5.8
 8 -5 -2 -1.1 3.3
 8 -5 -2 2.4 1.7
 -8 5 1 505.15 41.4
 8 5 -1 402.26 33.4
 8 -5 -1 390.56 32.6
 8 -5 -1 421.66 36.6
 -8 -5 1 455.25 40.1
 -8 5 0 82.49 16
 8 -5 0 90.49 7.5
 8 -5 0 68.99 12.7
 -8 -5 0 75.09 14.6
 -8 5 -1 412.16 37.9
 8 -5 1 320.77 34.9
 -8 -5 -1 366.66 35.7
 8 -5 1 326.47 28.8
 -8 5 -2 54.49 15
 -8 -5 -2 28.9 10.4
 8 -5 2 51.99 7.6
 -8 5 -3 222.68 28.1
 -8 -5 -3 206.28 26
 8 -5 3 186.88 19.3
 -8 5 -4 3.4 9.9
 8 -5 4 -5.1 5.8
 -8 -5 -4 -7.9 7
 -8 5 -5 76.89 20
 -8 -5 -5 117.99 21.1
 -8 5 -6 56.09 16.6
 -8 -5 -6 71.89 17.8
 -8 5 -7 23 14.4
 -8 -5 -7 24.5 14.1
 -8 5 -8 9 15.4
 -8 -5 -8 4.4 12.3
 -8 5 -9 -16 14.1
 -8 -5 -9 -9.5 12.5
 -8 5 -10 25.4 16.6
 -8 -5 -10 18.7 15.1
 8 6 -16 88.79 19.5
 8 -6 -16 87.29 19.2
 8 6 -15 -3 10.6
 8 -6 -15 15.5 10.6
 8 6 -14 17.3 9.6
 8 -6 -14 -6.1 8.2
 8 6 -13 10.7 6.7
 -8 6 13 7.4 8.2
 8 6 -13 -4.2 7.1
 8 6 -13 -3 8.1
 8 6 -12 42.9 12.5
 8 6 -12 64.69 11.2
 8 6 -12 58.09 10.4
 -8 6 12 67.19 11.3
 8 -6 -12 54.39 12.3
 8 6 -11 3.4 7.2
 8 6 -11 -6 6.1
 8 6 -11 0.1 5.8
 -8 6 11 0.7 4.8
 -8 6 11 2.8 3.5
 8 -6 -11 0.1 5.8
 -8 -6 11 7.8 5.9
 -8 6 10 125.79 12
 8 6 -10 89.19 16
 8 6 -10 130.39 16.4
 8 6 -10 112.09 14.7
 -8 -6 10 88.89 15.1
 8 -6 -10 130.99 15.8
 8 6 -9 104.59 13.5
 8 6 -9 97.49 15
 8 6 -9 130.29 15.5
 -8 6 9 83.09 9.8
 -8 6 9 99.59 9.8
 -8 -6 9 99.39 15.3
 8 -6 -9 93.69 13.6
 -8 6 8 44.3 6.6
 -8 6 8 58.39 5.4
 8 6 -8 49.7 14.5
 8 6 -8 29.2 8.2
 8 6 -8 42.7 8.9
 -8 6 8 48.3 8.9
 -8 -6 8 35.7 9.2
 8 -6 -8 41.8 8.7
 8 6 -7 5.6 6.6
 -8 6 7 5 3.8
 -8 6 7 9.1 3.9
 8 6 -7 5.6 4
 8 6 -7 12.4 5
 -8 -6 7 6.3 4.8
 8 -6 -7 7.3 4.6
 -8 6 6 135.29 12.5
 8 6 -6 107.89 13.5
 8 6 -6 124.69 16
 8 6 -6 123.99 14.2
 8 -6 -6 123.19 13
 8 6 -5 7.8 6
 -8 6 5 5.4 2.4
 8 6 -5 4.5 3.3
 8 6 -5 -1.1 3.4
 -8 6 5 4.2 4.3
 8 -6 -5 3.9 3
 -8 -6 5 4.1 4.5
 -8 6 4 126.89 10.6
 8 6 -4 101.89 12.7
 8 6 -4 128.19 13.1
 8 6 -4 131.89 17
 -8 6 4 148.09 15.7
 8 -6 -4 123.69 12
 -8 -6 4 141.29 18.3
 -8 6 3 144.59 16.5
 8 6 -3 103.99 12.1
 8 6 -3 140.79 19.3
 8 -6 -3 128.09 11.4
 8 -6 -3 122.09 9.9
 8 -6 -3 123.79 10.2
 -8 6 2 295.37 27.4
 -8 -6 2 255.07 26.2
 8 -6 -2 231.08 22.1
 -8 6 1 87.19 15.4
 8 6 -1 76.29 8.1
 -8 -6 1 78.29 14.8
 8 -6 -1 77.19 8.1
 8 -6 -1 90.39 11.2
 8 6 0 14.2 3.3
 -8 6 0 25.5 9.8
 -8 -6 0 19.9 7.5
 8 -6 0 21.3 4
 8 -6 0 4.1 6.1
 8 -6 0 24.4 2.7
 -8 6 -1 218.88 24.1
 -8 -6 -1 129.99 21.1
 8 -6 1 152.38 20.9
 8 -6 1 163.28 15.2
 -8 6 -2 5.8 7.3
 -8 -6 -2 16.5 8.1
 8 -6 2 5.8 4
 -8 6 -3 24.8 13
 -8 -6 -3 37 10.8
 -8 6 -4 80.59 19.1
 8 -6 4 67.69 11.2
 -8 -6 -4 115.39 19.2
 -8 6 -5 9.4 10.5
 -8 -6 -5 7.3 8.4
 -8 -6 -6 37.3 12.5
 -8 6 -7 11.4 13
 -8 -6 -7 -19 10.4
 -8 6 -8 16.2 13.5
 -8 -6 -8 2.3 13.6
 -8 6 -9 16.1 17.9
 -8 -6 -9 3.7 13.2
 -8 6 -10 -6.7 18.5
 -8 -6 -10 34.7 15.9
 8 7 -16 2.7 11.3
 8 -7 -16 -1 10.6
 8 7 -15 -4.8 9.3
 8 -7 -15 9.4 9.2
 8 7 -14 25.5 9.6
 8 7 -14 69.19 17
 8 -7 -14 37.5 12.3
 8 7 -13 17.7 9.4
 8 7 -13 32.3 10.7
 -8 7 13 35.7 9.4
 8 7 -13 32.6 10.2
 8 7 -12 25 9.6
 8 7 -12 35.3 9.3
 -8 7 12 6.8 7
 8 7 -12 25.3 11.1
 8 -7 -12 26.3 10
 -8 7 11 6.9 4.8
 8 7 -11 -6.1 6.1
 -8 7 11 3.5 3.2
 8 7 -11 -12.6 11.5
 8 7 -11 14.5 7.6
 8 -7 -11 -9.6 5.5
 -8 7 10 39.7 6
 8 7 -10 36.5 9.9
 8 7 -10 49.6 10.5
 8 7 -10 44.6 11
 -8 7 10 49.2 6.9
 -8 -7 10 41.5 9.9
 8 -7 -10 60.69 11.3
 -8 7 9 -1.8 2.5
 8 7 -9 -4 4.1
 8 7 -9 7.8 7.3
 8 7 -9 -5.7 4.6
 -8 7 9 1.7 2.6
 8 -7 -9 -2.8 4.5
 -8 -7 9 -1.2 4.3
 8 7 -8 38.2 9.9
 8 7 -8 82.19 12.1
 -8 7 8 54.49 7.2
 -8 7 8 55.99 5.6
 -8 7 8 67.09 10.2
 8 7 -8 45 10.7
 -8 -7 8 51.49 10.8
 8 -7 -8 63.79 10
 8 7 -7 16.8 5.4
 -8 7 7 7.3 4.2
 8 7 -7 9.5 5.5
 8 7 -7 6.5 7.1
 -8 7 7 16.7 5.2
 -8 -7 7 11.7 6.2
 8 -7 -7 14.1 5.1
 8 7 -6 8.1 7
 8 7 -6 9.1 4.4
 -8 7 6 8.2 3.6
 8 7 -6 8 4.5
 -8 -7 6 7.4 5.6
 8 -7 -6 8.9 4
 8 7 -5 1.3 3.1
 -8 7 5 3.1 2.2
 8 7 -5 5 6.2
 8 7 -5 1.8 3.4
 -8 7 5 -8.4 3.8
 -8 -7 5 -3.1 4
 8 -7 -5 4.6 2.9
 -8 7 4 51.39 4.8
 -8 7 4 50.49 9.3
 8 7 -4 46 7.8
 8 7 -4 62.19 12.7
 8 7 -4 51.19 7.8
 -8 -7 4 24.7 9.5
 8 -7 -4 42.4 6.1
 8 7 -3 66.19 8.4
 -8 7 3 87.19 13.4
 -8 -7 3 72.79 13.4
 8 -7 -3 71.09 7.3
 8 7 -2 -0.5 2
 -8 7 2 1.3 5.1
 8 -7 -2 6.7 2
 -8 -7 2 -6.4 3.9
 8 -7 -2 11.4 3.8
 -8 7 1 -1.3 5.4
 8 7 -1 1.3 1.6
 8 -7 -1 0.8 3.8
 8 -7 -1 2.6 1.5
 -8 -7 1 7.1 5.8
 8 7 0 29.7 4.6
 -8 -7 0 38.6 11.1
 8 -7 0 31.1 4.8
 8 -7 0 40.3 8.6
 -8 7 -1 3.6 8
 -8 -7 -1 12.7 7.3
 8 -7 1 4.5 3
 8 -7 1 2.2 6.1
 -8 7 -2 149.88 23.9
 8 -7 2 140.69 14.2
 -8 -7 -2 142.99 22.1
 -8 7 -3 295.07 32.2
 8 -7 3 205.98 20.4
 -8 -7 -3 199.18 25.9
 -8 7 -4 -18.7 8.7
 -8 -7 -4 1.5 6.9
 8 -7 4 -2.5 5.2
 -8 7 -5 57.39 16.6
 -8 -7 -5 39.6 13.9
 -8 7 -6 -3.8 11.5
 -8 -7 -6 -8.8 7.6
 -8 7 -7 3.9 12.7
 -8 -7 -7 9.2 11.2
 -8 7 -8 2.3 16
 -8 -7 -8 -6.4 10.5
 -8 7 -9 -9.1 15.4
 -8 -7 -9 -14.3 10.8
 -8 7 -10 24.6 18.8
 -8 -7 -10 9.8 13.7
 8 8 -16 3.7 10.7
 8 -8 -16 -5.1 12.7
 8 8 -15 28.4 12.9
 8 -8 -15 42.2 13.1
 8 8 -14 36.4 12.8
 8 8 -14 57.99 12.8
 8 -8 -14 37.8 12.3
 8 8 -13 8.7 12.7
 8 8 -13 -21 10.4
 8 8 -13 -2.3 8.4
 -8 8 12 0.4 5.9
 8 8 -12 1 6.4
 8 8 -12 -6.8 9.7
 8 -8 -12 -3.1 6.4
 8 8 -11 9.8 9.2
 8 8 -11 22.1 9.1
 -8 8 11 7.6 4.9
 8 -8 -11 24.6 8.4
 -8 8 10 34.3 5.7
 -8 8 10 43.5 5.3
 8 8 -10 52.59 11.6
 8 8 -10 28.5 9.2
 8 8 -10 28.7 9.5
 -8 -8 10 37.7 9.9
 8 -8 -10 21.9 7.9
 8 8 -9 105.09 17.2
 8 8 -9 108.09 17.1
 8 8 -9 88.79 15.5
 -8 -8 9 122.39 17.6
 8 -8 -9 142.89 15.4
 8 8 -8 491.95 45.4
 8 8 -8 525.45 48
 8 8 -8 568.14 49.99
 -8 8 8 502.85 43.3
 8 -8 -8 531.75 44.1
 -8 -8 8 514.55 46.5
 -8 8 7 71.29 7.7
 8 8 -7 56.69 11.8
 8 8 -7 49.4 9.8
 8 -8 -7 62.69 9.7
 -8 -8 7 71.89 12.4
 -8 8 6 12 4
 8 8 -6 12.2 5.3
 -8 8 6 17.8 5.3
 8 8 -6 17.4 6.5
 8 -8 -6 7.9 3.7
 -8 -8 6 10.9 6.2
 -8 8 5 -1.7 1.9
 -8 8 5 -0.2 3.5
 8 8 -5 -4.4 3.1
 8 8 -5 -7.1 2.6
 8 -8 -5 3.7 2.7
 -8 -8 5 -4.5 4.3
 -8 8 4 108.99 8.5
 -8 8 4 99.79 13
 8 8 -4 79.99 10.7
 8 8 -4 93.29 11.4
 -8 -8 4 97.29 15.7
 -8 8 3 5.7 5.2
 8 8 -3 2.8 2.6
 8 8 -3 0.5 2.4
 -8 -8 3 -6.4 3.8
 8 -8 -3 1.2 1.7
 8 8 -2 17.7 4.1
 -8 8 2 31.5 9.1
 8 8 -2 13.7 3.8
 8 -8 -2 18.8 4.3
 -8 -8 2 32.5 9.6
 8 8 -1 3.4 2.3
 -8 8 1 12.7 6.9
 8 -8 -1 -0.3 4.1
 -8 -8 1 1 4.9
 -8 8 0 19.1 10.5
 8 8 0 17 3.6
 8 -8 0 15.9 7.2
 8 -8 0 19.4 2.5
 -8 -8 0 15.2 8.8
 8 8 1 14.1 3.2
 -8 8 -1 6.5 8.4
 8 -8 1 -2.1 6.5
 8 -8 1 14.7 3.6
 -8 -8 -1 2.5 6.2
 -8 8 -2 11.4 8.8
 8 -8 2 -5.1 3.2
 -8 -8 -2 8.1 6.6
 -8 8 -3 109.49 21.3
 8 -8 3 97.39 12
 -8 -8 -3 104.09 18.2
 -8 8 -4 -7.2 9.3
 -8 -8 -4 -11.9 6.7
 8 -8 4 10.9 5.7
 -8 8 -5 87.49 20.4
 -8 -8 -5 47.8 14.7
 -8 8 -6 -0.6 12.7
 -8 -8 -6 7.4 9.7
 -8 8 -7 -31.1 12.3
 -8 8 -8 -12.7 14.9
 -8 -8 -8 -7.8 9.5
 -8 8 -9 12.3 17.2
 -8 -8 -9 27.7 15.1
 -8 8 -10 15.4 19.5
 -8 -8 -10 2.9 14.4
 8 9 -15 57.19 18.2
 8 -9 -15 79.09 17.4
 8 9 -14 64.99 15.8
 8 9 -14 26.9 12.7
 8 -9 -14 47.7 13.4
 8 9 -13 19.5 10.9
 8 9 -13 45.1 13.1
 -8 9 12 18.2 6.1
 8 9 -12 -11.9 5.9
 8 9 -12 1.9 8.6
 8 -9 -12 18.3 8.5
 8 9 -11 54.59 12.4
 8 9 -11 61.99 12.8
 -8 9 11 72.99 9.5
 8 -9 -11 66.19 12.3
 8 9 -10 39.3 9.5
 8 9 -10 24.8 8.7
 -8 -9 10 19.8 9
 8 -9 -10 40.1 9.2
 8 9 -9 3 6.1
 8 9 -9 -5.8 4.1
 -8 -9 9 -7.5 5.9
 8 -9 -9 -2.4 4.3
 8 9 -8 65.79 13
 -8 9 8 98.79 12.5
 8 9 -8 106.49 15.3
 -8 -9 8 138.19 16.3
 8 -9 -8 101.19 12.8
 8 9 -7 64.09 11.2
 -8 9 7 40.9 5.9
 -8 9 7 39.7 7.5
 8 9 -7 38.8 9
 -8 -9 7 41.6 10.4
 8 -9 -7 37.9 7.5
 -8 9 6 29.9 6.1
 8 9 -6 33.6 7.9
 8 9 -6 35.6 7.8
 -8 9 6 29.7 5.3
 8 -9 -6 27.2 5.6
 -8 -9 6 25.4 8.4
 -8 9 5 11.7 4.8
 -8 9 5 10.1 2.6
 8 9 -5 8.9 4.3
 8 9 -5 7.5 4.2
 8 -9 -5 8.6 3.2
 -8 -9 5 2.1 4.9
 -8 9 4 21.5 2.7
 8 9 -4 17.8 5.4
 8 9 -4 21.8 5.6
 -8 9 4 21.5 6.8
 -8 -9 4 13.8 6.6
 8 -9 -4 37.6 4.1
 8 9 -3 8.1 3.4
 8 9 -3 5.3 3.1
 -8 9 3 11.2 6.3
 -8 -9 3 0.9 5.3
 8 9 -2 96.29 10.8
 8 9 -2 87.39 10.4
 -8 9 2 102.79 16.5
 -8 -9 2 147.39 17.2
 8 -9 -2 105.99 9.8
 8 9 -1 8.4 3
 -8 9 1 18.3 7.9
 8 -9 -1 17.4 4.7
 -8 -9 1 3.9 5.8
 8 9 0 21.9 4
 -8 9 0 8.1 7.3
 8 -9 0 16.3 6.6
 -8 -9 0 27.8 9.3
 -8 9 -1 32.5 10.4
 8 9 1 29.9 4.7
 -8 -9 -1 43.5 11.9
 8 -9 1 16.7 4.3
 8 -9 1 37.3 4
 8 -9 1 30.9 9.2
 -8 9 -2 -3.3 8.2
 -8 -9 -2 -0.2 5.5
 8 -9 2 -6 3
 -8 9 -3 112.89 21.6
 8 -9 3 115.89 12.7
 -8 -9 -3 124.49 20.3
 -8 9 -4 41.6 14.4
 8 -9 4 42.4 7.8
 -8 -9 -4 43.8 12.4
 -8 9 -5 67.39 19.3
 -8 -9 -5 82.39 17.5
 -8 9 -6 55.99 20.2
 -8 -9 -6 46.6 14.1
 -8 9 -7 32.9 15.5
 -8 9 -8 28.8 18.4
 -8 -9 -8 41.7 15.4
 -8 9 -9 28.9 18
 -8 -9 -9 31.8 14.3
 -8 9 -10 -22.4 22.5
 -8 -9 -10 16.6 15.6
 8 10 -15 15.9 13.7
 8 10 -15 34.9 14.6
 8 -10 -15 43.4 13.3
 8 10 -14 14.4 11.7
 8 10 -14 7.4 11.5
 8 -10 -14 42 12.4
 8 10 -13 47.7 14.1
 8 10 -13 18.8 10.8
 8 -10 -13 30.8 12.8
 -8 10 12 -14.3 5.8
 8 10 -12 8.3 6.8
 8 10 -12 8.3 8.4
 8 -10 -12 2.1 7.1
 8 10 -11 54.79 12.2
 8 10 -11 44.5 11.8
 -8 10 11 76.19 8.5
 8 -10 -11 56.29 11.4
 8 10 -10 6.6 6.5
 8 10 -10 -7.7 6
 8 -10 -10 -9.2 5
 -8 -10 10 5.5 6.1
 8 10 -9 19.4 7.5
 8 10 -9 9.7 7.3
 -8 -10 9 5.4 6.4
 8 -10 -9 15.7 5.9
 8 10 -8 134.29 18
 8 10 -8 141.99 18.2
 -8 10 8 132.59 15.9
 -8 -10 8 158.28 19.4
 8 -10 -8 184.98 16.7
 8 10 -7 177.08 20.6
 8 10 -7 169.58 19.9
 -8 10 7 190.48 17.9
 -8 10 7 212.28 16.6
 -8 -10 7 188.68 21.9
 8 -10 -7 177.48 18.1
 8 10 -6 2.3 4.1
 8 10 -6 5.1 4.5
 -8 10 6 4.1 3.2
 8 -10 -6 1.3 3.2
 -8 -10 6 7 5.7
 8 10 -5 31.5 7.3
 -8 10 5 27.3 4
 -8 10 5 19 5.8
 8 10 -5 19.5 5.8
 8 -10 -5 33.9 4.8
 -8 -10 5 19.3 7.9
 8 10 -4 62.09 9.8
 -8 10 4 51.49 4.6
 -8 10 4 57.39 10.2
 8 10 -4 68.09 9.7
 -8 -10 4 49 11.3
 8 10 -3 1.2 3.2
 8 10 -3 6.1 3.5
 -8 10 3 14.8 6.4
 -8 -10 3 6.9 6.1
 8 10 -2 26.9 5.8
 -8 10 2 35.1 9.7
 8 10 -2 29.5 5.3
 -8 -10 2 20.2 8.8
 -8 10 1 104.39 16.7
 8 10 -1 77.09 9
 -8 -10 1 67.49 13.8
 8 -10 -1 92.59 10.2
 -8 10 0 277.37 31.3
 8 10 0 279.37 24.1
 8 -10 0 279.17 31.8
 -8 -10 0 340.17 31.7
 8 10 1 6.6 2.5
 -8 10 -1 8.3 8.8
 -8 -10 -1 1.3 6.7
 8 -10 1 5.6 1.2
 8 -10 1 5.3 2.2
 -8 10 -2 6.7 9
 8 -10 2 -0.2 3
 -8 -10 -2 3.9 6.4
 -8 10 -3 105.49 20.9
 8 -10 3 51.09 7.9
 -8 -10 -3 56.29 14.1
 -8 10 -4 18 11.6
 -8 -10 -4 -3.7 7.1
 -8 -10 -5 -1.8 8.7
 8 -10 5 9.8 6.5
 -8 10 -6 15.2 14.9
 -8 -10 -6 2.1 9.5
 -8 10 -7 3.8 16.3
 -8 -10 -7 5 11.7
 -8 10 -8 2.3 16.4
 -8 -10 -8 -7.3 10.5
 -8 10 -9 -33.5 17
 -8 -10 -9 17.5 14.8
 -8 10 -10 22.5 21.1
 -8 -10 -10 7.8 14.7
 8 11 -15 14.7 14.2
 8 11 -15 4.2 11.1
 8 11 -14 -0.3 11.5
 8 11 -14 12.1 10.5
 8 11 -13 -9.5 8.9
 8 11 -13 6.8 10.3
 8 -11 -13 -13.9 8.7
 -8 11 12 43.6 7.7
 8 11 -12 24.8 11.6
 8 11 -12 23 10
 8 -11 -12 29.2 9.9
 8 11 -11 176.38 21.9
 8 11 -11 153.38 22.7
 8 -11 -11 153.98 19.9
 8 11 -10 1 7.5
 8 -11 -10 -8.9 4.9
 8 11 -9 28.9 9.3
 8 11 -9 34.1 9.3
 8 -11 -9 32.7 7.5
 -8 -11 9 10.1 7.8
 -8 11 8 -1.7 4.9
 8 11 -8 4.9 5.3
 8 11 -8 6.5 5.9
 -8 -11 8 4.6 5.8
 8 -11 -8 0.8 3.9
 -8 11 7 4.3 4.1
 -8 11 7 1.4 2.9
 8 11 -7 2.8 5.3
 8 11 -7 -1.1 4.1
 8 -11 -7 6.3 3.8
 -8 -11 7 1.8 5.7
 -8 11 6 0 3.1
 -8 11 6 5.1 4
 8 11 -6 1.8 4.6
 8 11 -6 3.7 4.5
 -8 -11 6 -2.4 5.5
 -8 11 5 14.1 2.7
 8 11 -5 0.4 4.1
 -8 11 5 3.5 4.8
 8 11 -5 8.2 4.1
 -8 -11 5 3.3 5.2
 -8 11 4 15.1 6.2
 8 11 -4 14.9 5.3
 8 11 -4 3.2 4.3
 -8 -11 4 15.1 6.5
 -8 11 3 2.5 5
 8 11 -3 -5.6 2
 8 11 -3 2.8 2.9
 -8 -11 3 -2.8 5.1
 8 11 -2 310.87 28.5
 -8 11 2 379.86 33.7
 8 11 -2 283.47 27.4
 8 -11 -2 340.47 25.7
 -8 -11 2 348.97 33.8
 -8 11 1 33.3 11.2
 8 11 -1 19.7 4.2
 -8 -11 1 31.6 9.6
 8 11 0 71.49 8.2
 -8 11 0 100.79 17.2
 -8 -11 0 84.49 15.7
 8 11 1 3 2.1
 -8 11 -1 -0.7 7.5
 -8 -11 -1 7.7 7.5
 -8 11 -2 3.6 8.8
 8 -11 2 3.9 2.8
 -8 -11 -2 7.4 7.8
 -8 11 -3 177.08 27.2
 8 -11 3 139.39 14.3
 -8 -11 -3 165.38 23.7
 -8 11 -4 87.59 19.8
 -8 -11 -4 60.49 14
 8 -11 4 56.69 8.8
 -8 11 -5 57.09 18.9
 -8 -11 -5 11 9.6
 8 -11 5 1 6.9
 -8 11 -6 -8.6 13.4
 -8 -11 -6 4.5 9.6
 -8 11 -7 1.9 13
 -8 -11 -7 -6.3 10.3
 -8 11 -8 2.2 17
 -8 -11 -8 20.6 12.7
 -8 11 -9 34.3 21.1
 -8 -11 -9 41.7 16.3
 8 12 -15 -4.5 14.6
 8 12 -15 9.3 10.4
 8 12 -14 -10 10.8
 8 12 -14 1.1 12.8
 8 12 -13 -1.5 10.7
 8 12 -13 2.3 8.5
 8 12 -12 6.4 10.3
 8 12 -12 -11.3 7.7
 8 12 -11 -7.7 7.9
 8 12 -11 -2 7.3
 8 12 -10 14.9 7.8
 8 12 -10 2.9 7.9
 8 12 -9 25.4 8.4
 8 12 -9 7.5 6.5
 -8 -12 9 19 8.3
 8 12 -8 35.8 10.2
 -8 12 8 21.2 6.7
 8 12 -8 23.3 8.1
 -8 -12 8 5.6 7.2
 8 12 -7 411.06 37.6
 8 12 -7 412.76 37
 -8 12 7 408.76 32.2
 -8 12 7 391.36 33.3
 -8 -12 7 356.16 37.9
 -8 12 6 347.07 26.4
 8 12 -6 299.27 29.5
 -8 12 6 318.17 27.4
 8 12 -6 288.77 30
 -8 -12 6 311.37 32
 8 12 -5 12.6 5.3
 -8 12 5 15 5.7
 -8 12 5 13.6 2.7
 8 12 -5 0.1 4.2
 -8 -12 5 9.9 6.3
 8 12 -4 1.7 3.7
 -8 12 4 1.5 5.2
 8 12 -4 2.9 3.8
 -8 -12 4 0.3 5.4
 8 12 -3 1.4 3
 -8 12 3 -5.2 4.8
 8 12 -3 -2.5 3.3
 -8 -12 3 7.1 6.5
 -8 12 2 3.3 6.1
 8 12 -2 4.7 3.4
 8 12 -2 2.1 2.8
 -8 -12 2 5.3 6.2
 8 -12 -2 1.3 1.3
 8 12 -1 1.2 2.7
 8 12 -1 3.3 2.5
 -8 12 1 -0.5 7
 8 -12 -1 2.2 3.6
 -8 -12 1 13.9 7.4
 -8 12 0 4.4 8
 8 12 0 2.1 2.4
 -8 -12 0 8.3 6.5
 8 12 1 2.4 2.2
 -8 12 -1 9.3 8.3
 -8 -12 -1 7 6.8
 -8 12 -2 81.89 18.8
 -8 -12 -2 66.79 14.7
 -8 12 -3 1 8.5
 -8 -12 -3 24.6 10.1
 8 -12 3 3.8 3.8
 -8 12 -4 15.7 12.8
 8 -12 4 1 4.8
 -8 -12 -4 -0.8 8.1
 -8 12 -5 -7.7 10.7
 8 -12 5 29.3 7.4
 -8 -12 -5 26.2 10.9
 -8 12 -6 3.2 13.4
 -8 -12 -6 -0.2 10.4
 -8 12 -7 -7.4 14
 -8 -12 -7 15.3 11.5
 -8 12 -8 10.7 15.4
 -8 -12 -8 19.7 13
 -8 -12 -9 9.8 13.3
 8 13 -14 -1.8 13.4
 8 13 -13 -24.6 10.4
 8 13 -13 3.3 9.3
 8 13 -12 33.6 13.4
 8 13 -12 10.7 9.2
 8 13 -11 11.5 8.1
 8 13 -11 -3 8.9
 8 13 -10 0.6 8.8
 8 13 -10 18.1 7.4
 8 13 -9 31.8 10.2
 -8 -13 9 8.3 7.3
 8 13 -8 29.9 9.4
 -8 13 8 32.7 7.5
 8 13 -8 23.5 8.9
 -8 13 8 36.7 4.6
 -8 -13 8 29.8 10.3
 8 13 -7 19 7.8
 -8 13 7 12.6 5.2
 8 13 -7 24.6 7.8
 -8 -13 7 11.5 7.9
 -8 13 6 107.89 10.6
 8 13 -6 97.69 14.4
 8 13 -6 80.79 14.2
[truncated: 565,790 more chars]
